# Supplementary material for: In-season weather data provide reliable yield estimates of maize and soybean in the US central Corn Belt
Source: Int J Biometeorol. 2020 Nov 21;65(4):489–502. doi: 10.1007/s00484-020-02039-z (PMC7985103; doi:10.1007/s00484-020-02039-z)
Supplement: Supplementary file 2 — (CSV 24749 kb). [file 484_2020_2039_MOESM2_ESM.csv]

State	AgDis	Yield	County	Fips	Year	Y	Yld	Yldd	Dev	Tmin.1	Tmax.1	Tavg.1	Tdiff.1	Rain.1	Tmin.2	Tmax.2	Tavg.2	Tdiff.2	Rain.2	Tmin.3	Tmax.3	Tavg.3	Tdiff.3	Rain.3	Tmin.4	Tmax.4	Tavg.4	Tdiff.4	Rain.4	Tmin.5	Tmax.5	Tavg.5	Tdiff.5	Rain.5	Tmin.6	Tmax.6	Tavg.6	Tdiff.6	Rain.6	Tmin.7	Tmax.7	Tavg.7	Tdiff.7	Rain.7	Tmin.8	Tmax.8	Tavg.8	Tdiff.8	Rain.8
IL	WE	116	ADAMS	17001	1990	27	7273.2	10116.03	-501.97	-3.64141145	5.526647976	0.942618263	9.168059426	9.17325845	-3.551093186	7.282130696	1.865518755	10.83322388	0.995749253	0.432485688	9.261756514	4.847121101	8.829270826	11.55435063	-2.832585305	9.174007776	3.170711236	12.00659308	9.37750661	-3.952657099	7.239640214	1.643491557	11.19229731	21.50449464	-0.323893368	12.87798919	6.277047911	13.20188256	0.806880039	-3.298279927	6.678213342	1.689966708	9.976493269	37.41125967	-5.862722047	4.994698757	-0.434011645	10.8574208	37.99839135
IL	WE	115	ADAMS	17001	1991	26	7210.5	9948.04	-669.96	-13.50850931	-3.397998037	-8.453253674	10.11051127	11.70224366	-5.995396642	-0.055796613	-3.025596628	5.939600029	5.077580803	-5.447349193	2.390175974	-1.528586609	7.837525167	8.129977761	-13.48789784	-2.5356795	-8.01178867	10.95221834	7.671869994	-6.529377496	4.314243159	-1.107567168	10.84362066	2.122281918	-1.598441392	6.66814705	2.534852829	8.266588442	0.849506715	-7.307246462	3.696259716	-1.805493373	11.00350618	17.18532923	-2.694627503	8.013843881	2.659608189	10.70847138	0.67107806
IL	WE	147	ADAMS	17001	1992	25	9216.9	11849.15	1231.15	-0.031039957	4.173719844	2.071339944	4.204759801	3.660037985	-2.852643357	5.748167116	1.44776188	8.600810473	6.135643933	-10.01621976	1.440031132	-4.288094314	11.45625089	1.053643846	-4.65728201	4.914720578	0.128719284	9.572002588	4.304453236	-1.818485382	10.5464918	4.36400321	12.36497718	0.696364347	-6.147468108	2.789008929	-1.679229589	8.936477037	1.56736634	-1.032946128	4.294237344	1.630645608	5.327183472	28.84638649	0.656456448	9.55886756	5.107662004	8.902411112	9.33917758
IL	WE	115	ADAMS	17001	1993	24	7210.5	9737.46	-880.54	-8.981761421	0.115561595	-4.433099913	9.097323016	35.25644684	-7.191215897	-2.517130053	-4.854172975	4.674085844	14.16729302	-8.506973054	-1.107630878	-4.807301966	7.399342176	8.675035894	-3.955564116	4.641224245	0.342830065	8.596788361	0.659309407	-6.732176676	6.13004612	-0.301065278	12.8622228	0.642815734	-1.40410076	7.00532772	2.80061348	8.40942848	4.699982734	-10.17929206	-3.310798756	-6.745045408	6.868493304	14.0351494	-11.86966075	-3.088951472	-7.479306111	8.780709278	15.93701001
IL	WE	144	ADAMS	17001	1994	23	9028.8	11450.47	832.47	-6.529258702	1.308154105	-2.610552298	7.837412807	4.358170133	-11.24381044	-3.406737311	-7.325273876	7.837073129	5.733855681	-22.44717526	-12.50749406	-17.47733466	9.9396812	3.680656753	-2.512065691	4.381187322	0.934560816	6.893253013	2.394772098	-12.21838258	-2.9093995	-7.56389104	9.30898308	2.588650028	-11.50395742	-1.769741026	-6.636849223	9.734216394	1.739624269	-3.343137399	9.781509272	3.219185936	13.12464667	1.214591411	-4.272466876	5.025026361	0.376279743	9.297493237	47.87477735
IL	WE	113	ADAMS	17001	1995	22	7085.1	9401.48	-1216.52	-13.9898268	-4.205735821	-9.097781311	9.784090979	4.2463988	-4.949589891	0.552144203	-2.198722844	5.501734094	40.74372553	-5.469421993	1.211095086	-2.129163453	6.680517079	20.81876093	-11.1602142	-2.112715708	-6.636464954	9.047498492	11.15249095	-5.23877801	2.055328615	-1.591724697	7.294106625	13.49936838	-12.62091357	-2.362500998	-7.491707284	10.25841257	1.213823699	-9.850216609	0.345477901	-4.752369354	10.19569451	1.693302676	-1.729654226	11.60179528	4.936070526	13.3314495	0.916847462
IL	WE	139	ADAMS	17001	1996	21	8715.3	10926.39	308.39	-10.31474656	-3.391613993	-6.853180277	6.923132567	7.13990552	-6.346413276	2.89288905	-1.726762113	9.239302326	2.265261004	-8.236510781	4.165002763	-2.035754009	12.40151354	35.44050695	-9.563938409	1.17500539	-4.19446651	10.7389438	7.842751249	-22.43017037	-12.40343083	-17.4168006	10.02673954	1.850320076	-5.054039013	6.891370359	0.918665673	11.94540937	0.762884254	-7.531640188	2.65010042	-2.440769884	10.18174061	3.927624067	-0.305275835	12.06673413	5.880729147	12.37200996	0.952459421
IL	WE	133	ADAMS	17001	1997	20	8339.1	10444.9	-173.1	-2.700775693	9.152661115	3.225942711	11.85343681	0.703909092	-17.30195627	-8.732352076	-13.01715417	8.569604194	9.141087276	-13.52190625	-2.370737863	-7.946322057	11.15116839	7.719922491	-13.05794358	-1.393348237	-7.225645909	11.66459534	21.0114332	-7.448792328	1.845540436	-2.801625946	9.294332764	3.358557519	-4.104435211	-0.525827517	-2.315131364	3.578607694	0.887841635	-5.72716269	3.836273957	-0.945444367	9.563436647	1.391180549	-1.30706976	7.492363246	3.092646743	8.799433006	82.35005672
IL	WE	131	ADAMS	17001	1998	19	8213.7	10214.21	-403.79	1.374071833	10.54952755	5.961799692	9.175455718	29.50341152	-9.286609659	-2.42811342	-5.85736154	6.858496239	14.78198694	-8.974922743	-2.068017776	-5.52147026	6.906904967	8.025461152	-3.234784104	3.315975838	0.040595867	6.550759942	1.546637903	-2.27266482	6.71055256	2.21894387	8.98321738	5.593424282	-2.173535834	5.466804915	1.64663454	7.640340749	25.3080095	0.47173525	7.128209176	3.799972213	6.656473925	27.71781135	3.281789481	9.597707898	6.43974869	6.315918417	3.786186011
IL	WE	122	ADAMS	17001	1999	18	7649.4	9544.62	-1073.38	-18.34507979	-7.235451948	-12.79026587	11.10962784	21.42841394	-13.79149217	-4.954242951	-9.372867561	8.837249219	4.74930722	-4.060513705	3.272157301	-0.394178202	7.332671006	9.716711844	-1.612996805	4.984558484	1.68578084	6.597555289	29.36251812	-0.922049302	6.115600284	2.596775491	7.037649586	12.29910155	1.233225067	11.86789387	6.550559468	10.6346688	21.84953191	-2.921848762	8.875762737	2.976956988	11.7976115	6.83303064	-3.925494603	2.217266201	-0.854114201	6.142760804	10.48775529
IL	WE	172	ADAMS	17001	2000	17	10784.4	12574.33	1956.33	-4.447057686	6.463366155	1.008154235	10.91042384	4.816036687	-2.760089901	5.909952859	1.574931479	8.67004276	6.21741365	-6.896995744	2.329167891	-2.283913926	9.226163635	2.329938682	-13.29733392	-1.782998399	-7.54016616	11.51433552	1.103819951	-9.167175554	-0.352486541	-4.759831048	8.814689013	6.748613384	-3.229632935	7.75356672	2.261966893	10.98319966	0.676721238	-2.954729507	3.898857311	0.472063902	6.853586818	27.40546092	3.134881095	12.14912008	7.642000589	9.014238988	15.1673769
IL	WE	152	ADAMS	17001	2001	16	9530.4	11215.04	597.04	-11.83617369	-1.425041971	-6.630607831	10.41113172	0.788638608	-6.354120614	1.381489263	-2.486315676	7.735609877	10.77526248	-8.044453909	-0.075029029	-4.059741469	7.96942488	0.884330705	-9.390270807	1.034776558	-4.177747125	10.42504736	10.82139291	-7.914366969	1.458027475	-3.228169747	9.372394444	58.84563118	-6.096309976	5.760402682	-0.167953647	11.85671266	33.22293738	-6.702546392	0.734432326	-2.984057033	7.436978718	3.628816016	-5.87662356	4.514619882	-0.681001839	10.39124344	43.94455297
IL	WE	146	ADAMS	17001	2002	15	9154.2	10733.55	115.55	-10.71305953	-0.463986576	-5.588523053	10.24907295	3.522985613	-2.600590118	7.319065503	2.359237693	9.919655621	0.658971761	-5.226928913	3.453681357	-0.886623778	8.68061027	2.638333837	-0.597483094	12.76127395	6.081895429	13.35875705	0.710569468	-4.297965598	3.947135004	-0.175415297	8.245100602	68.30968314	-4.091407357	6.497297564	1.202945103	10.58870492	3.263857116	-2.737776017	8.682698181	2.972461082	11.4204742	0.641847374	0.259684531	10.97331459	5.616499562	10.71363006	19.6160377
IL	WE	171	ADAMS	17001	2003	14	10721.7	12195.76	1577.76	-5.750104858	1.758560076	-1.995772391	7.508664934	8.384827423	-7.258550702	3.53162111	-1.863464796	10.79017181	0.662398628	-13.73813706	-3.254684684	-8.496410872	10.48345238	3.853369675	-15.46433373	-5.024657264	-10.2444955	10.43967647	1.691185282	-4.377124092	5.747298998	0.685087453	10.12442309	7.361645038	-12.85470875	-0.924509441	-6.889609096	11.93019931	3.748053526	-8.019849642	1.618270471	-3.200789586	9.638120113	26.54479168	-7.142433192	1.897076707	-2.622678242	9.039509899	2.797300828
IL	WE	195	ADAMS	17001	2004	13	12226.5	13595.27	2977.27	-6.27052762	4.401025512	-0.934751054	10.67155313	6.218101699	-5.480826348	3.513427267	-0.983699541	8.994253615	0.696861483	-8.469536637	0.63585177	-3.916842434	9.105388407	6.19157151	-10.84275179	-1.045570291	-5.944161041	9.797181499	3.53652591	-16.27888664	-7.154766317	-11.71682648	9.124120323	11.42363634	-9.589355332	-1.264546391	-5.426950862	8.324808941	3.115606419	-9.553201575	1.39305932	-4.080071128	10.94626089	0.753803801	-0.209130761	8.764506187	4.277687713	8.973636948	0.893511043
IL	WE	129	ADAMS	17001	2005	12	8088.3	9351.78	-1266.22	-2.678411253	4.561177327	0.941383037	7.23958858	62.94803025	-5.192238975	3.034137442	-1.079050767	8.226376417	33.86121845	-11.32967121	-2.690075672	-7.009873441	8.639595538	0.758800481	-7.903029741	2.574582339	-2.664223701	10.47761208	0.755358857	-3.768237131	3.655152104	-0.056542514	7.423389235	7.266701057	-4.4254492	5.834067112	0.704308956	10.25951631	11.01463723	-0.410896584	9.227998311	4.408550863	9.638894895	29.49624324	-2.00654087	5.658114424	1.825786777	7.664655294	3.217338898
IL	WE	129	ADAMS	17001	2006	11	8088.3	9246.49	-1371.51	0.153586227	6.464747088	3.309166657	6.31116086	5.564571742	-0.880917438	8.147754201	3.633418381	9.028671639	8.407787093	-2.498072561	7.982346297	2.742136868	10.48041886	12.76719455	-1.977720847	6.518860468	2.27056981	8.496581315	8.633417758	-0.982509145	7.891663939	3.454577397	8.874173084	22.66544489	-7.763989093	1.79608893	-2.983950082	9.560078023	1.50005842	-8.357022592	4.142137275	-2.107442658	12.49915987	3.486535844	-8.146571401	4.903615065	-1.621478168	13.05018647	0.631606071
IL	WE	162	ADAMS	17001	2007	10	10157.4	11210.3	592.3	-0.5723137	8.783410933	4.105548617	9.355724633	15.01382694	-4.177505458	5.68386455	0.753179546	9.861370008	21.74077431	-9.732614817	-1.374082221	-5.553348519	8.358532596	12.94656899	-7.772493935	1.341913464	-3.215290236	9.114407399	2.22851908	-15.23217215	-5.401671669	-10.31692191	9.830500481	1.68176805	-13.89314392	-6.14612595	-10.01963494	7.74701797	0.880445046	-12.87167837	-2.579989392	-7.725833881	10.29168898	16.76971441	-2.118714534	7.90305577	2.892170618	10.0217703	34.88288038
IL	WE	171	ADAMS	17001	2008	9	10721.7	11669.31	1051.31	-6.068465909	3.464752084	-1.301856913	9.533217993	13.08088504	-2.270989057	6.232816038	1.980913491	8.503805095	38.49560167	-12.77539656	-1.983811151	-7.379603856	10.79158541	1.372448303	-10.68520009	1.701979114	-4.491610488	12.3871792	1.433836894	-8.223149742	3.603008711	-2.310070516	11.82615845	14.3858038	-6.000786741	2.093181199	-1.953802771	8.09396794	32.20887212	-10.76025821	0.47309342	-5.143582395	11.23335163	44.01581264	-11.53669388	-2.640854112	-7.088773996	8.895839768	4.103932645
IL	WE	172	ADAMS	17001	2009	8	10784.4	11626.72	1008.72	-6.013832721	1.421289947	-2.296271387	7.435122668	0.674507177	-10.27105155	1.484677685	-4.393186932	11.75572924	1.406056773	-14.27048256	-3.703262799	-8.98687268	10.56721976	1.040504823	-12.42892665	-3.236488326	-7.832707488	9.192438324	3.641450495	-10.0143695	1.517772653	-4.248298423	11.53214215	0.702048182	-1.113731692	13.23362086	6.059944584	14.34735255	17.2232038	-5.137019267	4.328080814	-0.404469227	9.465100081	14.76822598	-8.413758345	2.684530553	-2.864613896	11.0982889	1.35214786
IL	WE	121.9	ADAMS	17001	2010	7	7643.13	8380.16	-2237.84	-19.52223137	-9.517203322	-14.51971735	10.00502805	4.620994296	-14.54745451	-4.217582239	-9.382518375	10.32987227	1.35830576	-2.050903154	1.566481813	-0.24221067	3.617384967	4.062734509	-5.000278036	0.89569334	-2.052292348	5.895971376	22.99481303	-9.955007499	-0.840915168	-5.397961334	9.114092331	0.835840182	-10.06790369	-1.14386239	-5.60588304	8.9240413	15.67716434	-10.33762398	-0.955688043	-5.646656012	9.381935937	6.16469359	-9.197883353	0.120914284	-4.538484535	9.318797637	26.58708257
IL	WE	135.8	ADAMS	17001	2011	6	8514.66	9146.4	-1471.6	-7.654309639	2.272468143	-2.690920748	9.926777782	13.11889037	-13.60055063	-4.529716299	-9.065133465	9.070834331	8.347157638	-11.96969334	-2.391237478	-7.180465409	9.578455862	9.536409476	-10.51242717	-3.020115015	-6.766271093	7.492312155	3.204848575	-11.31239614	-2.808584275	-7.060490208	8.503811865	27.8980395	-14.38639899	-3.179189823	-8.782794407	11.20720917	1.95172614	-0.214369026	10.60668295	5.196156963	10.82105198	1.289304211	-1.375873371	6.956901911	2.79051427	8.332775282	19.90432239
IL	WE	76	ADAMS	17001	2012	5	4765.2	5291.65	-5326.35	-3.490532358	7.944151884	2.226809763	11.43468424	0.913071392	-7.28016602	4.168641197	-1.555762412	11.44880722	2.95437995	-9.074681218	1.454725889	-3.809977665	10.52940711	6.363039422	-3.862307003	3.439432259	-0.211437372	7.301739262	8.992551411	0.044384953	11.41246344	5.728424199	11.36807849	9.928338066	-5.047778929	2.362430487	-1.342674221	7.410209416	3.555714566	-4.33259808	4.284212001	-0.02419304	8.616810081	5.23259375	-1.316122496	8.547346412	3.615611958	9.863468908	4.552993239
IL	WE	153.3	ADAMS	17001	2013	4	9611.91	10033.07	-584.93	-10.23111338	0.44178467	-4.894664355	10.67289805	4.072431899	-2.996087656	6.819285195	1.91159877	9.815372851	16.64641155	-8.367637765	2.842804991	-2.762416387	11.21044276	0.708619459	-9.99160595	0.765930519	-4.612837716	10.75753647	6.088878713	-6.146821676	3.520596521	-1.313112577	9.667418197	49.12362035	-2.267465779	6.628065446	2.180299834	8.895531225	21.9697071	-5.467262981	5.5736203	0.053178659	11.04088328	3.599290259	-10.32727608	0.324351771	-5.001462155	10.65162785	26.99591606
IL	WE	202.4	ADAMS	17001	2014	3	12690.48	13006.35	2388.35	-17.85754653	-6.423718096	-12.14063231	11.43382843	10.15011889	-7.049434138	2.931355011	-2.059039563	9.980789149	13.00187415	-10.68987377	2.813677999	-3.938097886	13.50355177	2.413437556	-16.22794915	-2.779571259	-9.503760205	13.44837789	0.693158342	-14.94802787	-3.697401046	-9.322714458	11.25062682	13.01604623	-19.13075471	-8.848557782	-13.98965625	10.28219693	10.89375534	-12.99294151	-0.698684709	-6.84581311	12.2942568	17.00001865	-4.187357087	5.625383497	0.719013205	9.812740584	15.64604591
IL	WE	158.1	ADAMS	17001	2015	2	9912.87	10123.45	-494.55	-11.38353243	-2.88720393	-7.13536818	8.4963285	14.19056591	-15.27385375	-4.461682745	-9.867768248	10.81217101	3.885493211	-4.110417545	7.326248126	1.607915291	11.43666567	0.720372593	-3.116266305	4.932761356	0.908247526	8.049027661	3.610918582	-8.171996363	2.030024185	-3.070986089	10.20202055	26.41894054	-7.641428418	2.955371927	-2.343028246	10.59680034	2.52295288	-12.78567619	-3.298648254	-8.042162222	9.487027936	2.468541809	-14.69293134	-3.732641212	-9.212786276	10.96029013	9.93706016
IL	WE	193.1	ADAMS	17001	2016	1	12107.37	12212.66	1594.66	-4.916825254	2.432793797	-1.242015729	7.349619051	1.407681427	-10.18398558	0.874130071	-4.654927754	11.05811565	11.05361767	-12.00310079	-3.208109883	-7.605605337	8.794990907	7.223583324	-6.169608409	1.730966713	-2.219320848	7.900575122	0.662464006	-1.72218976	7.983133836	3.130472038	9.705323596	4.512147494	-7.65023422	1.042934163	-3.303650029	8.693168383	2.773634061	-7.588225441	-0.189935694	-3.889080568	7.398289747	4.288869811	0.543622342	11.84414682	6.19388458	11.30052448	0.991258475
IL	WE	192.2	ADAMS	17001	2017	0	12050.94	12050.94	1432.94	-11.06520509	-1.675743643	-6.370474367	9.389461447	2.989688333	-8.92870779	3.151579087	-2.888564351	12.08028688	2.688714755	0.429907964	5.272201603	2.851054783	4.84229364	25.99122817	-0.791575764	4.937168491	2.072796364	5.728744255	1.25531762	-4.973510647	3.773982054	-0.599764297	8.747492701	0.642815734	-5.137053959	7.371954452	1.117450247	12.50900841	3.466011982	-0.1270769	14.16489326	7.018908178	14.29197016	0.91285142	4.356307141	17.73865684	11.04748199	13.3823497	8.51520193
IL	WE	123	BROWN	17009	1990	27	7712.1	10759.59	286.59	-4.310528718	5.396522703	0.542996992	9.707051421	11.5307004	-4.210846472	7.241220795	1.515187161	11.45206727	0.971956846	0.10737847	9.575983625	4.841681047	9.468605154	10.66732143	-3.267080594	9.35226544	3.042592423	12.61934603	23.94076736	-4.208773579	7.423827927	1.607527174	11.63260151	20.79836987	-1.085966698	12.70741368	5.81072349	13.79338038	1.281155419	-3.661288175	7.141246152	1.739978989	10.80253433	33.65970303	-6.159370465	5.648296443	-0.255537011	11.80766691	47.69394887
IL	WE	111	BROWN	17009	1991	26	6959.7	9894.32	-578.68	-13.59374495	-3.503338303	-8.548541627	10.09040665	14.49562779	-5.808978882	-0.27376528	-3.041372081	5.535213602	5.532658031	-5.385293073	2.61307629	-1.386108392	7.998369363	4.282610008	-13.9745645	-2.762196388	-8.368380444	11.21236811	7.715098729	-6.940876991	4.075744276	-1.432566358	11.01662127	3.648390625	-1.61167334	6.498012988	2.443169824	8.109686328	0.811243319	-7.8590003	3.390571681	-2.23421431	11.24957198	16.11325745	-2.592415739	8.221040342	2.814312302	10.81345608	1.017446501
IL	WE	138	BROWN	17009	1992	25	8652.6	11474.35	1001.35	-0.165513578	4.215563641	2.025025031	4.381077219	2.877491453	-2.669061966	5.599315466	1.46512675	8.268377432	9.650700127	-10.85496386	0.67287983	-5.091042015	11.52784369	1.630624595	-4.783012739	4.962992959	0.08999011	9.746005698	3.276797106	-1.976169411	10.19593339	4.109881988	12.1721028	1.028644662	-6.276342528	2.996505782	-1.639918373	9.27284831	2.417769234	-1.351595824	4.777723078	1.713063627	6.129318902	29.64522427	0.738738371	9.970822051	5.354780211	9.23208368	7.985387648
IL	WE	115	BROWN	17009	1993	24	7210.5	9919.38	-553.62	-8.916795507	0.298898089	-4.308948709	9.215693596	51.36789813	-6.899566459	-2.114484901	-4.50702568	4.785081558	12.65150676	-8.930187043	-1.14068046	-5.035433752	7.789506583	12.46699359	-3.805210839	4.922730869	0.558760015	8.727941708	0.900228726	-6.862606851	6.402970186	-0.229818333	13.26557704	0.819982534	-1.303760537	7.684636829	3.190438146	8.988397366	2.857293931	-10.16167078	-2.789869305	-6.475770043	7.371801475	18.62339533	-12.44862361	-3.259425362	-7.854024486	9.189198248	17.29923106
IL	WE	140	BROWN	17009	1994	23	8778	11374.01	901.01	-6.337572029	1.703659203	-2.316956413	8.041231232	4.094109781	-11.21977497	-3.045885549	-7.13283026	8.173889421	3.860932901	-22.87640735	-12.82263699	-17.84952217	10.05377036	6.149391958	-3.16510563	4.369562866	0.602228618	7.534668496	2.960164549	-12.70038229	-2.902395514	-7.801388902	9.797986776	3.580425374	-11.33537687	-1.54461319	-6.43999503	9.79076368	1.260806754	-3.898238188	9.520076203	2.810919008	13.41831439	0.870976971	-4.067970432	5.742290298	0.837159933	9.81026073	36.8320856
IL	WE	101	BROWN	17009	1995	22	6332.7	8815.84	-1657.16	-14.33524648	-4.047170634	-9.191208557	10.28807585	9.004507321	-4.97029961	1.275859959	-1.847219825	6.246159569	42.21797966	-5.254772151	1.544637079	-1.855067536	6.79940923	26.44275432	-11.04954783	-1.93452369	-6.49203576	9.11502414	10.03975037	-5.540876713	2.297908883	-1.621483915	7.838785596	10.36727073	-13.53575847	-2.459612714	-7.997685592	11.07614576	0.901919538	-10.31592815	0.379024211	-4.968451969	10.69495236	1.467390234	-1.780516551	11.82064484	5.020064144	13.60116139	0.801612264
IL	WE	122	BROWN	17009	1996	21	7649.4	10019.67	-453.33	-10.35382792	-3.094137884	-6.723982902	7.259690036	8.39740919	-7.231411895	2.175868861	-2.527771517	9.407280756	4.217915271	-7.999859847	4.338041695	-1.830909076	12.33790154	24.81478357	-9.523111402	1.542589417	-3.990260992	11.06570082	10.0914887	-22.59167764	-11.86997151	-17.23082458	10.72170613	2.7486913	-5.630224496	6.97557841	0.672676957	12.60580291	1.249631838	-7.600694246	2.667622654	-2.466535796	10.2683169	2.99141137	-0.409266408	12.40306474	5.996899166	12.81233115	1.352309237
IL	WE	118	BROWN	17009	1997	20	7398.6	9656	-817	-2.583018117	9.324919022	3.370950452	11.90793714	0.979150184	-17.42072388	-8.847779422	-13.13425165	8.572944458	8.93289614	-14.29883243	-2.655989534	-8.477410982	11.6428429	6.355634517	-12.92305223	-0.692774191	-6.807913211	12.23027804	24.49310432	-7.754687499	1.826152155	-2.964267672	9.580839654	3.115090621	-4.157068409	0.041864082	-2.057602163	4.198932491	0.886343769	-6.040304322	3.452949988	-1.293677167	9.49325431	0.922909384	-1.393318651	8.22620789	3.41644462	9.619526541	64.58804196
IL	WE	142	BROWN	17009	1998	19	8903.4	11047.93	574.93	1.589346671	11.05022053	6.319783598	9.460873854	27.28660801	-9.55513996	-2.058053653	-5.806596807	7.497086307	21.39753419	-9.427751163	-1.929474776	-5.67861297	7.498276387	6.987943974	-3.500841788	3.311553161	-0.094644313	6.812394949	1.269087616	-2.446778198	6.745222624	2.149222213	9.192000822	2.962115915	-2.168931042	5.571220401	1.70114468	7.740151443	24.79873509	0.176554199	7.382681649	3.779617924	7.206127451	32.66848536	3.028649241	9.575140472	6.301894856	6.54649123	3.252051013
IL	WE	128	BROWN	17009	1999	18	8025.6	10057.26	-415.74	-19.63229057	-7.019545737	-13.32591815	12.61274483	21.61273077	-14.29947116	-4.904767149	-9.602119155	9.394704011	9.039650432	-4.65479146	3.318293446	-0.668249007	7.973084906	6.574406994	-1.89741805	5.309188599	1.705885274	7.206606649	24.15921583	-1.22828766	6.526743295	2.649227817	7.755030955	9.343748902	0.783105135	11.67222965	6.227667392	10.88912452	21.56101333	-3.257528557	8.839368839	2.790920141	12.0968974	8.383290897	-4.399817781	2.353945919	-1.022935931	6.7537637	13.0767296
IL	WE	157	BROWN	17009	2000	17	9843.9	11762.69	1289.69	-4.559438239	7.15964976	1.300105761	11.719088	2.778989156	-3.035043134	6.105116475	1.535036671	9.140159609	6.629199344	-7.667598777	2.036703739	-2.815447519	9.704302516	3.467766301	-13.51965488	-2.039209843	-7.779432362	11.48044504	1.009652286	-9.666758243	-0.325632287	-4.996195265	9.341125956	6.220907104	-4.004778651	7.810559822	1.902890585	11.81533847	0.952943936	-3.367685785	4.111305219	0.371809717	7.478991004	29.15832625	3.134028705	11.90656481	7.52029676	8.772536109	7.384388142
IL	WE	148	BROWN	17009	2001	16	9279.6	11085.52	612.52	-12.04950533	-1.195479135	-6.622492233	10.8540262	0.920293162	-6.649233296	1.168955859	-2.740138719	7.818189155	9.375410817	-7.92074331	0.291889438	-3.814426936	8.212632748	0.94161009	-9.495069437	1.134028878	-4.18052028	10.62909831	11.50891518	-8.146659917	1.689123429	-3.228768244	9.835783346	56.81019746	-6.022216577	6.309296606	0.143540015	12.33151318	29.22444206	-6.577297624	1.354116232	-2.611590696	7.931413856	3.545675749	-5.974152589	4.818639673	-0.577756458	10.79279226	41.41493536
IL	WE	132	BROWN	17009	2002	15	8276.4	9969.45	-503.55	-10.69486795	-0.029906975	-5.362387463	10.66496098	5.868124787	-2.837507686	7.33680109	2.249646702	10.17430878	0.876440286	-5.325053532	3.643575598	-0.840738967	8.96862913	3.220345226	-0.938480732	12.67709494	5.869307103	13.61557567	1.108980262	-4.503873015	4.511485138	0.003806062	9.015358153	62.36754029	-4.191209016	6.496144255	1.152467619	10.68735327	4.426201158	-3.048035522	8.458320702	2.70514259	11.50635622	0.793990471	-0.17616019	10.92006784	5.371953825	11.09622803	15.17716327
IL	WE	168	BROWN	17009	2003	14	10533.6	12113.78	1640.78	-5.812416078	2.154079286	-1.829168396	7.966495364	6.376083077	-7.515291653	3.490254573	-2.01251854	11.00554623	0.876440286	-13.82649232	-3.126301343	-8.476396832	10.70019098	4.48270963	-15.93272885	-5.416446183	-10.67458752	10.51628267	2.035004567	-4.379463864	5.73858206	0.679559098	10.11804592	9.861422658	-13.05749876	-0.828695802	-6.943097281	12.22880296	3.470324815	-7.957483879	1.65220494	-3.152639469	9.609688819	25.09352748	-7.095300109	2.203403914	-2.445948098	9.298704023	5.211871949
IL	WE	185	BROWN	17009	2004	13	11599.5	13066.81	2593.81	-6.200928647	5.080736371	-0.560096138	11.28166502	6.706117146	-6.041034882	3.896515683	-1.0722596	9.937550565	1.17977104	-8.815805013	0.729627528	-4.043088743	9.545432541	6.214203902	-11.09516195	-1.324076695	-6.209619323	9.771085255	4.262768895	-16.52633715	-6.806048254	-11.6661927	9.720288896	12.97959172	-9.162056907	-1.023289417	-5.092673162	8.13876749	2.12863693	-9.622941757	1.827719794	-3.897610982	11.45066155	1.1083234	-0.787716926	9.150848305	4.181565689	9.938565231	1.30909756
IL	WE	135	BROWN	17009	2005	12	8464.5	9818.94	-654.06	-2.367636996	5.234838028	1.433600516	7.602475024	70.6793446	-5.152454845	3.703887371	-0.724283737	8.856342216	38.00674784	-11.83734172	-2.85712001	-7.347230865	8.98022171	1.168823304	-8.419147785	2.576404299	-2.921371743	10.99555208	1.005256367	-4.27145196	3.772673033	-0.249389464	8.044124993	6.100988446	-3.9354134	6.23279386	1.14869023	10.16820726	11.80176634	-0.549528243	9.45820752	4.454339639	10.00773576	23.1529752	-2.383976576	5.706845945	1.661434685	8.090822521	3.660789777
IL	WE	138	BROWN	17009	2006	11	8652.6	9894.17	-578.83	0.286140586	6.725501011	3.505820799	6.439360425	9.691585497	-0.744462963	8.501820003	3.87867852	9.246282966	7.997212761	-2.399470108	7.850115619	2.725322756	10.24958573	10.83432756	-2.390920963	6.378461693	1.993770365	8.769382656	4.367598735	-1.176373358	8.113861759	3.4687442	9.290235117	22.49226811	-7.71386701	1.958136749	-2.87786513	9.672003759	1.230192937	-8.438104508	4.947857234	-1.745123637	13.38596174	3.283124798	-8.251427564	4.6082891	-1.821569232	12.85971666	0.77763922
IL	WE	152	BROWN	17009	2007	10	9530.4	10659.1	186.1	-0.778874707	8.818396324	4.019760809	9.597271031	16.17087001	-4.008218251	5.914251766	0.953016757	9.922470017	19.61353929	-9.823916986	-1.114473515	-5.469195251	8.709443471	13.27522512	-7.91613836	1.645977755	-3.135080303	9.562116115	3.395976381	-15.42343544	-5.213447823	-10.31844163	10.20998762	1.398739219	-14.74128238	-6.065512798	-10.40339759	8.675769582	1.466686795	-13.29197173	-2.258359003	-7.775165367	11.03361273	12.90950276	-2.694335318	7.841316055	2.573490369	10.53565137	38.16289123
IL	WE	152	BROWN	17009	2008	9	9530.4	10546.23	73.23	-6.927642921	3.434999162	-1.74632188	10.36264208	6.013198248	-1.967770713	6.84524599	2.438737639	8.813016703	55.07354847	-13.1960744	-1.85129378	-7.52368409	11.34478062	1.622975499	-11.30063394	1.501592998	-4.899520471	12.80222694	1.508745834	-8.587083026	3.292980383	-2.647051322	11.88006341	29.03923403	-6.086107999	1.893323279	-2.09639236	7.979431278	32.95987549	-10.78292086	1.179213586	-4.801853637	11.96213445	42.36102333	-11.67516738	-2.493689146	-7.084428263	9.181478234	3.685641684
IL	WE	157	BROWN	17009	2009	8	9843.9	10746.86	273.86	-6.463208926	1.777922595	-2.342643166	8.241131521	0.985734223	-10.33679807	1.332313765	-4.502242153	11.66911183	2.274725678	-14.81125771	-4.140762676	-9.476010193	10.67049503	1.538131137	-12.57164979	-2.900469175	-7.736059483	9.671180615	3.697804368	-10.50182215	1.467029614	-4.517396268	11.96885176	0.884971725	-1.348160726	13.20443347	5.928136371	14.55259419	13.9751895	-5.189309743	4.621619664	-0.283845039	9.810929407	19.62697987	-8.650765576	2.994918513	-2.827923531	11.64568409	1.046200972
IL	WE	119.5	BROWN	17009	2010	7	7492.65	8282.74	-2190.26	-19.37475009	-9.279933956	-14.32734202	10.09481613	5.765045269	-14.98038827	-4.121807327	-9.551097799	10.85858094	1.948139077	-2.263197189	1.714008958	-0.274594116	3.977206147	4.89104916	-5.18130433	1.188262299	-1.996521016	6.369566629	22.44847867	-10.32173383	-0.845420049	-5.58357694	9.476313781	1.527294682	-9.970718558	-1.034336905	-5.502527732	8.936381653	15.50476264	-10.8701217	-0.593127215	-5.731624458	10.27699449	4.250878941	-8.595878495	0.850483785	-3.872697355	9.44636228	24.55783879
IL	WE	127	BROWN	17009	2011	6	7962.9	8640.12	-1832.88	-7.751582009	2.049847957	-2.850867026	9.801429966	14.70204084	-13.77386861	-4.441268366	-9.107568488	9.332600244	7.786409755	-12.0144136	-2.26957712	-7.14199536	9.74483648	9.826859529	-10.4306487	-2.67994022	-6.55529446	7.75070848	2.85888104	-11.1584989	-2.798657177	-6.978578039	8.359841723	31.32111399	-14.77573781	-3.037919674	-8.906828742	11.73781814	2.145827559	-0.942064959	10.65104607	4.854490554	11.59311103	1.746457604	-1.512150637	7.253898462	2.870873913	8.766049099	20.49749885
IL	WE	87	BROWN	17009	2012	5	5454.9	6019.25	-4453.75	-4.129636619	7.877778624	1.874071003	12.00741524	1.047068614	-7.397300245	4.441191668	-1.478054288	11.83849191	3.596775449	-9.494399226	1.507874995	-3.993262116	11.00227422	8.03218805	-3.827589833	3.486273844	-0.170657994	7.313863677	8.461205212	-0.61467803	11.73525675	5.560289358	12.34993478	9.968812399	-5.202541079	2.722234769	-1.240153155	7.924775848	4.726102911	-4.522662015	4.327754291	-0.097453862	8.850416306	4.388482467	-2.019670412	8.808601833	3.394465711	10.82827225	4.278085632
IL	WE	176.2	BROWN	17009	2013	4	11047.74	11499.22	1026.22	-10.31335175	0.655757384	-4.828797183	10.96910913	4.716547411	-2.920061155	7.384995107	2.232466976	10.30505626	24.94755245	-8.712116803	2.892801762	-2.909657521	11.60491856	0.880372868	-10.23235232	0.547192421	-4.84257995	10.77954474	7.06689653	-6.24140726	4.083344491	-1.079031384	10.32475175	46.3335746	-2.633858307	6.405736704	1.885939199	9.039595011	23.99029328	-5.789573314	5.525609742	-0.131981786	11.31518306	1.799180578	-10.01682739	0.842741567	-4.587042911	10.85956896	25.66479733
IL	WE	196.6	BROWN	17009	2014	3	12326.82	12665.43	2192.43	-17.79273917	-5.934878176	-11.86380867	11.85786099	10.68937029	-7.352427799	2.653090865	-2.349668467	10.00551866	14.79774614	-10.80347026	2.518995864	-4.142237198	13.32246612	3.342665924	-16.6292879	-3.020035926	-9.824661913	13.60925197	0.907103986	-14.65417942	-3.337332188	-8.995755804	11.31684723	11.79781919	-19.27459065	-8.654325639	-13.96445814	10.62026501	11.48536672	-13.65069068	-1.067590752	-7.359140716	12.58309993	19.78475349	-4.441134817	5.846310895	0.702588039	10.28744571	12.1473508
IL	WE	157.2	BROWN	17009	2015	2	9856.44	10082.18	-390.82	-11.27454685	-2.498534879	-6.886540865	8.776011971	18.1861994	-15.50494235	-4.299388111	-9.902165231	11.20555424	3.960063411	-4.76520941	6.995755743	1.115273166	11.76096515	1.100264204	-3.502845078	4.801844303	0.649499612	8.304689381	3.640727874	-8.033248984	2.360658286	-2.836295349	10.39390727	24.85619355	-7.830014621	3.388147478	-2.220933572	11.2181621	2.357470141	-13.06083925	-3.085654272	-8.073246761	9.975184978	2.203889988	-15.31168712	-3.790303493	-9.550995307	11.52138363	8.391446974
IL	WE	182.3	BROWN	17009	2016	1	11430.21	11543.08	1070.08	-5.110517048	2.541406136	-1.284555456	7.651923184	1.223956143	-10.34969678	1.137713419	-4.60599168	11.4874102	13.32840252	-11.90422341	-2.569144478	-7.236683944	9.335078932	8.306595994	-5.974870851	1.657842852	-2.158513999	7.632713703	0.876440286	-1.718608859	8.546933322	3.414162231	10.26554218	5.439156144	-7.803669534	1.366753534	-3.218458	9.170423068	4.293851887	-7.726008247	-0.077969175	-3.901988711	7.648039072	5.300233685	0.081004692	12.38201724	6.231510968	12.30101255	2.359681301
IL	WE	188.7	BROWN	17009	2017	0	11831.49	11831.49	1358.49	-11.28251877	-1.150135441	-6.216327106	10.13238333	7.078531487	-9.0689445	3.385953405	-2.841495547	12.45489791	3.166635698	0.267008685	5.616770518	2.941889602	5.349761833	21.89602815	-0.747305045	5.398297112	2.325496033	6.145602157	1.803773454	-5.340619774	3.703350178	-0.818634798	9.043969952	0.823227426	-5.498012869	7.635927311	1.068957221	13.13394018	4.295771599	-0.891490054	13.92883836	6.518674151	14.82032841	0.815173416	4.287381967	18.10840032	11.19789114	13.82101835	9.129743121
IL	NW	124	BUREAU	17011	1990	27	7774.8	12167.97	-367.03	-4.939588788	3.115030694	-0.912279047	8.054619482	9.093212231	-5.009974826	4.236071945	-0.386951441	9.246046771	4.821329006	-2.988169844	6.937453897	1.974642027	9.925623741	13.65575748	-5.571270226	5.915419663	0.172074719	11.48668989	16.39146269	-6.427162412	5.043461434	-0.691850489	11.47062385	7.437667369	-2.746975131	8.565563944	2.909294407	11.31253908	2.543436239	-6.978298131	4.096141974	-1.441078079	11.0744401	23.93193028	-10.40161036	1.500069762	-4.450770299	11.90168012	20.74357422
IL	NW	128	BUREAU	17011	1991	26	8025.6	12256.06	-278.94	-14.2775683	-4.84062982	-9.55909906	9.43693848	11.72562269	-8.690586868	-0.87577655	-4.783181709	7.814810318	10.4453431	-9.303421164	0.483491826	-4.409964669	9.78691299	8.070928133	-15.93367017	-4.827783269	-10.38072672	11.1058869	1.292654103	-8.457618387	1.44264885	-3.507484769	9.900267237	1.051312015	-3.12484383	3.931662134	0.403409152	7.056505964	0.916072104	-10.00302491	0.577257633	-4.712883639	10.58028254	8.390628387	-3.979791849	4.923244085	0.471726118	8.903035934	5.096428927
IL	NW	145	BUREAU	17011	1992	25	9091.5	13159.25	624.25	-0.384212116	2.567810224	1.091799054	2.95202234	4.997698687	-3.414422468	4.17552472	0.380551126	7.589947188	6.58845549	-16.06613985	-1.165831368	-8.615985609	14.90030848	6.538466277	-8.564587133	1.182004351	-3.691291391	9.746591484	13.73466556	-3.473844987	5.47045901	0.998307012	8.944303997	0.851541035	-7.293817177	1.171054624	-3.061381277	8.464871801	3.292698381	-2.186561124	2.406171258	0.109805067	4.592732382	19.03651165	-1.456323296	7.054116241	2.798896473	8.510439537	11.39193183
IL	NW	133	BUREAU	17011	1993	24	8339.1	12244.14	-290.86	-9.162297955	-0.612314284	-4.88730612	8.549983671	27.13001104	-7.845252705	-2.400536535	-5.12289462	5.44471617	20.16607676	-11.48687449	-1.9019278	-6.694401145	9.58494669	14.56727936	-6.169410408	2.813359	-1.678025704	8.982769408	1.454773498	-7.994874581	3.705513603	-2.144680489	11.70038818	0.851541035	-2.249803669	3.206801255	0.478498793	5.456604924	2.255666842	-11.00970366	-3.66866497	-7.339184315	7.34103869	11.81988461	-13.83362356	-4.496363183	-9.164993372	9.337260377	13.90730088
IL	NW	166	BUREAU	17011	1994	23	10408.2	14150.53	1615.53	-8.903649867	-0.51259003	-4.708119949	8.391059837	8.617279227	-15.54438505	-5.591583836	-10.56798444	9.952801214	4.791628879	-27.03128367	-15.58818617	-21.30973492	11.4430975	3.370625701	-5.949861395	1.090910811	-2.429475292	7.040772206	13.89441412	-16.02434596	-6.070334944	-11.04734045	9.954011016	3.396380972	-16.29270926	-5.688522186	-10.99061572	10.60418707	2.506451453	-6.098037935	5.466052726	-0.315992604	11.56409066	4.865466342	-6.358948617	2.694059119	-1.832444749	9.053007736	38.83093723
IL	NW	126	BUREAU	17011	1995	22	7900.2	11479.82	-1055.18	-15.15998604	-6.369811422	-10.76489873	8.790174618	6.636112156	-7.164585853	-0.35517815	-3.759882002	6.809407703	31.54467116	-4.51839141	0.608302069	-1.95504467	5.126693479	22.88132603	-13.63025634	-3.349052547	-8.489654444	10.28120379	4.729874835	-7.542494328	0.968757098	-3.286868615	8.511251426	1.248721419	-15.20548282	-4.23050386	-9.71799334	10.97497896	1.598936356	-13.38326582	-0.5357368	-6.95950131	12.84752902	1.338669434	-3.280345143	8.025254138	2.372454497	11.30559928	1.306863701
IL	NW	149	BUREAU	17011	1996	21	9342.3	12759.21	224.21	-11.90211878	-3.965876577	-7.933997679	7.936242203	1.700623883	-9.069729258	0.299520428	-4.385104415	9.369249686	6.472062571	-10.00228343	2.194567628	-3.903857901	12.19685106	17.60436005	-10.90171542	-0.438347301	-5.670031361	10.46336812	6.761769201	-25.5420767	-15.3425895	-20.4423331	10.1994872	1.766855066	-7.399522044	4.039831434	-1.679845305	11.43935348	2.414837512	-8.32391289	0.053197908	-4.135357491	8.377110798	2.658621714	-2.232365064	9.849459973	3.808547455	12.08182504	1.777023526
IL	NW	130	BUREAU	17011	1997	20	8151	11405.2	-1129.8	-5.002160689	5.976845761	0.487342536	10.97900645	2.858653935	-18.44099901	-9.092722981	-13.766861	9.348276029	11.17409084	-15.81536645	-5.451763686	-10.63356507	10.36360276	10.91873436	-14.78176109	-3.458122282	-9.119941686	11.32363881	18.10118847	-8.953876735	-0.179965551	-4.566921143	8.773911184	6.705696554	-5.518547556	-1.103362634	-3.310955095	4.415184922	2.035285706	-10.61525452	0.2524061	-5.18142421	10.86766062	7.183115686	-4.918824176	3.972533154	-0.473145511	8.89135733	73.63857741
IL	NW	161	BUREAU	17011	1998	19	10094.7	13186.19	651.19	-0.360200017	8.511011756	4.075405869	8.871211773	38.92159122	-12.69631283	-3.816188102	-8.256250466	8.880124728	17.46237485	-11.65189333	-2.983047164	-7.317470247	8.668846166	5.566931103	-5.08479755	1.083426917	-2.000685317	6.168224467	3.186745015	-2.882307392	3.562995074	0.340343841	6.445302466	6.685289637	-3.442239822	3.192973266	-0.124633278	6.635213088	16.67779727	-0.264960471	6.257454741	2.996247135	6.522415212	11.7616508	0.426348826	8.797995287	4.612172056	8.371646461	6.88052613
IL	NW	139	BUREAU	17011	1999	18	8715.3	11644.08	-890.92	-20.67347794	-8.524259704	-14.59886882	12.14921824	23.83646471	-17.28980046	-8.603705215	-12.94675284	8.686095245	8.265841706	-7.831319596	0.608496036	-3.61141178	8.439815632	23.2892802	-3.195003542	3.084257685	-0.055372928	6.279261227	26.72945394	-2.529806936	4.626249924	1.048221494	7.15605686	7.226299578	-2.221367627	8.958514566	3.36857347	11.17988219	3.045134692	-5.545716557	5.969534727	0.211909085	11.51525128	6.058186802	-7.295251479	0.777360785	-3.258945347	8.072612264	2.784836947
IL	NW	151	BUREAU	17011	2000	17	9467.7	12233.77	-301.23	-5.748896308	4.280361721	-0.734267294	10.02925803	6.394029861	-4.677142487	3.509074093	-0.584034197	8.18621658	6.806156338	-10.06551862	-1.511552698	-5.788535659	8.553965922	19.69397045	-18.53810609	-6.463881711	-12.5009939	12.07422438	1.074206985	-11.12595301	-1.712928396	-6.419440703	9.413024614	8.869779927	-8.127998266	2.364472387	-2.88176294	10.49247065	0.939585186	-5.79758407	1.521079658	-2.138252206	7.318663728	10.56890971	-0.646604137	8.684289639	4.018842751	9.330893776	19.64092661
IL	NW	169	BUREAU	17011	2001	16	10596.3	13199.66	664.66	-11.89492943	-2.069164145	-6.982046788	9.825765285	1.051890746	-8.017921428	-0.560207413	-4.289064421	7.457714015	7.022090654	-9.851653943	-2.094030459	-5.972842201	7.757623484	1.906144089	-12.45397055	-1.651434839	-7.052702695	10.80253571	5.041602542	-9.243892818	-0.345552849	-4.794722834	8.898339969	36.33203588	-7.463700173	1.574779869	-2.944460152	9.038480042	34.39842411	-8.43127631	-0.263820496	-4.347548403	8.167455814	3.941346503	-8.156410417	2.071065683	-3.042672367	10.2274761	34.36757208
IL	NW	163	BUREAU	17011	2002	15	10220.1	12660.75	125.75	-11.67627629	-0.669989256	-6.173132773	11.00628703	1.696818381	-2.963929471	6.899699312	1.967884921	9.863628783	0.902217217	-8.157995398	0.812314101	-3.672840648	8.970309499	3.127995542	-1.502658127	11.31746334	4.907402604	12.82012146	0.816847196	-7.943662245	1.283443101	-3.330109572	9.227105346	31.39592548	-6.78153606	4.012930227	-1.384302917	10.79446629	3.849806774	-4.318082137	6.410473126	1.046195495	10.72855526	2.287672409	-1.165266331	8.832724736	3.833729202	9.997991067	22.98162782
IL	NW	175	BUREAU	17011	2003	14	10972.5	13250.44	715.44	-5.705726792	1.594261903	-2.055732445	7.299988695	2.307688403	-9.967717412	1.608544689	-4.179586362	11.5762621	1.574744486	-15.40406364	-4.360634902	-9.882349271	11.04342874	1.067210117	-17.32218543	-6.391028875	-11.85660715	10.93115656	2.637867482	-6.003021016	1.95168728	-2.025666868	7.954708296	5.02056487	-15.95176567	-2.757077397	-9.354421534	13.19468827	1.210978983	-10.73588462	0.439764133	-5.148060243	11.17564875	10.34407468	-9.711817914	1.085031911	-4.313393001	10.79684983	1.466678548
IL	NW	186	BUREAU	17011	2004	13	11662.2	13777.43	1242.43	-9.499497802	1.095008055	-4.202244873	10.59450586	7.234393251	-7.062164833	0.724557464	-3.168803685	7.786722297	0.964000432	-10.2798947	-1.492133638	-5.886014169	8.787761062	4.938175432	-13.68168468	-4.314540855	-8.998112768	9.367143825	4.135212908	-17.96893458	-8.177545231	-13.07323991	9.791389349	9.261093672	-9.429026939	-1.667083077	-5.548055008	7.761943862	4.994252385	-12.69088548	-0.449766168	-6.570325824	12.24111931	0.923439666	-2.183017785	6.399711825	2.10834702	8.58272961	9.620388599
IL	NW	136	BUREAU	17011	2005	12	8527.2	10479.72	-2055.28	-5.135177962	2.116478275	-1.509349844	7.251656237	48.92458714	-6.342416899	0.618610593	-2.861903153	6.961027492	28.01855186	-13.58140589	-5.596071437	-9.588738664	7.985334453	3.266516058	-11.07220278	-0.205565542	-5.638884161	10.86663724	5.184824616	-4.862506076	4.246293616	-0.30810623	9.108799692	1.563074706	-3.70919244	5.153207302	0.722007431	8.862399742	9.182202256	-4.010963896	4.999037793	0.494036948	9.010001689	13.52356824	-4.148413967	3.264995672	-0.441709148	7.413409639	4.61475769
IL	NW	178	BUREAU	17011	2006	11	11160.6	12950.41	415.41	0.02806887	4.587427975	2.307748422	4.559359105	13.90284806	-2.272927556	6.385937025	2.056504735	8.658864581	9.953796784	-4.407754327	5.347150835	0.469698254	9.754905162	13.95222573	-5.149369782	3.749936684	-0.699716549	8.899306466	11.21474663	-2.125587596	6.021870919	1.948141662	8.147458515	33.6567472	-8.901099337	1.535564826	-3.682767255	10.43666416	2.107964501	-10.44649036	2.472764551	-3.986862904	12.91925491	13.55453487	-9.474846151	2.455416473	-3.509714839	11.93026262	0.910493542
IL	NW	195	BUREAU	17011	2007	10	12226.5	13853.6	1318.6	-1.578980099	8.138660439	3.27984017	9.717640538	14.96118152	-3.93000999	3.900911477	-0.014549256	7.830921467	11.94355803	-11.74518784	-2.761740641	-7.253464241	8.983447199	12.87005199	-10.89334612	-1.088826485	-5.991086303	9.804519635	2.187456881	-17.62158762	-8.194077536	-12.90783258	9.427510084	1.521746484	-20.85335253	-10.96496741	-15.90915997	9.88838512	8.615141162	-15.23049547	-5.192606933	-10.2115512	10.03788854	10.51356606	-4.385045086	4.6760515	0.145503207	9.061096586	18.3817985
IL	NW	199	BUREAU	17011	2008	9	12477.3	13941.69	1406.69	-8.638538417	2.177904915	-3.230316751	10.81644333	9.95670204	-3.139186652	4.411861057	0.636337202	7.551047709	30.0633535	-15.39952392	-4.193609619	-9.79656677	11.2059143	3.666550772	-16.17595745	-3.250189678	-9.713073564	12.92576777	7.231533301	-8.88003039	-0.040126411	-4.460078401	8.839903979	13.55995571	-9.402590052	-1.83139098	-5.616990516	7.571199072	22.70401671	-14.22222729	-1.675273781	-7.948750536	12.54695351	28.03628585	-13.88759528	-3.987040499	-8.93731789	9.900554781	7.000071469
IL	NW	176	BUREAU	17011	2009	8	11035.2	12336.88	-198.12	-8.88250107	-0.596327446	-4.739414258	8.286173624	2.218704394	-14.12923695	-4.323001768	-9.226119359	9.806235182	12.97958734	-20.58442929	-8.692497621	-14.63846346	11.89193167	1.407974876	-16.12183711	-6.56395462	-11.34289587	9.55788249	1.18843702	-13.65506889	-2.472180189	-8.06362454	11.1828887	1.035836309	-3.757230189	8.854548875	2.548659343	12.61177906	13.37987591	-6.738970763	2.715000615	-2.011985074	9.453971378	13.41274427	-10.73429389	0.100209254	-5.317042318	10.83450314	6.544144771
IL	NW	166.7	BUREAU	17011	2010	7	10452.09	11591.06	-943.94	-20.22566108	-10.35565476	-15.29065792	9.87000632	6.201395307	-15.0202081	-4.446004894	-9.733106497	10.57420321	1.684844421	-5.105389326	-0.709324499	-2.907356913	4.396064827	3.869069192	-6.960101955	-0.824945365	-3.89252366	6.13515659	14.84394923	-11.91034106	-2.742650335	-7.326495698	9.167690725	1.918133484	-9.06490019	-1.826523395	-5.445711793	7.238376795	9.003922211	-12.20304103	-1.524235327	-6.863638179	10.6788057	1.603189396	-7.938807945	0.290363941	-3.824222002	8.229171886	11.12123393
IL	NW	177.3	BUREAU	17011	2011	6	11116.71	12092.97	-442.03	-9.925666026	-0.570684279	-5.248175153	9.354981747	7.943500284	-13.28102378	-4.138756391	-8.709890086	9.142267389	5.858225761	-13.24903682	-4.292843839	-8.77094033	8.956192981	9.909892203	-11.35667418	-4.564181742	-7.960427961	6.792492438	4.974207423	-11.1441886	-3.816772287	-7.480480444	7.327416313	30.64361628	-17.37375905	-4.829482389	-11.10162072	12.54427666	6.550743806	-1.940763294	7.593668125	2.826452415	9.534431419	3.25442968	-2.916369067	3.170525648	0.12707829	6.086894715	27.62465859
IL	NW	145.7	BUREAU	17011	2012	5	9135.39	9948.94	-2586.06	-5.884368709	5.391003389	-0.24668266	11.2753721	1.839408252	-8.690771445	3.612652839	-2.539059303	12.30342428	5.255553904	-11.85866352	-2.106778747	-6.982721134	9.751884773	6.874631741	-5.125518499	2.345633506	-1.389942497	7.471152005	3.646344138	-2.992215679	6.536361542	1.772072932	9.528577221	4.282619502	-7.29548548	1.182950891	-3.056267295	8.478436371	2.793438485	-5.457815844	4.043333503	-0.707241171	9.501149347	9.411592713	-4.951058001	4.810261794	-0.070398103	9.761319795	15.52557393
IL	NW	185.9	BUREAU	17011	2013	4	11655.93	12306.77	-228.23	-11.89918698	-1.052608512	-6.475897746	10.84657847	0.828859819	-5.294826553	5.18851153	-0.053157511	10.48333808	32.87751286	-10.61447277	0.734071468	-4.940200651	11.34854424	0.785126554	-12.28452971	-2.254749975	-7.269639843	10.02977974	10.89957884	-9.437445996	1.104855842	-4.166295077	10.54230184	44.43175295	-5.470983817	2.68737486	-1.391804478	8.158358677	29.46968087	-7.259026105	2.230981843	-2.514022131	9.490007948	1.233506816	-11.38383071	-0.494494382	-5.939162546	10.88933633	13.95585504
IL	NW	196	BUREAU	17011	2014	3	12289.2	12777.33	242.33	-19.75089826	-9.091590658	-14.42124446	10.6593076	14.22645694	-8.978759447	-0.471133102	-4.724946275	8.507626345	15.23265531	-13.40378066	-1.277111709	-7.340446185	12.12666895	6.287179412	-19.82067801	-7.240354669	-13.53051634	12.58032334	4.640668934	-18.30950643	-5.880909018	-12.09520772	12.42859741	10.13554439	-21.71452153	-10.21486035	-15.96469094	11.49966118	8.641131742	-15.37249664	-3.552612559	-9.4625546	11.81988408	9.012807742	-7.571855145	1.591099952	-2.990377597	9.162955097	31.74694405
IL	NW	196.8	BUREAU	17011	2015	2	12339.36	12664.78	129.78	-14.32362034	-4.808444304	-9.566032322	9.515176036	15.71734463	-18.39541882	-7.038756149	-12.71708748	11.35666267	3.155689246	-5.569088669	2.961256008	-1.303916331	8.530344677	1.962467113	-4.652302575	1.501906839	-1.575197868	6.154209414	4.342026638	-10.36197481	-0.949043053	-5.655508932	9.412931757	30.09927923	-11.60024077	-0.738306635	-6.169273703	10.86193414	1.718199222	-16.05404985	-6.251793901	-11.15292188	9.802255949	0.964323214	-17.59810286	-6.693938358	-12.14602061	10.9041645	1.480657785
IL	NW	203.9	BUREAU	17011	2016	1	12784.53	12947.24	412.24	-6.812821555	0.322140793	-3.245340381	7.134962348	1.225040193	-10.77204875	-1.614199754	-6.193124252	9.157848996	11.63863396	-15.04823919	-5.213487821	-10.13086351	9.834751369	5.916539141	-6.547177844	0.567339934	-2.989918955	7.114517778	3.068120319	-3.762624367	4.565826167	0.4016009	8.328450534	17.13187064	-8.924693451	-0.626435534	-4.775564493	8.298257917	1.680804637	-10.30545706	-2.545164157	-6.425310609	7.760292903	5.408796362	-1.069788395	8.786876438	3.858544022	9.856664833	1.300418885
IL	NW	215.4	BUREAU	17011	2017	0	13505.58	13505.58	970.58	-11.89833234	-2.811934849	-7.355133595	9.086397491	2.839464504	-9.740784748	0.419555442	-4.660614653	10.16034019	6.747695627	-1.308312417	3.891537831	1.291612707	5.199850248	37.54319449	-1.660276789	3.598068204	0.968895707	5.258344993	2.658395649	-8.100768521	0.915236081	-3.59276622	9.016004602	1.145142968	-7.000151734	4.400003508	-1.300074113	11.40015524	7.559684487	-2.752149803	10.59762978	3.922739986	13.34977958	1.546134642	2.143326093	16.20251075	9.172918422	14.05918466	6.887157165
IL	NW	135	CARROLL	17015	1990	27	8464.5	14109.66	623.66	-6.392383564	2.544096545	-1.924143509	8.936480109	16.37578425	-6.2895519	3.635857199	-1.32684735	9.925409099	1.337038987	-4.547389186	6.322251177	0.887430996	10.86964036	7.78393662	-7.4297374	4.530693773	-1.449521813	11.96043117	11.22268938	-8.300323243	4.223695455	-2.038313894	12.5240187	5.764869686	-4.756067576	7.632829167	1.438380796	12.38889674	0.768113621	-7.926595908	3.086291946	-2.420151981	11.01288785	19.92000633	-10.95464422	1.114000728	-4.920321746	12.06864495	14.83844024
IL	NW	127	CARROLL	17015	1991	26	7962.9	13398.98	-87.02	-16.99695328	-5.554534875	-11.27574408	11.44241841	11.91549252	-10.66618669	-1.499464669	-6.08282568	9.166722021	6.810330054	-9.583536644	0.306334866	-4.638600889	9.88987151	6.007119694	-18.5670807	-5.954047501	-12.2605641	12.6130332	0.683355572	-12.27019237	0.346229481	-5.961981445	12.61642185	0.733800287	-4.679373475	4.463454308	-0.107959584	9.142827783	0.688178046	-10.80789996	0.12889726	-5.33950135	10.93679722	5.062213758	-5.585109691	4.117696694	-0.733706498	9.702806385	4.30316708
IL	NW	138	CARROLL	17015	1992	25	8652.6	13879.6	393.6	-1.218220019	1.573044363	0.177412172	2.791264382	3.842283106	-3.931293051	3.340230742	-0.295531155	7.271523793	6.84461919	-17.39729106	-2.189833385	-9.793562223	15.20745768	4.30767699	-10.15148327	0.164010198	-4.993736536	10.31549347	13.05314551	-4.94556435	4.345662785	-0.299950783	9.291227135	0.666165189	-8.550600797	0.911942948	-3.819328925	9.462543745	2.284272068	-3.506096373	1.57944199	-0.963327191	5.085538363	17.95475192	-2.257147596	5.866347399	1.804599902	8.123494995	16.38292225
IL	NW	111	CARROLL	17015	1993	24	6959.7	11977.62	-1508.38	-9.720865753	-1.419866301	-5.570366027	8.300999452	21.08859207	-9.712064711	-2.790113898	-6.251089305	6.921950813	21.06586864	-14.17394596	-2.879127235	-8.526536598	11.29481873	15.95316411	-6.820110368	2.273313682	-2.273398343	9.09342405	3.716402957	-8.888531194	2.638466508	-3.125032343	11.5269977	0.666165189	-3.399388427	2.202928194	-0.598230116	5.602316621	3.041591873	-11.00303239	-3.468032829	-7.23553261	7.534999561	5.254283524	-14.70873294	-4.58705469	-9.647893815	10.12167825	14.08451334
IL	NW	161	CARROLL	17015	1994	23	10094.7	14903.54	1417.54	-10.75207024	-1.114647243	-5.933358742	9.637422997	11.60112647	-18.72758817	-6.334569223	-12.5310787	12.39301895	2.721987601	-29.34563136	-16.98777184	-23.1667016	12.35785952	4.851446309	-9.268456394	-0.067231405	-4.6678439	9.201224989	14.77576855	-19.11344813	-8.021758972	-13.56760355	11.09168916	2.623856157	-20.20185438	-7.544307593	-13.87308099	12.65754679	6.256023835	-11.89216301	3.582416192	-4.154873409	15.4745792	12.0035492	-7.144563501	1.955516323	-2.594523589	9.100079824	44.35119641
IL	NW	122	CARROLL	17015	1995	22	7649.4	12249.16	-1236.84	-16.98339419	-7.270999233	-12.12719671	9.712394957	9.91261845	-8.184134973	-1.788958959	-4.986546966	6.395176014	19.81917685	-4.948346744	0.399665143	-2.274340801	5.348011887	23.43833365	-14.90891506	-3.601983364	-9.255449212	11.3069317	4.150331742	-8.295470437	1.101820289	-3.596825074	9.397290726	0.666165189	-15.85484509	-4.466361072	-10.16060308	11.38848402	1.178227301	-14.2783826	-2.000079033	-8.139230817	12.27830357	1.300154626	-4.09329088	7.018620213	1.462664666	11.11191109	0.688178046
IL	NW	145	CARROLL	17015	1996	21	9091.5	13482.18	-3.82	-13.54679605	-4.662890364	-9.104843207	8.883905686	0.959865505	-10.16081426	0.149549057	-5.005632601	10.31036332	24.61671865	-11.66073271	1.074109234	-5.293311738	12.73484194	26.4847804	-13.57201414	-1.798967296	-7.685490718	11.77304684	18.2834182	-28.14151253	-16.58832443	-22.36491848	11.5531881	1.00749091	-9.260712635	3.008842903	-3.125934866	12.26955554	1.088910232	-9.336255741	-0.333704617	-4.834980179	9.002551124	1.575585533	-3.542370501	8.218604578	2.338117038	11.76097508	1.742437183
IL	NW	137	CARROLL	17015	1997	20	8589.9	12771.5	-714.5	-6.341323604	4.82039299	-0.760465307	11.16171659	6.467245578	-18.09392927	-8.209409701	-13.15166949	9.884519569	7.804555436	-16.82162066	-5.230712804	-11.02616673	11.59090786	9.061321384	-15.22097578	-3.908231951	-9.564603866	11.31274383	18.96836548	-10.14707702	-0.336068319	-5.24157267	9.811008701	8.638282845	-7.265125833	-1.194609982	-4.229867908	6.070515851	3.507122876	-12.73074544	-0.022385621	-6.376565531	12.70835982	11.1161353	-5.937353964	3.108453277	-1.414450344	9.045807241	52.95721701
IL	NW	159	CARROLL	17015	1998	19	9969.3	13941.82	455.82	-1.783384872	6.83422878	2.525421954	8.617613652	27.5153958	-13.16420917	-4.382936849	-8.77357301	8.781272321	7.692058698	-10.42721302	-2.603692074	-6.515452547	7.823520946	5.626391906	-4.777198499	0.828479689	-1.974359405	5.605678188	2.703618173	-3.021765254	2.745306776	-0.138229239	5.76707203	6.051917808	-4.695894302	2.809913772	-0.942990265	7.505808074	9.009013195	-0.541543163	6.260988852	2.859722844	6.802532015	17.55137222	-0.209918233	8.546529579	4.168305673	8.756447812	3.638626146
IL	NW	162	CARROLL	17015	1999	18	10157.4	13920.84	434.84	-21.56316756	-9.257113884	-15.41014072	12.30605368	23.80159276	-19.50285673	-9.978980457	-14.74091859	9.523876273	9.832763091	-8.532731841	0.849935512	-3.841398164	9.382667353	11.17544453	-4.829884837	2.261145362	-1.284369737	7.091030199	23.11919206	-3.465168408	4.252657785	0.393744689	7.717826193	4.117791627	-3.073501585	8.340606708	2.633552561	11.41410829	5.66994312	-5.835966265	6.30917951	0.236606623	12.14514578	8.518481143	-7.928518137	0.924468131	-3.502025003	8.852986268	3.274761243
IL	NW	150	CARROLL	17015	2000	17	9405	12959.36	-526.64	-7.507079344	3.004069185	-2.251505079	10.51114853	7.260859664	-5.863957297	2.935304709	-1.464326294	8.799262006	5.931243058	-11.55608786	-1.775192597	-6.665640229	9.780895263	11.06090779	-20.06551129	-6.585643529	-13.32557741	13.47986776	3.071180845	-11.85828762	-1.196947797	-6.527617709	10.66133982	7.169583435	-9.593878569	2.268337237	-3.662770666	11.86221581	0.941147619	-7.341785348	0.98000711	-3.180889119	8.321792458	16.13669539	-3.126518361	7.801773204	2.337627422	10.92829157	24.71478392
IL	NW	165	CARROLL	17015	2001	16	10345.5	13690.78	204.78	-12.86416572	-1.908637395	-7.386401558	10.95552833	1.537510736	-9.351991558	-0.53214912	-4.942070339	8.819842438	5.984831521	-11.18698689	-2.035765493	-6.611376192	9.151221397	1.564748925	-13.55813843	-2.127486685	-7.842812558	11.43065175	3.027600347	-10.24812049	-0.771331878	-5.509726184	9.476788612	35.00403363	-9.85785924	-0.301666175	-5.079762708	9.556193065	60.23858811	-9.824190503	-0.985975666	-5.405083085	8.838214837	3.5731483	-9.67400568	0.936837087	-4.368584296	10.61084277	30.42815137
IL	NW	178	CARROLL	17015	2002	15	11160.6	14296.8	810.8	-12.52516595	-0.93438784	-6.729776895	11.59077811	0.647801616	-3.564933932	6.742758318	1.588912193	10.30769225	0.904155168	-9.764540122	-0.292724283	-5.028632203	9.471815839	6.924080635	-2.793538017	10.43717895	3.821820466	13.23071697	0.658430869	-8.871746992	1.082126933	-3.89481003	9.953873925	17.83354192	-7.426642536	4.154442698	-1.636099919	11.58108523	6.361664739	-3.945058872	6.349734459	1.202337794	10.29479333	1.519763352	-1.230891094	9.230335961	3.999722434	10.46122706	33.63702271
IL	NW	173	CARROLL	17015	2003	14	10847.1	13774.22	288.22	-6.636207339	1.321891647	-2.657157846	7.958098986	6.409138043	-10.33201541	2.016122136	-4.157946637	12.34813755	1.300571208	-15.43060446	-4.627582444	-10.02909345	10.80302202	0.645644111	-17.55831438	-6.671910243	-12.11511231	10.88640414	3.167725747	-7.154920667	1.446208248	-2.85435621	8.601128915	6.427872967	-17.10798457	-3.752440792	-10.43021268	13.35554378	0.799576487	-12.86521989	-0.121740131	-6.493480011	12.74347976	6.73866097	-10.77955566	2.14357943	-4.317988115	12.92313509	1.074247856
IL	NW	189	CARROLL	17015	2004	13	11850.3	14568.34	1082.34	-10.83423599	-0.063650297	-5.448943144	10.77058569	5.796934657	-7.960975192	0.648293033	-3.65634108	8.609268225	0.75170388	-11.06493586	-2.017310804	-6.541123332	9.047625056	6.224748487	-14.73086673	-4.422082035	-9.576474383	10.3087847	4.399258902	-17.77649223	-7.65399692	-12.71524458	10.12249531	9.672107408	-10.53383342	-1.359115062	-5.946474241	9.174718358	9.268222415	-14.75595899	-0.79756026	-7.776759625	13.95839873	0.794817971	-3.258443384	5.015219492	0.878388054	8.273662876	15.66424946
IL	NW	163	CARROLL	17015	2005	12	10220.1	12729.06	-756.94	-7.542981561	0.31381192	-3.614584821	7.856793481	46.4187118	-8.082068381	-0.436983736	-4.259526059	7.645084645	26.90054998	-14.98902767	-6.212743737	-10.6008857	8.776283933	3.280494273	-13.65588253	-1.00243077	-7.32915665	12.65345176	5.929808338	-5.115048871	3.414847045	-0.850100913	8.529895916	0.983053241	-5.25708951	4.219680252	-0.518704629	9.476769762	12.39074669	-5.173152617	3.716082054	-0.728535281	8.889234671	15.71345225	-5.353746157	2.47388311	-1.439931524	7.827629267	6.174474609
IL	NW	185	CARROLL	17015	2006	11	11599.5	13899.38	413.38	-1.311167287	3.409391952	1.049112333	4.720559239	10.83237251	-4.324334569	5.600718888	0.63819216	9.925053457	3.278122453	-6.023166927	4.891208661	-0.565979133	10.91437559	7.263894103	-5.846121745	4.349318854	-0.748401446	10.1954406	11.1263351	-2.908553066	5.813258226	1.45235258	8.721811292	35.57557405	-9.38995683	1.156626691	-4.11666507	10.54658352	2.176602074	-11.6074109	1.634937567	-4.986236667	13.24234847	13.50213486	-11.18592419	1.111820605	-5.037051792	12.2977448	0.688178046
IL	NW	187	CARROLL	17015	2007	10	11724.9	13815.7	329.7	-1.800134558	8.187025878	3.19344566	9.987160436	2.041055415	-5.060861398	3.059796155	-1.000532621	8.120657553	5.293763525	-13.54937297	-3.184897912	-8.367135441	10.36447506	11.91390932	-11.22601693	-0.837902844	-6.031959887	10.38811409	1.803823319	-18.49886543	-8.276870306	-13.38786787	10.22199512	1.212750647	-23.38307881	-11.28767125	-17.33537503	12.09540756	5.753475046	-15.43617217	-5.362066893	-10.39911953	10.07410528	11.69945105	-5.828874988	5.11372764	-0.357573674	10.94260263	19.7550784
IL	NW	185	CARROLL	17015	2008	9	11599.5	13481.22	-4.78	-9.996291905	1.341749864	-4.327271021	11.33804177	6.006532837	-4.132418068	3.695151635	-0.218633217	7.827569703	16.59373361	-16.77306973	-5.373274272	-11.073172	11.39979546	6.080559393	-19.43650363	-4.756357562	-12.0964306	14.68014607	10.41542521	-10.20096739	-0.585170811	-5.393069101	9.615796579	13.8816481	-11.3687631	-2.642797018	-7.005780059	8.725966082	31.23856535	-16.18459621	-2.856534196	-9.520565203	13.32806201	33.27255315	-16.60349103	-4.653958871	-10.62872495	11.94953216	6.203100014
IL	NW	189	CARROLL	17015	2009	8	11850.3	13522.94	36.94	-10.7621419	-0.931669605	-5.846905753	9.830472295	2.831226967	-15.41152476	-5.326988324	-10.36925654	10.08453644	19.71847116	-21.98487079	-8.74288846	-15.36387963	13.24198233	1.160497722	-18.56947138	-6.43226795	-12.50086967	12.13720343	0.676688494	-15.02409544	-1.843155109	-8.433625275	13.18094033	0.674417232	-5.18651331	7.373051315	1.093269003	12.55956463	6.24720251	-8.073581627	2.156290247	-2.95864569	10.22987187	8.88102547	-11.75989388	-0.219218044	-5.989555962	11.54067584	6.506633408
IL	NW	189.8	CARROLL	17015	2010	7	11900.46	13364.02	-121.98	-19.56754596	-9.632937062	-14.60024151	9.934608898	6.281056196	-16.00962701	-4.171780661	-10.09070384	11.83784635	3.021344595	-6.345031226	-0.630658627	-3.487844927	5.714372599	1.921721386	-7.48262682	-0.967789627	-4.225208224	6.514837193	23.75284658	-13.66048909	-3.196257394	-8.428373242	10.4642317	3.514025775	-9.319119049	-1.257829302	-5.288474176	8.061289747	10.28356921	-12.67743892	-0.944068856	-6.810753888	11.73337006	1.22338097	-8.137976391	0.726959757	-3.705508317	8.864936148	7.376528467
IL	NW	183.3	CARROLL	17015	2011	6	11492.91	12747.39	-738.61	-11.81136517	-1.592486044	-6.701925607	10.21887913	2.892509703	-12.5547498	-4.052751093	-8.303750447	8.501998707	5.181829178	-14.39994305	-4.444599563	-9.422271307	9.955343487	13.90488967	-13.54963629	-5.22399234	-9.386814315	8.32564395	4.617634688	-12.36564961	-3.641071453	-8.003360532	8.724578157	23.08259399	-18.19984884	-4.915760886	-11.55780486	13.28408795	3.99791954	-3.617274495	6.894554077	1.638639791	10.51182857	1.457037167	-4.061887401	1.800441327	-1.130723037	5.862328728	23.16321852
IL	NW	157.9	CARROLL	17015	2012	5	9900.33	10945.73	-2540.27	-6.576437834	4.86354415	-0.856446842	11.43998198	1.783010975	-9.374175424	4.080517312	-2.646829056	13.45469274	9.723094899	-14.17592477	-3.081216724	-8.628570747	11.09470805	13.62288069	-7.753757862	1.69524421	-3.029256826	9.449002072	4.145127464	-3.795703671	5.477951757	0.841124043	9.273655428	1.578833588	-7.788861236	1.349621636	-3.2196198	9.138482872	1.078921807	-6.224215386	3.70743737	-1.258389008	9.931652756	4.523856838	-5.870450232	4.323253821	-0.773598205	10.19370405	21.80771113
IL	NW	199.6	CARROLL	17015	2013	4	12514.92	13351.24	-134.76	-13.10282679	-1.359169626	-7.230998208	11.74365716	0.726729152	-7.540870496	4.235507109	-1.652681694	11.7763776	19.59023865	-11.37090774	1.0228682	-5.17401977	12.39377594	0.637583043	-12.29727204	-3.007400042	-7.652336041	9.289871998	6.886288698	-11.65091968	-0.685805645	-6.168362663	10.96511404	38.26253998	-8.833189009	2.226013943	-3.303587533	11.05920295	25.29633039	-7.99012409	2.017584946	-2.986269572	10.00770904	1.869951419	-12.34965157	-0.709191774	-6.529421672	11.6404598	15.86375031
IL	NW	196.1	CARROLL	17015	2014	3	12295.47	12922.71	-563.29	-21.43212803	-10.17073517	-15.8014316	11.26139286	7.736880762	-11.09640503	-0.638248671	-5.867326851	10.45815636	8.469699353	-15.1884858	-1.706630156	-8.447557978	13.48185564	8.90011734	-21.73651393	-7.552152993	-14.64433346	14.18436094	5.586992652	-19.68325064	-5.853534082	-12.76839236	13.82971656	5.824584266	-23.54971445	-10.06906578	-16.80939012	13.48064867	8.376233615	-15.9643887	-2.65931533	-9.311852015	13.30507337	9.419997621	-9.952002311	0.584172709	-4.683914801	10.53617502	16.92547625
IL	NW	204.2	CARROLL	17015	2015	2	12803.34	13221.5	-264.5	-16.02911323	-5.120134894	-10.57462406	10.90897834	12.57128658	-19.47610664	-6.522761379	-12.99943401	12.95334526	2.13111873	-6.26983415	3.097604486	-1.586114832	9.367438636	2.9546491	-6.296145579	1.273586813	-2.511279383	7.569732392	3.843818713	-12.38553643	-2.109666415	-7.247601423	10.27587002	27.14210992	-12.86147367	-0.488090905	-6.674782288	12.37338277	0.688702653	-17.93382708	-6.382912386	-12.15836973	11.55091469	0.707159169	-18.55217568	-6.284263496	-12.41821959	12.26791218	1.349098861
IL	NW	231.9	CARROLL	17015	2016	1	14540.13	14749.21	1263.21	-8.602315488	0.18158559	-4.210364949	8.783901078	1.076906304	-12.39495311	-2.743598772	-7.569275941	9.651354338	7.122003466	-15.4659083	-5.819129104	-10.6425187	9.646779196	1.131610507	-7.221035519	0.475603371	-3.372716074	7.69663889	3.177314633	-5.527567843	3.032631582	-1.247468131	8.560199425	9.754469346	-9.535259187	-0.99717018	-5.266214684	8.538089007	1.383252394	-11.52784347	-2.888748921	-7.208296196	8.639094549	4.681360918	-1.773384777	7.599372408	2.912993816	9.372757185	0.749998834
IL	NW	238	CARROLL	17015	2017	0	14922.6	14922.6	1436.6	-13.12801579	-3.727503547	-8.427759669	9.400512243	2.191594102	-10.3896827	-0.403682201	-5.396682451	9.986000499	6.30804146	-2.197999859	3.486191364	0.644095753	5.684191223	33.66348002	-2.340111879	2.843579941	0.251734031	5.18369182	8.662731881	-8.979878504	0.433029371	-4.273424566	9.412907875	0.676750989	-7.202598432	3.931922668	-1.635337882	11.1345211	7.040250669	-3.717363051	9.628051929	2.955344439	13.34541498	0.68840234	0.390981089	14.58634767	7.48866438	14.19536658	17.61995644
IL	EA	138	CHAMPAIGN	17019	1990	27	8652.6	12821.13	594.13	-4.36059689	4.949049915	0.294226513	9.309646805	4.855276266	-3.92509027	4.829775503	0.452342616	8.754865773	2.643447657	-0.011175133	8.644545292	4.31668508	8.655720425	13.85911495	-3.598263739	9.060455068	2.731095664	12.65871881	9.743297632	-2.357206389	6.573117684	2.107955648	8.930324073	35.94431181	-1.379920473	9.211150496	3.915615011	10.59107097	3.609526031	-4.236943847	6.402329635	1.082692894	10.63927348	33.29186489	-6.808672899	4.571765568	-1.118453666	11.38043847	63.44243161
IL	EA	88	CHAMPAIGN	17019	1991	26	5517.6	9531.74	-2695.26	-10.20773245	-2.5382203	-6.372976375	7.66951215	5.885364499	-3.920143573	0.338675974	-1.790733799	4.258819547	17.15063489	-5.78314947	1.306206989	-2.238471241	7.089356459	10.14602344	-14.02596875	-2.48753842	-8.256753585	11.53843033	4.214352327	-6.528037183	3.265869275	-1.631083954	9.793906458	11.81535474	-1.541489806	4.997183068	1.727846631	6.538672874	2.112078765	-7.834414362	2.215351394	-2.809531484	10.04976576	9.109250525	-2.783364909	6.71986248	1.968248785	9.503227389	0.964370278
IL	EA	169	CHAMPAIGN	17019	1992	25	10596.3	14456.05	2229.05	0.870754663	4.476001118	2.673377891	3.605246455	5.965182745	-2.570834355	4.759861116	1.094513381	7.330695471	18.4394887	-13.62937934	-1.218661489	-7.424020415	12.41071785	4.106034234	-5.255552753	3.591545435	-0.832003659	8.847098188	6.648022813	-1.961150677	7.454317537	2.74658343	9.415468214	0.56938848	-5.989800949	3.207847817	-1.390976566	9.197648766	0.633241648	-1.037378433	5.525650841	2.244136204	6.563029274	30.46492143	1.184695016	10.52797948	5.856337247	9.343284462	4.21200094
IL	EA	141	CHAMPAIGN	17019	1993	24	8840.7	12546.06	319.06	-6.365308779	2.416647686	-1.974330546	8.781956465	54.90782928	-6.087496388	-1.602111054	-3.844803721	4.485385334	17.3981421	-9.296413697	-0.681692939	-4.989053318	8.614720758	29.1453958	-3.5079018	5.330739063	0.911418631	8.838640863	1.390624029	-6.185913161	6.303378202	0.05873252	12.48929136	0.602199042	-1.537398376	9.350083101	3.906342362	10.88748148	10.03717631	-9.246311217	-2.679027891	-5.962669554	6.567283326	18.82284641	-12.14107711	-3.543451461	-7.842264286	8.597625649	18.56724239
IL	EA	161	CHAMPAIGN	17019	1994	23	10094.7	13645.67	1418.67	-5.304494414	1.290157419	-2.007168498	6.594651833	1.756196018	-10.65578629	-2.268621114	-6.462203702	8.387165176	4.675577727	-25.61755517	-14.10304459	-19.86029988	11.51451058	10.98774975	-4.666354515	3.383956145	-0.641199185	8.05031066	31.05605117	-13.22886883	-3.118934178	-8.173901504	10.10993465	4.298988592	-11.87243529	-2.466430611	-7.169432951	9.406004679	4.815317611	-4.455239227	6.860785149	1.202772961	11.31602438	0.531958209	-3.148839704	5.124728283	0.987944289	8.273567987	17.08489701
IL	EA	102	CHAMPAIGN	17019	1995	22	6395.4	9791.98	-2435.02	-13.54399633	-3.798736076	-8.671366203	9.745260254	8.202544696	-3.436092973	4.752085483	0.657996255	8.188178456	34.93533044	-1.799071239	3.669599207	0.935263984	5.468670446	18.08486693	-10.34084057	-1.577566055	-5.959203313	8.763274515	5.894560257	-5.503324309	2.202897811	-1.650213249	7.70622212	2.999273837	-14.43723138	-3.722789704	-9.080010542	10.71444168	1.194742387	-10.30323929	2.095116437	-4.104061426	12.39835573	1.559335786	-2.455713799	11.82592379	4.685104994	14.28163759	0.501803879
IL	EA	147	CHAMPAIGN	17019	1996	21	9216.9	12459.09	232.09	-11.06110628	-3.592937192	-7.327021736	7.468169088	14.21532255	-9.698747296	-0.237099912	-4.967923604	9.461647384	6.094821298	-9.120183399	3.381270192	-2.869456603	12.50145359	15.75447514	-8.230757058	2.493461265	-2.868647897	10.72421832	15.0961634	-21.25548615	-10.92989138	-16.09268877	10.32559477	2.232897632	-6.404537419	6.112628317	-0.145954551	12.51716574	1.070664326	-7.158337569	0.609707201	-3.274315184	7.76804477	1.993330309	0.312166275	12.01142568	6.161795976	11.6992594	0.743694781
IL	EA	140	CHAMPAIGN	17019	1997	20	8778	11865.8	-361.2	-1.088761112	8.673218128	3.792228508	9.76197924	7.314607027	-17.68872141	-9.213559063	-13.45114024	8.475162347	10.82642739	-15.57280851	-4.638803792	-10.10580615	10.93400472	18.56972428	-11.51320275	-0.46080585	-5.9870043	11.0523969	26.89593498	-6.994728604	1.995803331	-2.499462637	8.990531935	11.13551174	-3.255390492	0.363165263	-1.446112614	3.618555755	0.884536807	-6.935322551	2.669543942	-2.132889304	9.604866493	7.592249232	-2.914431152	8.407532704	2.746550776	11.32196386	33.66307169
IL	EA	140	CHAMPAIGN	17019	1998	19	8778	11711.41	-515.59	3.924348142	10.72310881	7.323728477	6.79876067	26.18400962	-7.768274019	-0.075567115	-3.921920567	7.692706904	20.76930108	-6.746367485	-0.98459366	-3.865480573	5.761773825	2.996594371	-3.796731554	3.887750078	0.045509262	7.684481632	5.173116337	-2.17483781	5.792814298	1.808988244	7.967652108	0.56938848	-2.628350038	6.910626914	2.141138438	9.538976952	13.18865795	0.434084844	6.415551032	3.424817938	5.981466188	18.97563215	1.110209438	9.401328972	5.255769205	8.291119534	3.730820204
IL	EA	166	CHAMPAIGN	17019	1999	18	10408.2	13187.22	960.22	-20.05462543	-6.95439616	-13.5045108	13.10022927	35.33936536	-15.10330213	-4.28875797	-9.69603005	10.81454416	6.820308599	-5.363991684	3.359554407	-1.002218639	8.723546091	30.19884222	-1.044379667	7.083294341	3.019457337	8.127674008	21.27866383	-1.063726311	6.445685787	2.690979738	7.509412098	19.362401	-0.793654974	10.8135873	5.009966163	11.60724227	39.27469895	-5.12534759	5.612611623	0.243632016	10.73795921	11.18550554	-5.249053563	1.285739725	-1.981656919	6.534793288	5.471731853
IL	EA	145	CHAMPAIGN	17019	2000	17	9091.5	11716.13	-510.87	-3.708474339	7.11208297	1.701804316	10.82055731	14.48744752	-3.786063445	5.409244772	0.811590664	9.195308217	3.845951431	-9.811087215	0.159896754	-4.82559523	9.970983969	9.918907933	-17.3454141	-5.32979621	-11.33760516	12.01561789	4.209138987	-10.63413635	-1.572828024	-6.103482187	9.061308326	9.192936416	-7.129444006	4.453526312	-1.337958847	11.58297032	4.128484263	-4.372269236	3.435332337	-0.468468449	7.807601573	31.71467853	2.476105125	12.40454661	7.440325868	9.928441486	3.622594842
IL	EA	153	CHAMPAIGN	17019	2001	16	9593.1	12063.34	-163.66	-12.02830664	-2.37067564	-7.19949114	9.657631	1.016453974	-8.465133003	0.34793484	-4.058599081	8.813067843	3.07103911	-6.279672709	0.220572528	-3.02955009	6.500245237	0.94323014	-9.243050894	0.794564882	-4.224243006	10.03761578	10.14693717	-7.472773223	2.152530975	-2.660121124	9.625304198	19.27161221	-3.895575561	6.43712739	1.270775914	10.33270295	19.54955041	-5.724760648	2.081733588	-1.82151353	7.806494236	17.14389218	-5.265842977	5.302319053	0.018238038	10.56816203	50.85911913
IL	EA	142	CHAMPAIGN	17019	2002	15	8903.4	11219.25	-1007.75	-10.66067995	0.43582774	-5.112426105	11.09650769	1.537902993	-3.953169433	6.641815712	1.34432314	10.59498515	0.746316679	-6.27912282	2.928201747	-1.675460536	9.207324567	1.255766016	-1.955795309	11.62499741	4.83460105	13.58079272	2.227540484	-3.682838227	5.326755701	0.821958737	9.009593928	66.5614498	-5.178800352	6.307886373	0.56454301	11.48668672	6.381693892	-4.461249141	6.906129283	1.222440071	11.36737842	0.802280415	-1.310158584	8.802075397	3.745958407	10.11223398	51.99159108
IL	EA	185	CHAMPAIGN	17019	2003	14	11599.5	13760.96	1533.96	-5.418159341	1.020071806	-2.199043768	6.438231147	7.846283282	-7.771207662	2.343235911	-2.713985876	10.11444357	0.922292678	-15.17609355	-4.316945446	-9.746519498	10.8591481	3.572455185	-17.88355926	-6.60680276	-12.24518101	11.2767565	4.54481491	-4.501011111	4.251489711	-0.1247607	8.752500822	12.06306341	-12.17681607	-1.177565514	-6.677190792	10.99925056	5.712524291	-9.417109836	-0.555881389	-4.986495613	8.861228447	19.95918893	-7.689074403	1.147833183	-3.27062061	8.836907586	6.666617339
IL	EA	181	CHAMPAIGN	17019	2004	13	11348.7	13355.77	1128.77	-4.728924323	5.254616752	0.262846214	9.983541075	37.56998767	-5.811914138	1.979526713	-1.916193712	7.791440851	0.7138343	-8.930321096	-0.232423019	-4.581372058	8.697898077	10.84176389	-12.0133118	-2.560803517	-7.287057659	9.452508283	9.641498666	-16.28418134	-6.366185023	-11.32518318	9.917996317	6.7361856	-8.512423392	-0.882367934	-4.697395663	7.630055458	6.142465988	-9.238700517	1.213430108	-4.012635204	10.45213063	0.49649382	-1.144929605	7.440880772	3.147975583	8.585810377	1.868641953
IL	EA	164	CHAMPAIGN	17019	2005	12	10282.8	12135.48	-91.52	-0.517209095	6.463635012	2.973212958	6.980844107	79.85664316	-3.628582233	5.408516062	0.889966914	9.037098295	74.99001483	-13.02929006	-4.845104291	-8.937197176	8.184185769	1.855658783	-9.816860939	0.589988145	-4.613436397	10.40684908	1.894216112	-8.926633326	1.794667009	-3.565983159	10.72130033	7.525270766	-2.438269798	5.469241869	1.515486036	7.907511667	15.42323089	-2.130644187	7.79712971	2.833242761	9.927773897	29.26878465	-3.515622641	4.627102758	0.555740058	8.142725399	8.653140211
IL	EA	180	CHAMPAIGN	17019	2006	11	11286	12984.29	757.29	0.496371916	7.217694129	3.857033022	6.721322213	2.221762548	-0.518042814	8.632843207	4.057400196	9.150886021	11.3951911	-2.325648236	7.354893902	2.514622833	9.680542138	14.88181694	-3.683975636	5.808205717	1.062115041	9.492181353	1.810897258	-1.083787479	7.595477248	3.255844884	8.679264727	18.96095651	-7.867360888	2.850446904	-2.508456992	10.71780779	0.627547672	-7.350946965	5.585469607	-0.882738679	12.93641657	16.20127188	-9.22259968	4.509952481	-2.3563236	13.73255216	0.520233132
IL	EA	188	CHAMPAIGN	17019	2007	10	11787.6	13331.5	1104.5	0.013617705	8.119713318	4.066665512	8.106095613	18.36580644	-2.024581978	5.131502498	1.55346026	7.156084476	33.74401793	-7.963843393	-0.272370816	-4.118107105	7.691472577	26.29585043	-8.340638115	0.023206817	-4.158715649	8.363844932	2.584445939	-14.63818177	-5.521386571	-10.07978417	9.116795199	0.875639271	-19.21428794	-9.720814363	-14.46755115	9.493473577	8.736191794	-14.79849259	-4.258658896	-9.528575743	10.53983369	23.90796562	-5.420469575	4.30596255	-0.557253512	9.726432125	17.59480025
IL	EA	176	CHAMPAIGN	17019	2008	9	11035.2	12424.71	197.71	-6.226918121	3.24083802	-1.493040051	9.467756141	7.79838279	-1.557109719	6.460448732	2.451669506	8.017558451	50.56603253	-13.42549854	-2.422829293	-7.924163917	11.00266925	1.687574476	-13.66127883	0.186903085	-6.737187872	13.84818192	1.722393377	-8.354832912	2.326684443	-3.014074234	10.68151736	36.11215604	-6.225978014	2.420906466	-1.902535774	8.64688448	68.2660832	-9.418698674	1.290625621	-4.064036527	10.70932429	20.28673694	-11.64196322	-2.535850296	-7.088906758	9.106112924	8.633756372
IL	EA	190	CHAMPAIGN	17019	2009	8	11913	13148.12	921.12	-6.559274007	1.737480818	-2.410896595	8.296754825	1.179354775	-9.747265532	-0.631681244	-5.189473388	9.115584288	6.549311522	-18.69882663	-7.015670513	-12.85724857	11.68315612	2.162058248	-12.04079636	-3.89767153	-7.969233945	8.14312483	9.584008179	-14.087245	-2.037810281	-8.062527641	12.04943472	1.58527939	-2.990476598	8.988214189	2.998868796	11.97869079	28.53216221	-4.391160946	5.019203665	0.31402136	9.410364611	13.79110474	-9.146956324	2.057961834	-3.544497245	11.20491816	1.390067481
IL	EA	169.5	CHAMPAIGN	17019	2010	7	10627.65	11708.38	-518.62	-17.95902301	-9.343417621	-13.65122032	8.615605389	7.776404165	-13.97818672	-4.39508764	-9.18663718	9.58309908	2.159946578	-2.689755157	0.814554623	-0.937600267	3.50430978	6.120466691	-5.368688542	1.407231375	-1.980728584	6.775919917	18.47519763	-10.27899483	-1.880951576	-6.079973203	8.398043254	0.570801497	-9.779990388	-1.899259207	-5.839624798	7.880731181	16.01583308	-11.55301817	-1.821903631	-6.687460901	9.731114539	3.0288998	-6.000636546	1.31165451	-2.344491018	7.312291056	21.69237249
IL	EA	164.1	CHAMPAIGN	17019	2011	6	10289.07	11215.41	-1011.59	-8.024355267	1.778439671	-3.122957798	9.802794938	3.859386546	-12.86844946	-3.869127382	-8.368788421	8.999322078	7.21007526	-11.0538189	-2.122290192	-6.588054546	8.931528708	8.200033639	-10.84660739	-3.163264933	-7.004936162	7.683342457	3.757245577	-10.76764039	-2.93473416	-6.851187275	7.83290623	32.49297158	-13.57043017	-4.313972833	-8.942201502	9.256457337	4.934414802	-1.135037811	8.060972532	3.46296736	9.196010343	0.760761273	-1.633457062	6.413327858	2.389935398	8.04678492	32.93769101
IL	EA	108.9	CHAMPAIGN	17019	2012	5	6828.03	7599.98	-4627.02	-4.702491406	6.624442178	0.960975386	11.32693358	1.916411936	-6.933103041	4.338860476	-1.297121283	11.27196352	3.956557697	-10.44582783	1.655492559	-4.395167635	12.10132039	19.55148995	-3.464665224	3.664104024	0.0997194	7.128769248	38.02624072	-0.864772101	9.689961236	4.412594568	10.55473334	6.922569045	-5.530932859	2.099667031	-1.715632914	7.63059989	5.003093108	-4.831579517	4.170694031	-0.330442743	9.002273548	7.602629274	-3.210834131	6.34316833	1.566167099	9.554002461	3.687948629
IL	EA	168.1	CHAMPAIGN	17019	2013	4	10539.87	11157.43	-1069.57	-10.9719194	-0.507118567	-5.739518984	10.46480083	3.15731872	-3.242105568	6.922667381	1.840280907	10.16477295	32.72177047	-8.049649658	1.625191004	-3.212229327	9.674840662	0.674470567	-10.29002653	-0.538794374	-5.414410452	9.751232156	6.3793313	-6.574270282	3.331312167	-1.621479058	9.905582449	35.4061513	-2.433387571	6.068154811	1.81738362	8.501542382	20.12628704	-5.870086876	4.454512769	-0.707787054	10.32459964	0.998588099	-8.602080714	1.114020054	-3.74403033	9.716100768	20.55123125
IL	EA	216.5	CHAMPAIGN	17019	2014	3	13574.55	14037.72	1810.72	-17.18329491	-5.243630796	-11.21346285	11.93966411	21.82513349	-7.091538875	1.375805267	-2.857866804	8.467344142	19.30836634	-11.18141042	-1.338026426	-6.259718423	9.843383994	7.81509411	-18.44213081	-5.17101869	-11.80657475	13.27111212	1.500167052	-11.6971167	-1.743567803	-6.720342252	9.953548897	26.03384317	-18.93466643	-8.434255744	-13.68446109	10.50041069	11.86902006	-15.29333438	-1.99067247	-8.642003425	13.30266191	22.69806896	-4.584188424	4.174587295	-0.204800564	8.758775719	11.20814913
IL	EA	189.4	CHAMPAIGN	17019	2015	2	11875.38	12184.16	-42.84	-12.18970109	-3.051757095	-7.620729093	9.137943995	18.44918048	-15.84016547	-5.186354285	-10.51325988	10.65381119	8.435559775	-5.375245258	4.42349302	-0.475876119	9.798738278	0.714785241	-4.042982273	1.9816496	-1.030666337	6.024631873	3.552370814	-7.884681753	1.332457614	-3.27611207	9.217139367	13.91530468	-7.926366516	2.595424113	-2.665471201	10.52179063	1.962135835	-14.81160795	-4.047558547	-9.429583249	10.7640494	1.170848529	-17.42923719	-5.036941279	-11.23308923	12.39229591	9.591781289
IL	EA	210.2	CHAMPAIGN	17019	2016	1	13179.54	13333.93	1106.93	-5.34170551	1.989007284	-1.676349113	7.330712794	0.699338277	-9.346222856	1.0491486	-4.148537128	10.39537146	10.15717078	-12.58178258	-3.143597879	-7.86269023	9.438184701	10.03449996	-7.320004223	1.645177455	-2.837413384	8.965181678	0.7474006	-1.500662926	9.178475445	3.838906259	10.67913837	14.29903819	-7.807437921	0.667520275	-3.569958823	8.474958196	6.127045416	-9.208156526	-1.298916721	-5.253536624	7.909239805	7.808154341	-0.216846605	11.11679081	5.449972104	11.33363742	14.25876419
IL	EA	206.8	CHAMPAIGN	17019	2017	0	12966.36	12966.36	739.36	-10.43671628	-0.528726788	-5.482721534	9.907989492	13.01452157	-7.527521634	3.176369255	-2.175576189	10.70389089	11.95360782	0.395474234	7.276331249	3.835902741	6.880857015	45.77978494	-0.199142264	5.368878761	2.584868248	5.568021025	1.385208123	-6.820766025	2.321747875	-2.249509075	9.1425139	1.573643753	-5.654912166	7.299159049	0.822123442	12.95407122	14.56153735	-1.093575459	12.34652983	5.626477184	13.44010529	0.836806936	4.407389224	18.29529278	11.351341	13.88790356	1.763224355
IL	CE	136	DE WITT	17039	1990	27	8527.2	12634.98	67.98	-4.072640226	5.310404622	0.618882198	9.383044848	7.269104446	-3.86405827	5.396098689	0.766020209	9.260156959	2.584610174	-0.206539104	8.713944506	4.253702701	8.92048361	17.9296801	-3.715151082	9.222605824	2.753727371	12.93775691	17.03690022	-2.742180421	7.193355213	2.225587396	9.935535634	32.89812685	-1.136717202	9.278512251	4.070897524	10.41522945	2.251858869	-3.822134732	6.444087329	1.310976298	10.26622206	34.87372291	-6.738816224	4.736938029	-1.000939098	11.47575425	71.15705015
IL	CE	129	DE WITT	17039	1991	26	8088.3	12043.94	-523.06	-11.10297767	-2.488788321	-6.795882996	8.614189349	7.268468692	-4.621813327	0.500785372	-2.060513978	5.122598699	14.36997456	-6.327626043	1.250482143	-2.53857195	7.578108186	8.890969239	-13.79787377	-2.364809819	-8.081341795	11.43306395	4.099844422	-6.435031272	3.344055533	-1.54548787	9.779086805	6.502177729	-2.060282019	5.15031883	1.545018405	7.210600849	1.170900214	-7.901363529	2.508801484	-2.696281023	10.41016501	10.27196536	-3.11560363	7.123137976	2.003767173	10.23874161	0.759978701
IL	CE	154	DE WITT	17039	1992	25	9655.8	13459.3	892.3	0.91959839	4.527935637	2.723767014	3.608337247	2.546827681	-2.171724488	5.304549177	1.566412344	7.476273665	18.35183763	-13.56775031	-0.769395808	-7.168573059	12.7983545	3.476312475	-4.862958069	3.734900714	-0.564028678	8.597858783	5.475074168	-1.726097369	7.969249119	3.121575875	9.695346488	0.718459805	-5.702083458	3.259973696	-1.221054881	8.962057154	1.559176694	-0.968969245	5.405679162	2.218354959	6.374648407	34.57205927	1.090668074	10.56221399	5.826441031	9.471545914	6.652897183
IL	CE	139	DE WITT	17039	1993	24	8715.3	12366.66	-200.34	-7.049652222	2.321948842	-2.36385169	9.371601064	56.4337124	-6.228244003	-1.501116428	-3.864680216	4.727127575	21.1824755	-8.908802256	-0.579321837	-4.744062047	8.329480419	27.1170852	-3.420296538	5.461661212	1.020682337	8.88195775	0.825424525	-6.483131461	6.470499826	-0.006315817	12.95363129	0.820394874	-1.306463532	9.097986921	3.895761694	10.40445045	4.479729612	-9.915447707	-2.626748088	-6.271097898	7.288699619	25.71894718	-11.94803915	-3.15827099	-7.55315507	8.78976816	13.18341843
IL	CE	175	DE WITT	17039	1994	23	10972.5	14471.72	1904.72	-5.82477838	1.376255876	-2.224261252	7.201034256	2.378274923	-11.07249781	-1.872048941	-6.472273376	9.200448869	5.667464792	-24.83772814	-13.16255244	-19.00014029	11.6751757	9.82285023	-3.7187686	4.009755405	0.145493402	7.728524005	25.66769748	-13.32133982	-2.972604744	-8.146972282	10.34873508	3.693501753	-11.82653119	-2.013994255	-6.920262723	9.812536935	2.166674794	-3.83263155	8.246559548	2.206963999	12.0791911	1.340959782	-3.895033514	4.867966609	0.486466547	8.763000123	20.40579386
IL	CE	117	DE WITT	17039	1995	22	7335.9	10682.98	-1884.02	-14.14052567	-3.874120861	-9.007323266	10.26640481	7.793810636	-3.673436179	4.11116102	0.21886242	7.784597199	47.58133578	-2.624785212	3.182993238	0.279104013	5.80777845	22.55831812	-9.999512217	-1.334570629	-5.667041423	8.664941588	8.275776	-5.363144569	2.441104515	-1.461020027	7.804249084	3.167142236	-14.24775489	-3.344035173	-8.795895032	10.90371972	1.80584404	-9.906820485	2.635908204	-3.63545614	12.54272869	1.874730567	-2.102896124	12.20207215	5.049588015	14.30496828	0.818657894
IL	CE	161	DE WITT	17039	1996	21	10094.7	13289.64	722.64	-11.19384122	-3.410796649	-7.302318935	7.783044571	9.357087236	-8.869293549	0.811459878	-4.028916836	9.680753427	6.649844259	-9.307067845	3.424219837	-2.941424004	12.73128768	18.77536889	-8.789914216	2.415929608	-3.186992304	11.20584382	8.714698532	-22.01249443	-11.15435816	-16.5834263	10.85813627	3.551135626	-5.923660275	7.35748189	0.716910808	13.28114217	1.211341416	-7.474298552	1.212263334	-3.131017609	8.686561886	2.599340202	0.146762969	13.49571077	6.821236871	13.3489478	1.179262263
IL	CE	148	DE WITT	17039	1997	20	9279.6	12322.4	-244.6	-2.458007806	8.574033522	3.058012858	11.03204133	5.391153221	-17.93045898	-9.012364302	-13.47141164	8.918094678	10.14633738	-15.01420259	-3.813753794	-9.413978192	11.2004488	15.90139276	-12.99771745	-1.112246075	-7.054981763	11.88547138	28.45509366	-6.611402768	2.216834966	-2.197283901	8.828237734	7.140408647	-3.210882852	0.231634115	-1.489624369	3.442516967	1.448081722	-6.550110232	3.531741844	-1.509184194	10.08185208	4.582223033	-3.015484547	7.835424313	2.409969883	10.85090886	33.45130468
IL	CE	149	DE WITT	17039	1998	19	9342.3	12232.96	-334.04	3.704299702	10.98967223	7.346985966	7.285372528	18.62818099	-8.459828056	-0.616725346	-4.538276701	7.84310271	24.87356336	-7.725990856	-1.410886106	-4.568438481	6.31510475	7.034128842	-3.538908366	3.404250058	-0.067329154	6.943158424	3.597764934	-2.163247646	5.890904863	1.863828608	8.054152509	0.787199355	-2.061703312	6.476591469	2.207444078	8.538294781	16.27728958	0.471737436	6.913079487	3.692408462	6.441342051	25.43165232	1.672905636	9.915413564	5.7941596	8.242507928	3.706645374
IL	CE	167	DE WITT	17039	1999	18	10470.9	13209.42	642.42	-20.29407913	-7.140492568	-13.71728585	13.15358656	26.05620764	-14.77622549	-4.474907508	-9.625566499	10.30131798	5.989221531	-5.541210354	3.308912825	-1.116148764	8.850123179	14.4259184	-1.546468543	6.311139869	2.382335663	7.857608412	25.17608322	-1.05819218	6.658818946	2.800313383	7.717011126	17.49688486	-1.097738467	11.00115215	4.95170684	12.09889061	34.82094669	-4.828959922	5.960944071	0.565992074	10.78990399	10.67167329	-5.424689665	1.429784323	-1.997452671	6.854473988	6.058966221
IL	CE	160	DE WITT	17039	2000	17	10032	12618.38	51.38	-4.132734253	7.174478148	1.520871947	11.3072124	7.938600336	-3.66039674	5.53774899	0.938676125	9.19814573	6.560215636	-9.274407264	0.726644005	-4.27388163	10.00105127	8.9802585	-16.85759779	-5.060608762	-10.95910328	11.79698903	3.363116862	-10.64568789	-1.39760724	-6.021647565	9.24808065	8.038142718	-6.587586145	4.878605894	-0.854490126	11.46619204	2.198895614	-3.90342801	3.650449333	-0.126489338	7.553877343	30.74908444	2.455320884	12.39047127	7.422896077	9.935150387	4.011480623
IL	CE	158	DE WITT	17039	2001	16	9906.6	12340.84	-226.16	-11.93252039	-2.151904968	-7.042212679	9.780615422	1.146225028	-7.695360155	0.314374042	-3.690493057	8.009734197	6.447587872	-6.8287914	0.126622155	-3.351084623	6.955413555	1.026476286	-9.545691483	0.591156752	-4.477267366	10.13684824	11.00309826	-8.05880912	1.8189718	-3.11991866	9.87778092	37.61171573	-4.422649754	5.98237382	0.779862033	10.40502357	13.99934913	-5.680204741	2.261539052	-1.709332844	7.941743793	17.30349682	-5.817960898	5.084540298	-0.3667103	10.9025012	57.6626464
IL	CE	133	DE WITT	17039	2002	15	8339.1	10621.2	-1945.8	-10.3852156	0.67996585	-4.852624875	11.06518145	1.446225015	-3.563490112	7.081404627	1.758957258	10.64489474	0.820182316	-6.274687914	3.085674429	-1.594506742	9.360362343	1.012553328	-1.964293275	12.11155579	5.073631257	14.07584906	2.31473475	-3.861107271	5.146710474	0.642801601	9.007817745	68.26839299	-4.962123456	6.311332979	0.674604761	11.27345643	5.700164285	-3.723665566	7.452848369	1.864591401	11.17651393	0.835060707	-1.030410746	9.335588932	4.152589093	10.36599968	46.20292327
IL	CE	181	DE WITT	17039	2003	14	11348.7	13478.66	911.66	-5.201284828	1.556682671	-1.822301079	6.757967499	6.398459851	-8.281384403	2.812656555	-2.734363924	11.09404096	0.814917913	-15.1163688	-3.671677832	-9.394023316	11.44469097	4.358658346	-17.65752358	-6.22296765	-11.94024562	11.43455593	3.512557171	-3.649460993	4.538245436	0.444392221	8.187706429	13.77663752	-12.97594277	-0.914333745	-6.945138258	12.06160903	4.972774271	-8.918280442	0.365212628	-4.276533907	9.28349307	23.99042111	-7.68784233	1.550350661	-3.068745835	9.238192991	4.865647224
IL	CE	181	DE WITT	17039	2004	13	11348.7	13326.52	759.52	-5.880347453	5.374237606	-0.253054924	11.25458506	24.9129332	-6.192409613	2.56017664	-1.816116487	8.752586253	0.749944529	-8.830414991	0.093254897	-4.368580047	8.923669888	8.84497797	-11.85924775	-2.238642012	-7.048944881	9.620605738	14.08477081	-16.64428018	-6.655111856	-11.64969602	9.989168324	8.015649051	-8.295482204	-0.842872133	-4.569177169	7.452610071	7.366392395	-9.395614139	1.414303388	-3.990655376	10.80991753	0.702105546	-1.343480377	7.95186495	3.304192287	9.295345327	1.723679434
IL	CE	162	DE WITT	17039	2005	12	10157.4	11983.08	-583.92	-1.220198902	6.207982312	2.493891705	7.428181214	78.71706364	-4.038209185	5.031003708	0.496397262	9.069212893	73.2214242	-12.91308499	-4.809546886	-8.861315938	8.103538104	1.638389907	-9.210726965	1.330647852	-3.940039557	10.54137482	1.756195731	-7.13416556	2.651297714	-2.241433923	9.785463274	9.617314608	-2.416252479	5.787711755	1.685729638	8.203964234	15.80205141	-2.289557107	7.863855351	2.787149122	10.15341246	25.49021407	-3.474393569	4.768578064	0.647092247	8.242971633	6.994449816
IL	CE	178	DE WITT	17039	2006	11	11160.6	12834.14	267.14	0.702888471	7.096425044	3.899656758	6.393536574	4.34971149	-0.383659033	8.817149634	4.2167453	9.200808667	20.57672733	-2.34093689	7.65114126	2.655102185	9.99207815	9.888624664	-3.352874424	5.971198384	1.30916198	9.324072808	2.841368896	-1.22970486	7.546622289	3.158458715	8.776327149	17.73491668	-7.250664413	2.780699275	-2.234982569	10.03136369	0.962260492	-8.346393192	5.312351207	-1.517020992	13.6587444	11.62848975	-8.934806684	4.822653399	-2.056076643	13.75746008	0.701582273
IL	CE	187	DE WITT	17039	2007	10	11724.9	13246.3	679.3	-0.126505466	8.164121965	4.018808249	8.290627431	21.02640339	-2.335795403	5.441174405	1.552689501	7.776969808	27.1318111	-8.085346392	-0.540324513	-4.312835453	7.545021879	25.75291178	-8.927006476	0.432313863	-4.247346306	9.359320339	2.877881116	-14.68663958	-5.598785873	-10.14271273	9.087853707	0.911283387	-17.98226363	-8.95680514	-13.46953439	9.02545849	8.485685093	-14.11634794	-4.001173599	-9.05876077	10.11517434	27.84013982	-4.65438552	4.712739385	0.029176932	9.367124905	20.62412112
IL	CE	179	DE WITT	17039	2008	9	11223.3	12592.56	25.56	-6.089570829	3.670145053	-1.209712888	9.759715882	7.907841852	-2.167638363	6.259994988	2.046178313	8.427633351	73.22056942	-13.27924045	-2.109806765	-7.694523608	11.16943369	1.543810274	-12.74112901	0.538457998	-6.101335506	13.27958701	2.345654955	-9.133416575	2.503914219	-3.314751178	11.63733079	30.81052809	-6.317195222	1.886391939	-2.215401642	8.203587161	62.77718494	-9.762340934	1.673721655	-4.04430964	11.43606259	23.11920391	-11.01168474	-2.169186641	-6.590435691	8.842498099	8.356480695
IL	CE	188	DE WITT	17039	2009	8	11787.6	13004.72	437.72	-6.850706791	2.01742885	-2.41663897	8.868135641	1.209208758	-10.34867672	-0.334320951	-5.341498836	10.01435577	8.423299588	-18.16514559	-6.632053305	-12.39859945	11.53309229	2.986891618	-12.38722588	-4.152959065	-8.270092473	8.234266815	5.291126571	-13.08819451	-1.352610746	-7.220402628	11.73558376	1.544376667	-2.101393039	10.38294378	4.140775371	12.48433682	21.01388506	-4.555109141	4.912721157	0.178806008	9.467830298	11.83179982	-8.731443138	2.454299191	-3.138571974	11.18574233	1.743037126
IL	CE	161.1	DE WITT	17039	2010	7	10100.97	11165.95	-1401.05	-18.43034618	-9.873182212	-14.1517642	8.557163968	9.292088994	-14.37897783	-4.337159204	-9.358068517	10.04181863	2.245258098	-2.831936758	1.013917719	-0.90900952	3.845854477	5.547219383	-5.516092522	1.23533086	-2.140380831	6.751423382	18.18225909	-10.035876	-1.680206857	-5.858041429	8.355669143	0.72008158	-9.14277946	-1.637903602	-5.390341531	7.504875858	17.28628505	-11.39719244	-1.460026489	-6.428609465	9.937165951	6.254348888	-6.06836878	1.409457177	-2.329455802	7.477825957	25.60339847
IL	CE	177.6	DE WITT	17039	2011	6	11135.52	12048.36	-518.64	-8.230870782	1.228740508	-3.501065137	9.45961129	6.286792061	-12.7052032	-4.027205043	-8.366204122	8.677998157	8.260411335	-11.29068883	-2.402196734	-6.846442782	8.888492096	8.608533056	-10.43545358	-3.06962165	-6.752537615	7.36583193	3.079882823	-11.02157434	-3.113948107	-7.067761224	7.907626233	37.89040184	-13.47494267	-4.157080796	-8.816011733	9.317861874	2.872738697	-0.586105124	8.592664449	4.003279662	9.178769573	0.701582273	-1.277432789	6.799164892	2.760866051	8.076597681	24.26007431
IL	CE	134.4	DE WITT	17039	2012	5	8426.88	9187.58	-3379.42	-4.26858512	6.699601056	1.215507968	10.96818618	1.839431374	-7.624758324	4.170874921	-1.726941701	11.79563325	5.695248231	-10.22876108	1.902358653	-4.163201213	12.13111973	17.00056894	-3.089626015	3.719254665	0.314814325	6.80888068	20.20704019	-0.765364679	10.13535255	4.684993935	10.90071723	5.457577277	-5.650658728	2.05633987	-1.797159429	7.706998598	5.431776354	-4.582237319	4.636920978	0.027341829	9.219158297	6.304700245	-3.022584129	6.829629494	1.903522682	9.852213623	3.391606831
IL	CE	195.2	DE WITT	17039	2013	4	12239.04	12847.6	280.6	-10.78123894	-0.253796958	-5.517517949	10.52744198	3.792411924	-3.334738165	7.001853923	1.833557879	10.33659209	25.91792668	-8.314194102	1.921657962	-3.19626807	10.23585206	0.74096318	-9.632083069	0.201420402	-4.715331334	9.833503471	7.118349363	-6.751649769	3.281935443	-1.734857163	10.03358521	23.98742682	-2.546810197	5.66838199	1.560785897	8.215192187	19.06127769	-5.539864475	4.402383422	-0.568740527	9.942247897	1.40149379	-8.523348874	0.857505565	-3.832921654	9.380854439	14.97488107
IL	CE	221	DE WITT	17039	2014	3	13856.7	14313.12	1746.12	-17.49663299	-5.859457707	-11.67804535	11.63717528	22.97389111	-6.522650147	2.015715773	-2.253467187	8.53836592	16.62152871	-11.19478697	-0.400395071	-5.797591021	10.7943919	8.976142854	-17.78800771	-5.004192478	-11.39610009	12.78381523	1.091779684	-12.48813806	-2.476393807	-7.482265934	10.01174425	21.61308105	-19.60015207	-9.282751976	-14.44145202	10.31740009	12.6090091	-14.48227476	-1.700666257	-8.091470509	12.7816085	24.67287849	-4.600635035	3.661533989	-0.469550523	8.262169024	14.01775046
IL	CE	207.8	DE WITT	17039	2015	2	13029.06	13333.34	766.34	-11.61507558	-3.093418924	-7.354247252	8.521656656	21.08244645	-16.12019458	-5.131787707	-10.62599114	10.98840687	7.052499376	-4.863125084	4.932686648	0.034780782	9.795811732	0.817501282	-3.84588467	2.340253833	-0.752815419	6.186138503	4.767780927	-7.821659526	1.241961971	-3.289848778	9.063621497	18.17967914	-7.818562358	2.455608366	-2.681476996	10.27417072	2.744477131	-14.38058892	-4.259168141	-9.319878531	10.12142078	1.369327996	-16.67467736	-4.918088401	-10.79638288	11.75658896	8.29745898
IL	CE	214.5	DE WITT	17039	2016	1	13449.15	13601.29	1034.29	-5.035582506	2.417903845	-1.308839331	7.453486351	0.896213197	-9.926518805	1.200368596	-4.363075105	11.1268874	11.2311191	-12.798292	-3.862770509	-8.330531255	8.935521491	11.95682559	-6.584409482	1.604663049	-2.489873216	8.189072531	0.765286168	-1.638630228	8.97531019	3.668339981	10.61394042	8.576855305	-7.642025006	0.558450029	-3.541787489	8.200475035	2.659597662	-8.155203819	-0.89911141	-4.527157615	7.256092409	7.037231516	0.106882751	10.75274269	5.429812722	10.64585994	10.71936724
IL	CE	201.1	DE WITT	17039	2017	0	12608.97	12608.97	41.97	-10.72938495	-1.288454298	-6.008919624	9.440930652	17.26109731	-7.298710732	3.3651596	-1.966775566	10.66387033	7.975208334	0.938909567	7.465501386	4.202205477	6.526591819	26.70527459	-0.185774841	5.183063412	2.498644286	5.368838253	0.801975101	-6.670950923	2.379780349	-2.145585287	9.050731272	0.968308285	-5.565679459	7.246037445	0.840178993	12.8117169	11.07380075	-1.326374135	12.35395732	5.513791591	13.68033145	0.84029075	4.007674044	17.58376081	10.79571742	13.57608676	3.438234424
IL	EA	131	FORD	17053	1990	27	8213.7	12047.7	666.7	-4.19287157	4.238384697	0.022756563	8.431256267	4.762139128	-4.33043356	4.594056319	0.131811379	8.924489879	2.938621114	-0.389031865	8.170658227	3.890813181	8.559690092	17.73403614	-3.711247764	8.271490335	2.280121285	11.9827381	14.79043316	-3.439431764	6.264298246	1.412433241	9.70373001	27.57364129	-1.48293525	8.80214071	3.65960273	10.28507596	2.272056576	-5.154985726	5.779893009	0.312453642	10.93487874	26.72660373	-7.492823202	3.94347696	-1.774673121	11.43630016	59.5558558
IL	EA	68	FORD	17053	1991	26	4263.6	7955.6	-3425.4	-11.69972741	-3.245968557	-7.472847984	8.453758853	6.588989375	-5.037149784	-0.296966489	-2.667058137	4.740183295	14.04268052	-6.154987239	1.255557932	-2.449714653	7.410545171	10.75502493	-14.81331426	-3.450479381	-9.131896821	11.36283488	2.497350369	-7.22005509	2.169934181	-2.525060454	9.389989271	8.905517135	-1.963522607	4.50236257	1.269419981	6.465885177	1.458885858	-8.803298879	0.96657958	-3.918359649	9.769878459	9.068849064	-3.147289019	6.196692676	1.524701828	9.343981695	3.37056965
IL	EA	150	FORD	17053	1992	25	9405	12955	1574	0.348791859	3.963580521	2.15618619	3.614788662	4.381030498	-2.92308236	4.647819654	0.862368647	7.570902014	15.34351593	-15.11716649	-2.109002046	-8.613084268	13.00816444	4.822580706	-6.842088592	3.200491235	-1.820798678	10.04257983	8.419934015	-2.419405639	6.411182628	1.995888494	8.830588267	1.053813858	-6.120663986	2.595650514	-1.762506736	8.7163145	1.281239718	-1.735865961	4.460868493	1.362501266	6.196734454	31.486449	0.50953728	9.619235038	5.064386159	9.109697758	5.092309941
IL	EA	128	FORD	17053	1993	24	8025.6	11433.6	52.6	-7.068243406	2.010111836	-2.529065785	9.078355242	51.64730735	-6.562840252	-1.780981093	-4.171910673	4.781859159	18.14709769	-10.32336172	-1.297338402	-5.810350061	9.026023318	23.09237688	-3.716080264	4.664859291	0.474389513	8.380939555	2.198466499	-6.961243575	5.748481572	-0.606381002	12.70972515	1.054712218	-2.188817785	8.418181983	3.114682099	10.60699977	5.117150383	-9.666884473	-2.627669775	-6.147277124	7.039214698	18.48524793	-13.31510333	-4.081277202	-8.698190266	9.233826128	14.174089
IL	EA	156	FORD	17053	1994	23	9781.2	13047.2	1666.2	-6.183833057	1.406064955	-2.388884051	7.589898012	2.155217762	-12.13034484	-2.9774694	-7.55390712	9.15287544	6.077370464	-25.7701236	-15.03378436	-20.40195398	10.73633924	7.340432004	-5.715029922	2.481548708	-1.616740607	8.19657863	22.67822444	-14.55199819	-3.859431553	-9.205714872	10.69256664	4.498429462	-13.3359591	-3.598445712	-8.467202406	9.737513388	4.309470723	-5.416167662	5.851141059	0.217486699	11.26730872	1.13552091	-3.551254431	5.37629153	0.91251855	8.927545961	20.12499202
IL	EA	101	FORD	17053	1995	22	6332.7	9456.7	-1924.3	-14.42527358	-4.337029638	-9.381151609	10.08824394	7.959420301	-5.123511298	3.204827679	-0.95934181	8.328338977	43.99922763	-2.036947033	3.271405448	0.617229208	5.308352481	18.01059134	-11.15613983	-2.352887319	-6.754513575	8.803252511	4.65399275	-6.343257413	1.969113791	-2.187071811	8.312371204	1.652054053	-14.72669376	-3.600671197	-9.163682479	11.12602256	1.534748418	-11.57377281	1.363830012	-5.104971399	12.93760282	1.347059007	-2.926574692	11.26639493	4.169910118	14.19296962	1.094379649
IL	EA	138	FORD	17053	1996	21	8652.6	11634.6	253.6	-10.80069566	-3.401311103	-7.101003382	7.399384557	8.695952287	-10.3822856	-0.759322798	-5.570804199	9.622962802	6.48434868	-9.048617923	3.449043841	-2.799787041	12.49766176	13.05186188	-9.022030755	2.182508105	-3.419761325	11.20453886	9.181800922	-21.69720302	-10.70781948	-16.20251125	10.98938354	1.883163498	-6.95728708	5.487346092	-0.734970494	12.44463317	1.746401948	-7.705824579	0.398903986	-3.653460297	8.104728565	1.998462962	-0.893818731	11.25011852	5.178149894	12.14393725	1.121190068
IL	EA	136	FORD	17053	1997	20	8527.2	11367.2	-13.8	-2.391535687	8.101208276	2.854836294	10.49274396	5.221932173	-17.89438739	-9.539395188	-13.71689129	8.354992202	8.825626658	-16.36552631	-5.724388346	-11.04495733	10.64113796	13.53693962	-12.31978708	-0.460986645	-6.390386863	11.85880044	24.2306049	-8.431635172	0.591460155	-3.920087509	9.023095327	11.34663677	-3.695708327	0.232603386	-1.731552471	3.928311713	1.692337591	-8.621728285	1.368300503	-3.626713891	9.990028788	9.485609624	-3.436223564	7.627016057	2.095396246	11.06323962	37.82324221
IL	EA	130	FORD	17053	1998	19	8151	10849	-532	2.396501877	10.02321305	6.209857461	7.626711168	29.93427224	-9.101860941	-0.798825886	-4.950343414	8.303035055	18.68176926	-7.813656342	-1.739864519	-4.776760431	6.073791823	4.302776628	-4.343133945	2.634906689	-0.854113628	6.978040634	4.699121941	-2.361204903	5.44128932	1.540042209	7.802494223	1.115024852	-2.909444675	6.272441959	1.681498642	9.181886634	15.24617053	0.464665237	6.318123352	3.391394294	5.853458115	16.35937358	0.73463479	8.794076392	4.764355591	8.059441602	3.86402464
IL	EA	152	FORD	17053	1999	18	9530.4	12086.4	705.4	-21.40798907	-7.808253618	-14.60812134	13.59973545	24.76168481	-16.69488347	-5.598638439	-11.14676095	11.09624503	4.508749921	-7.026598446	2.200172738	-2.413212854	9.226771184	28.41201392	-2.066792342	6.065906635	1.999557146	8.132698977	24.71408245	-1.592878672	5.89477079	2.150946059	7.487649462	12.5715852	-1.678876644	9.726450026	4.023786691	11.40532667	21.30277613	-5.570184907	5.670774981	0.050295037	11.24095989	9.516333763	-6.245198603	1.119230993	-2.562983805	7.364429596	4.463228559
IL	EA	136	FORD	17053	2000	17	8527.2	10941.2	-439.8	-4.45102553	6.73822093	1.1435977	11.18924646	7.172710007	-4.292231162	4.831021452	0.269395145	9.123252614	10.3979996	-10.55421527	-0.409954672	-5.482084971	10.1442606	10.68066316	-18.47462711	-6.0554015	-12.26501431	12.41922561	3.413933109	-11.95192741	-2.023157607	-6.987542509	9.928769803	7.941636433	-8.384510668	3.378219715	-2.503145477	11.76273038	2.713008419	-5.33191617	2.620537355	-1.355689407	7.952453525	20.52413748	1.376233112	10.96339306	6.169813086	9.587159947	5.61054222
IL	EA	146	FORD	17053	2001	16	9154.2	11426.2	45.2	-12.21745083	-2.817608978	-7.517529904	9.399841852	1.16996935	-9.141646231	-0.248419493	-4.695032862	8.893226738	4.975234966	-6.733750748	-0.401569388	-3.567660068	6.33218136	1.795657474	-10.66143897	-0.077666763	-5.369552867	10.58377221	10.03557827	-8.412814036	1.306119247	-3.553347395	9.718933283	20.97381934	-4.203754429	5.378215348	0.587230459	9.581969777	17.14853449	-6.280066397	1.699044835	-2.290510781	7.979111232	15.52261788	-6.673916915	3.997098166	-1.338409375	10.67101508	50.56061418
IL	EA	149	FORD	17053	2002	15	9342.3	11472.3	91.3	-11.59519651	0.072352447	-5.761422032	11.66754896	2.56872967	-4.503991515	6.128792607	0.812400546	10.63278412	1.395057727	-7.238188217	2.46656101	-2.385813604	9.704749227	2.046474851	-2.13670006	11.22642564	4.54486279	13.3631257	2.302804149	-4.510813869	4.915662959	0.202424545	9.426476828	63.64247478	-5.852965034	5.6976292	-0.077667917	11.55059423	4.396698956	-4.951776567	6.425388071	0.736805752	11.37716464	2.019697367	-1.587543267	8.723951444	3.568204088	10.31149471	40.41702773
IL	EA	170	FORD	17053	2003	14	10659	12647	1266	-5.860942645	0.992579699	-2.434181473	6.853522344	9.801319908	-8.46376711	1.924088904	-3.269839103	10.38785601	1.444939055	-15.82852253	-5.021981108	-10.42525182	10.80654142	3.282222359	-18.42717373	-7.140117295	-12.78364551	11.28705644	6.90108719	-4.727573542	3.918375296	-0.404599123	8.645948838	12.49307879	-13.36002456	-1.846270232	-7.603147396	11.51375433	9.342939216	-9.930878736	-0.474386581	-5.202632659	9.456492155	15.18434074	-7.989104143	1.062486979	-3.463308582	9.051591122	8.482841824
IL	EA	178	FORD	17053	2004	13	11160.6	13006.6	1625.6	-5.572468309	4.507708625	-0.532379842	10.08017693	19.5038236	-6.328170781	1.043170271	-2.642500255	7.371341052	1.067133826	-9.593195446	-0.94815851	-5.270676978	8.645036936	5.97740146	-12.42792305	-3.034262715	-7.731092883	9.393660335	22.47205252	-16.86338309	-7.118159242	-11.99077117	9.745223848	6.857635053	-9.046248014	-1.479492804	-5.262870409	7.56675521	8.953094953	-10.27191208	0.330488199	-4.97071194	10.60240028	1.047864028	-1.464881076	7.396313888	2.965716406	8.861194964	2.009715064
IL	EA	158	FORD	17053	2005	12	9906.6	11610.6	229.6	-1.614675862	6.053550362	2.21943725	7.668226224	68.62470108	-4.249469662	4.628258432	0.189394385	8.877728094	69.19480577	-13.71310864	-5.391451968	-9.552280304	8.321656672	2.497010474	-10.44496657	-0.252786377	-5.348876474	10.19218019	2.799788402	-9.03287353	1.965164484	-3.533854523	10.99803801	5.774902924	-2.636016254	5.69756667	1.530775208	8.333582924	13.41087957	-2.978027333	6.866074205	1.944023436	9.844101538	24.17111861	-4.269616669	3.823569639	-0.223023515	8.093186308	9.002035342
IL	EA	168	FORD	17053	2006	11	10533.6	12095.6	714.6	0.095081333	6.763151312	3.429116323	6.668069978	5.203284768	-1.058835687	8.167143567	3.55415394	9.225979254	15.62015075	-3.313782584	6.405600741	1.545909079	9.719383325	14.02462491	-4.291913268	4.918860916	0.313473824	9.210774184	3.692644083	-1.272314309	7.532136091	3.129910891	8.8044504	17.78307806	-8.433432288	2.41101756	-3.011207364	10.84444985	1.410811982	-7.860775826	5.820617524	-1.020079151	13.68139335	16.56502542	-9.788114035	3.489750473	-3.149181781	13.27786451	1.06398645
IL	EA	187	FORD	17053	2007	10	11724.9	13144.9	1763.9	-0.325378483	8.246944526	3.960783021	8.572323009	24.26575436	-2.631340563	4.6916854	1.030172419	7.323025963	32.22655061	-9.062233988	-1.045654265	-5.053944127	8.016579723	19.79078311	-9.135307459	-0.333492838	-4.734400149	8.801814621	1.986019226	-15.2499645	-6.193325922	-10.72164521	9.056638578	2.328413429	-20.55878104	-10.90996471	-15.73437288	9.64881633	7.130381358	-15.60800702	-4.844347328	-10.22617717	10.76365969	21.86693382	-6.179688967	3.467955215	-1.355866876	9.647644182	16.67847907
IL	EA	175	FORD	17053	2008	9	10972.5	12250.5	869.5	-7.342775983	2.423242784	-2.4597666	9.766018767	16.46392325	-1.171088338	6.590369141	2.709640401	7.761457479	69.73121212	-14.10945235	-2.854583239	-8.482017795	11.25486911	2.320842652	-14.75908041	-0.914667187	-7.836873799	13.84441322	4.051183841	-8.181047196	1.543820561	-3.318613318	9.724867757	28.26464893	-7.06655255	1.747424408	-2.659564071	8.813976958	52.72474869	-10.45449756	0.313919848	-5.070288856	10.76841741	16.46922294	-12.32718883	-2.530411091	-7.428799961	9.796777739	6.38833581
IL	EA	182	FORD	17053	2009	8	11411.4	12547.4	1166.4	-7.432989507	0.822617398	-3.305186054	8.255606905	1.502513147	-10.44779087	-1.878878754	-6.163334812	8.568912116	6.131338527	-19.78967412	-7.913874549	-13.85177433	11.87579957	1.901907887	-12.9136164	-4.379613761	-8.646615081	8.534002639	5.776021846	-14.19412599	-2.67209256	-8.433109275	11.52203343	1.852565434	-3.982263685	8.293156794	2.155446554	12.27542048	21.42191022	-4.76562555	4.758619003	-0.003503273	9.524244553	17.87359924	-10.13031539	1.077810115	-4.526252638	11.20812551	2.565226621
IL	EA	143.9	FORD	17053	2010	7	9022.53	10016.53	-1364.47	-18.77502717	-9.628512679	-14.20176992	9.146514491	7.812204163	-14.34094607	-4.825014828	-9.582980449	9.515931242	2.461405103	-3.868949349	0.238969123	-1.814990113	4.107918472	4.865435846	-5.482655603	1.044212824	-2.21922139	6.526868427	16.31706069	-10.52763988	-2.289812745	-6.408726313	8.237827135	1.120938039	-9.768550703	-2.112757533	-5.940654118	7.65579317	13.64951241	-12.07911618	-1.976432476	-7.027774328	10.1026837	1.980103526	-6.452790931	1.288674369	-2.582058281	7.7414653	24.81517234
IL	EA	137.3	FORD	17053	2011	6	8608.71	9460.71	-1920.29	-8.697909453	1.442832994	-3.627538229	10.14074245	5.297468977	-13.343482	-4.008499287	-8.675990644	9.334982713	7.925662557	-11.69582831	-2.213139063	-6.954483687	9.482689247	7.632787534	-11.08684752	-3.864908004	-7.475877762	7.221939516	4.1464002	-11.51475139	-3.446738673	-7.480745032	8.068012717	29.84054653	-14.9951932	-4.80186239	-9.898527795	10.19333081	3.242000906	-1.645013583	7.175907382	2.765446899	8.820920965	1.152893081	-2.118775731	5.605896732	1.7435605	7.724672463	25.75124952
IL	EA	63.9	FORD	17053	2012	5	4006.53	4716.53	-6664.47	-5.111889248	5.999933963	0.444022358	11.11182321	1.921463005	-7.178426271	4.276720874	-1.450852699	11.45514714	4.321613724	-11.22292891	0.566806159	-5.328061376	11.78973507	14.2419325	-4.291996796	3.000654521	-0.645671137	7.292651317	25.86147406	-1.54107751	8.496736455	3.477829472	10.03781396	5.407901712	-5.998637472	1.622394947	-2.188121262	7.621032419	4.18553228	-5.121043299	3.79124101	-0.664901145	8.912284309	5.183121545	-4.143978969	5.790773938	0.823397485	9.934752907	6.689158778
IL	EA	164	FORD	17053	2013	4	10282.8	10850.8	-530.2	-11.28893489	-0.673823786	-5.981379338	10.6151111	3.6099761	-3.809751358	6.490397854	1.340323248	10.30014921	28.04739642	-8.808494696	1.224229358	-3.792132669	10.03272405	1.112604553	-11.26899889	-1.667771333	-6.468385112	9.601227557	6.503647899	-7.091692668	3.147645209	-1.97202373	10.23933788	40.91921388	-3.147037078	4.861791672	0.857377297	8.00882875	20.10959862	-6.317517483	3.397976039	-1.459770722	9.715493522	2.150259921	-9.013654567	1.12671495	-3.943469809	10.14036952	15.89638606
IL	EA	201.1	FORD	17053	2014	3	12608.97	13034.97	1653.97	-18.20312024	-5.921356851	-12.06223855	12.28176339	20.38071169	-8.057959252	0.260908553	-3.898525349	8.318867805	19.39088397	-12.08059	-1.831825647	-6.956207824	10.24876435	7.361719726	-19.08947592	-5.727034795	-12.40825536	13.36244113	1.862607523	-13.70815294	-2.849025362	-8.278589151	10.85912758	19.1836454	-19.97761621	-8.854118099	-14.41586715	11.12349811	11.80260271	-16.06329657	-3.240466332	-9.651881451	12.82283024	19.68963551	-5.344328589	3.542983135	-0.900672727	8.887311724	10.68563423
IL	EA	160.8	FORD	17053	2015	2	10082.16	10366.16	-1014.84	-13.0839586	-3.652072368	-8.368015484	9.431886232	20.49427606	-16.98373384	-5.995522088	-11.48962796	10.98821175	5.564188439	-5.989133099	3.032812936	-1.478160081	9.021946035	1.172276896	-4.364367625	1.513410025	-1.4254788	5.87777765	4.088760307	-8.504542311	0.923488419	-3.790526946	9.42803073	17.26592766	-9.513085807	1.135299487	-4.18889316	10.64838529	3.070278419	-15.16440171	-4.793857031	-9.979129371	10.37054468	1.193729062	-17.2409218	-5.943588395	-11.5922551	11.29733341	5.038656569
IL	EA	204	FORD	17053	2016	1	12790.8	12932.8	1551.8	-5.972743287	1.288432451	-2.342155418	7.261175738	1.105148168	-10.09473242	-0.257650047	-5.176191234	9.837082373	9.858931273	-13.05806531	-3.235027648	-8.146546479	9.823037662	6.509088764	-7.573730997	1.005730926	-3.284000035	8.579461923	1.247219472	-2.230395048	8.222187179	2.995896066	10.45258223	18.83306942	-8.090262424	0.461829488	-3.814216468	8.552091912	5.612465765	-10.07027297	-1.938922605	-6.004597788	8.131350365	7.484092891	-0.834489408	10.78228633	4.97389846	11.61677574	8.82499672
IL	EA	212.4	FORD	17053	2017	0	13317.48	13317.48	1936.48	-10.75912089	-0.698420142	-5.728770516	10.06070075	14.9485901	-8.356351761	2.21774403	-3.069303866	10.57409579	13.95533337	-0.411677647	5.735357748	2.661840051	6.147035395	37.02313225	-0.599084164	5.27514815	2.338031993	5.874232314	1.84012718	-7.345291312	1.80492125	-2.770185031	9.150212562	1.580094552	-6.643936679	6.115545528	-0.264195576	12.75948221	19.30172964	-1.439789559	11.46766512	5.013937779	12.90745468	2.291221845	3.677550377	18.74920198	11.21337618	15.07165161	3.470187771
IL	WE	123	FULTON	17057	1990	27	7712.1	11360.61	-133.39	-4.531142436	4.998012185	0.233434874	9.529154621	7.711941824	-4.588564813	6.042441121	0.726938154	10.63100593	1.104613328	-0.85459969	8.578373392	3.861886851	9.432973082	13.70330391	-3.99237309	8.601593662	2.304610286	12.59396675	19.83272605	-4.761487055	6.711986217	0.975249581	11.47347327	19.40722335	-1.785690606	11.25817202	4.736240705	13.04386262	2.31082897	-4.634287321	6.170009267	0.767860973	10.80429659	32.12485965	-7.520484741	4.135250502	-1.692617119	11.65573524	37.20934755
IL	WE	122	FULTON	17057	1991	26	7649.4	11162.78	-331.22	-13.44425309	-3.576835497	-8.510544294	9.867417593	14.4711611	-6.618476242	0.032068285	-3.293203978	6.650544527	5.450186595	-7.186836212	1.599377545	-2.793729334	8.786213757	3.710711333	-14.57607519	-2.826123598	-8.701099394	11.74995159	2.68590119	-7.102885767	3.171305836	-1.965789965	10.2741916	1.929175078	-2.383161008	5.194447562	1.405643277	7.57760857	0.997176521	-8.536563267	2.422712943	-3.056925162	10.95927621	10.47483146	-3.361275636	6.849848878	1.744286621	10.21112451	4.829383928
IL	WE	149	FULTON	17057	1992	25	9342.3	12720.55	1226.55	0.146867734	4.265432973	2.206150354	4.118565239	3.848691748	-2.58732387	5.132870445	1.272773287	7.720194315	7.513930705	-13.08973582	0.348840094	-6.370447863	13.43857591	3.944082396	-5.68470815	3.652996041	-1.015856055	9.337704191	6.852608244	-2.198960073	8.648421272	3.224730599	10.84738134	0.951253021	-6.651423533	2.675402922	-1.988010306	9.326826455	1.810488138	-1.283654618	4.380628973	1.548487177	5.664283591	25.07413192	0.217942326	9.178161473	4.698051899	8.960219147	10.30781374
IL	WE	120	FULTON	17057	1993	24	7524	10767.12	-726.88	-8.668410838	0.466905399	-4.100752719	9.135316237	46.00857432	-6.926807134	-1.824060716	-4.375433925	5.102746418	15.95795582	-9.069787201	-0.76262935	-4.916208276	8.307157851	17.01167338	-4.403612487	4.546098595	0.071243054	8.949711082	0.70253096	-6.934326539	5.797777719	-0.56827441	12.73210426	0.825683155	-1.544562981	6.027225311	2.241331165	7.571788292	2.583656995	-10.73705333	-3.316286737	-7.026670034	7.420766593	22.31694952	-12.88993783	-3.925125353	-8.407531592	8.964812477	16.30349245
IL	WE	148	FULTON	17057	1994	23	9279.6	12387.59	893.59	-7.038551901	0.555975561	-3.24128817	7.594527462	7.374649425	-12.61235488	-3.611436975	-8.111895928	9.000917905	6.188690138	-24.79883478	-13.27584523	-19.03734001	11.52298955	4.009023789	-3.723244142	3.667733456	-0.027755343	7.390977598	6.39711498	-14.2215764	-3.789504217	-9.005540309	10.43207218	2.601746834	-12.5376384	-2.820407259	-7.67902283	9.717231141	1.64343327	-4.101442357	9.008965374	2.453761509	13.11040773	1.695670706	-4.69515873	4.667845083	-0.013656823	9.363003813	42.38682545
IL	WE	107	FULTON	17057	1995	22	6708.9	9681.76	-1812.24	-14.74949908	-4.879752384	-9.814625732	9.869746696	4.984099324	-5.147741506	1.397052095	-1.875344706	6.544793601	38.82790066	-4.685054465	1.401502154	-1.641776156	6.086556619	27.23267688	-11.67292066	-2.007526104	-6.840223382	9.665394556	9.5106509	-5.870671746	2.007614688	-1.931528529	7.878286434	5.950113332	-14.53005306	-3.380094853	-8.955073957	11.14995821	2.37114757	-10.96229296	1.183341155	-4.889475903	12.14563411	2.233715114	-2.087574924	11.05970205	4.486063565	13.14727698	1.053750906
IL	WE	140	FULTON	17057	1996	21	8778	11615.73	121.73	-11.29724238	-3.385555641	-7.341399011	7.911686739	6.758759007	-7.963128545	1.867064702	-3.048031922	9.830193247	4.015364286	-9.24131184	3.224283943	-3.008513949	12.46559578	27.40346816	-10.14355455	1.12793212	-4.507811215	11.27148667	10.63166336	-24.08005499	-13.07290795	-18.57648147	11.00714704	1.69540889	-5.850945636	6.616351481	0.382702922	12.46729712	1.844925267	-7.570972332	1.680318701	-2.945326815	9.251291033	3.205307304	-0.406147233	12.68028175	6.137067259	13.08642898	1.852186293
IL	WE	126	FULTON	17057	1997	20	7900.2	10602.8	-891.2	-3.722195625	8.381394111	2.329599243	12.10358974	0.901225055	-18.09544635	-9.090374982	-13.59291067	9.005071368	8.73960918	-14.86860939	-2.989763516	-8.929186453	11.87884587	9.234607915	-14.48685448	-2.141618384	-8.314236432	12.3452361	21.29897034	-7.602892539	1.534895396	-3.033998572	9.137787935	3.577798479	-4.337973337	-0.093334477	-2.215653907	4.24463886	1.441557635	-7.038565629	3.24070692	-1.898929354	10.27927255	3.157330575	-2.789783045	6.911009004	2.060612979	9.700792049	79.46746337
IL	WE	138	FULTON	17057	1998	19	8652.6	11220.07	-273.93	1.925147247	10.67739749	6.30127237	8.752250246	34.32596885	-10.52317892	-2.703343305	-6.613261113	7.819835615	27.34129347	-9.974608313	-2.094646342	-6.034627328	7.879961971	8.30827109	-3.882082943	2.621183784	-0.630449579	6.503266727	1.618992473	-2.463492785	5.436365977	1.486436596	7.899858762	5.285237596	-2.067574109	5.100211452	1.516318671	7.167785561	27.18448854	0.378358056	7.212267871	3.795312963	6.833909815	19.57495913	2.227572859	9.885386894	6.056479877	7.657814035	3.7523585
IL	WE	154	FULTON	17057	1999	18	9655.8	12088.14	594.14	-20.40285764	-7.540406648	-13.97163214	12.86245099	17.69766814	-14.95017117	-6.006647539	-10.47840935	8.943523631	2.855290464	-5.663739798	2.770765043	-1.446487378	8.434504841	22.76908166	-2.293151385	4.716866472	1.211857543	7.010017857	33.48801191	-1.614444995	6.357825628	2.371690316	7.972270623	9.726520097	-0.524614397	11.56778029	5.521582945	12.09239468	10.51209726	-4.350664207	7.160156555	1.404746174	11.51082076	13.63799373	-5.51777389	1.677440019	-1.920166936	7.195213909	5.482348388
IL	WE	149	FULTON	17057	2000	17	9342.3	11639.51	145.51	-5.160463181	6.296871305	0.568204062	11.45733449	4.373994605	-3.991187863	5.16361018	0.586211159	9.154798043	6.238591735	-9.169021963	0.677601791	-4.245710086	9.846623754	10.81429057	-15.87748979	-3.671932563	-9.774711177	12.20555723	1.023608262	-10.37916855	-0.775615872	-5.577392211	9.603552678	7.224258521	-6.135268361	5.125007418	-0.505130472	11.26027578	1.114112486	-4.051411612	3.738212306	-0.156599653	7.789623918	23.01228425	1.847362989	11.22052377	6.53394338	9.373160781	12.17279174
IL	WE	154	FULTON	17057	2001	16	9655.8	11817.88	323.88	-12.24069847	-1.317148868	-6.778923669	10.9235496	0.621895267	-7.158149837	0.475708876	-3.341220481	7.633858713	10.22031217	-8.473239142	-0.472924135	-4.473081639	8.000315007	1.235356133	-10.50770127	0.181708845	-5.162996212	10.68941012	6.358785027	-8.239251607	1.001307179	-3.618972214	9.240558786	59.71695338	-6.353387659	5.114256593	-0.619565533	11.46764425	31.04730558	-6.931488341	1.444240817	-2.743623762	8.375729158	4.8370616	-6.509160261	4.56237471	-0.973392776	11.07153497	47.26008734
IL	WE	156	FULTON	17057	2002	15	9781.2	11808.15	314.15	-11.04611866	-0.046276746	-5.546197703	10.99984191	2.594870593	-3.02257268	7.428166056	2.202796688	10.45073874	0.614974216	-6.379095693	2.892956844	-1.743069424	9.272052537	1.047452325	-1.469255067	12.66837952	5.599562227	14.13763459	0.667924036	-5.576235735	3.253922519	-1.161156608	8.830158254	60.9581993	-4.986784233	5.984751629	0.498983698	10.97153586	6.316337232	-3.552840871	7.863827136	2.155493132	11.41666801	1.564797538	-0.543113729	10.31541472	4.886150496	10.85852845	18.13410062
IL	WE	166	FULTON	17057	2003	14	10408.2	12300.02	806.02	-5.633565449	2.119164789	-1.75720033	7.752730238	8.248826858	-8.940533795	2.829840827	-3.055346484	11.77037462	0.614974216	-14.83285638	-3.400919109	-9.116887745	11.43193727	4.161776683	-17.02693192	-6.007731357	-11.51733164	11.01920056	2.234750265	-4.801784337	4.203961005	-0.298911666	9.005745342	8.339196358	-14.24636507	-1.551378635	-7.898871853	12.69498644	2.753432279	-9.25023475	1.243292211	-4.00347127	10.49352696	22.14224432	-8.034504949	1.368514994	-3.332994977	9.403019943	1.763719186
IL	WE	186	FULTON	17057	2004	13	11662.2	13418.89	1924.89	-7.497057282	4.327012581	-1.585022351	11.82406986	7.198299186	-6.384729868	3.140050899	-1.622339484	9.524780767	0.686019776	-9.109222226	0.454104791	-4.327558718	9.563327017	3.886721302	-12.00598574	-2.467779924	-7.236882832	9.538205816	4.186884749	-17.14354457	-7.027385979	-12.08546527	10.11615859	11.16692193	-8.658093956	-1.163412506	-4.910753231	7.49468145	4.340625756	-10.46348375	1.157045011	-4.653219369	11.62052876	1.070753616	-1.394504731	8.442683026	3.524089148	9.837187757	2.092844751
IL	WE	130	FULTON	17057	2005	12	8151	9772.56	-1721.44	-2.815430009	4.703792406	0.944181198	7.519222415	66.43194546	-5.262233465	2.924956354	-1.168638556	8.187189819	35.44742108	-12.56119657	-3.876449063	-8.218822817	8.684747507	1.161750173	-9.099889998	2.15644354	-3.471723229	11.25633354	1.618692073	-4.589246689	4.552027284	-0.018609702	9.141273973	5.478614806	-2.997821599	6.031725252	1.516951826	9.029546851	13.44556106	-1.65687027	7.934730598	3.138930164	9.591600868	21.07784774	-3.008439607	5.309572718	1.150566555	8.318012325	5.498773672
IL	WE	160	FULTON	17057	2006	11	10032	11518.43	24.43	0.415607364	6.537474531	3.476540947	6.121867167	18.99672371	-0.963240508	8.152980496	3.594869994	9.116221004	12.58179056	-2.412025706	7.238649646	2.41331197	9.650675352	16.84922741	-2.699728754	6.00855994	1.654415593	8.708288694	7.601927487	-1.418659115	7.419398759	3.000369822	8.838057874	23.78015407	-7.854518788	2.136407541	-2.859055624	9.990926329	1.109081052	-9.247323784	4.215445796	-2.515938994	13.46276958	8.324159197	-8.550704697	4.499809383	-2.025447657	13.05051408	0.984011746
IL	WE	186	FULTON	17057	2007	10	11662.2	13013.5	1519.5	-0.94266836	8.437591295	3.747461467	9.380259655	20.80010489	-3.481282722	5.451125929	0.984921603	8.932408651	20.452234	-9.900904015	-1.262969615	-5.581936815	8.6379344	15.00167959	-9.392134335	0.59532843	-4.398402952	9.987462765	1.722655156	-15.98562511	-6.22621319	-11.10591915	9.75941192	1.156046634	-17.02939252	-7.891581589	-12.46048705	9.137810931	5.488520947	-13.81777837	-3.33555561	-8.57666699	10.48222276	21.72508204	-3.337111787	6.711791468	1.687339841	10.04890326	34.99960951
IL	WE	193	FULTON	17057	2008	9	12101.1	13317.27	1823.27	-7.17833794	2.991387017	-2.093475462	10.16972496	9.180733704	-2.197786133	5.849194219	1.825704043	8.046980352	44.56789759	-14.0457031	-2.524805919	-8.28525451	11.52089718	2.157619421	-13.11884247	-0.214460053	-6.666651262	12.90438242	2.789659313	-9.065642507	2.082513741	-3.491564383	11.14815625	64.07610369	-7.336279668	0.713588225	-3.311345722	8.049867893	27.79666912	-11.50160058	1.055335933	-5.223132324	12.55693651	37.67830122	-12.42836787	-2.759164372	-7.593766121	9.669203498	3.159663466
IL	WE	175	FULTON	17057	2009	8	10972.5	12053.54	559.54	-7.341977967	1.262715365	-3.039631301	8.604693332	1.037172256	-11.76933166	-0.4423757	-6.10585368	11.32695596	18.66360798	-17.65593651	-6.294087269	-11.97501189	11.36184924	1.508091228	-13.56736788	-4.499101504	-9.033234692	9.068266376	3.631706858	-12.25683896	-0.112552703	-6.184695832	12.14428626	1.052915399	-2.017076159	11.98738978	4.985156808	14.00446593	12.08092603	-5.745301895	4.002116976	-0.871592459	9.747418871	24.44689099	-9.23030239	1.974805913	-3.627748239	11.2051083	3.444365344
IL	WE	136.8	FULTON	17057	2010	7	8577.36	9523.27	-1970.73	-19.87111817	-10.1933353	-15.03222674	9.67778287	7.979007318	-15.05352961	-4.354345315	-9.703937463	10.6991843	2.255079454	-3.100754834	0.837343776	-1.131705529	3.93809861	8.345624337	-5.810311729	0.558010573	-2.626150578	6.368322302	28.4644293	-11.00855619	-1.501091997	-6.254824094	9.507464193	1.748621503	-9.979865302	-1.25740289	-5.618634096	8.722462412	17.0409228	-12.1782394	-1.157950118	-6.668094759	11.02028928	2.212755225	-8.166121737	0.481420162	-3.842350788	8.647541899	25.56755324
IL	WE	151.2	FULTON	17057	2011	6	9480.24	10291.02	-1202.98	-8.792815294	0.92664905	-3.933083122	9.719464344	14.48801412	-13.7478085	-4.516657753	-9.132233127	9.231150747	6.931294508	-12.69047371	-3.1184684	-7.904471055	9.57200531	6.854740336	-10.37176111	-3.385964502	-6.878862806	6.985796608	2.697824414	-11.40106993	-3.323851912	-7.362460921	8.077218018	28.04159561	-15.36224807	-3.804781642	-9.583514856	11.55746643	2.733512513	-1.308772223	9.630628979	4.160928378	10.9394012	2.009729391	-1.675395399	6.611580293	2.468092447	8.286975692	14.86935205
IL	WE	114.5	FULTON	17057	2012	5	7179.15	7854.8	-3639.2	-4.582471631	6.92522955	1.17137896	11.50770118	1.100350068	-8.040908999	4.241058441	-1.899925279	12.28196744	4.06912084	-10.22895123	0.765790704	-4.731580263	10.99474193	6.053190034	-3.970444737	3.403670038	-0.28338735	7.374114775	4.937685322	-1.472004308	10.36988518	4.448940437	11.84188949	5.116436678	-6.031600143	2.153384296	-1.939107923	8.184984439	7.347611719	-4.778940108	4.546691833	-0.116124138	9.325631941	5.395007559	-2.949628339	7.347121395	2.198746528	10.29674973	7.027114248
IL	WE	171.4	FULTON	17057	2013	4	10746.78	11287.3	-206.7	-11.00850058	0.14016489	-5.434167845	11.14866547	3.17062563	-3.718611645	6.626647439	1.454017897	10.34525908	26.17671073	-9.557331668	1.98877704	-3.784277314	11.54610871	0.614974216	-11.12439902	0.039887474	-5.542255773	11.16428649	11.26921349	-7.240911287	2.984578969	-2.128166159	10.22549026	42.98920164	-3.37569255	5.24337876	0.933843105	8.61907131	28.28849335	-6.333592215	4.452111656	-0.940740279	10.78570387	2.342365649	-10.17466058	0.371958418	-4.901351081	10.546619	21.95620228
IL	WE	198.2	FULTON	17057	2014	3	12427.14	12832.53	1338.53	-18.08217344	-7.10735447	-12.59476396	10.97481897	12.72172997	-7.391344582	1.799928674	-2.795707954	9.191273256	17.51563299	-11.66377694	0.76416875	-5.449804095	12.42794569	5.697356252	-17.59297864	-4.60022011	-11.09659938	12.99275853	1.448312404	-15.83985163	-4.063192504	-9.951522067	11.77665913	14.85929365	-19.96575684	-9.398558665	-14.68215775	10.56719818	9.908982463	-14.35684408	-1.741457645	-8.049150863	12.61538644	20.49785438	-5.36843985	3.838163795	-0.765138027	9.206603645	25.23661082
IL	WE	170.5	FULTON	17057	2015	2	10690.35	10960.61	-533.39	-12.17315653	-3.273681941	-7.723419236	8.899474589	24.28681827	-16.84585475	-5.082318957	-10.96408685	11.76353579	5.071016552	-5.044385563	5.649437523	0.30252598	10.69382309	1.414446745	-3.766255376	3.65139036	-0.057432508	7.417645736	6.051979651	-8.509299884	1.406479321	-3.551410281	9.915779205	29.62511899	-8.956106898	1.969049299	-3.4935288	10.9251562	4.914540364	-13.89330282	-4.238735165	-9.066018993	9.654567655	1.134581374	-16.02021408	-4.294164926	-10.1571895	11.72604915	5.104298028
IL	WE	195.1	FULTON	17057	2016	1	12232.77	12367.9	873.9	-5.512261518	2.178845835	-1.666707841	7.691107353	1.510297065	-10.85140474	0.30698116	-5.27221179	11.1583859	10.14328845	-13.09785966	-3.515548244	-8.306703952	9.582311416	6.177040421	-6.348199406	1.479375529	-2.434411939	7.827574935	1.503247546	-2.391451053	7.297551438	2.453050192	9.689002491	7.627397645	-7.959455466	0.605533085	-3.676961191	8.564988551	3.0904073	-8.391675148	-0.550814179	-4.471244664	7.840860969	6.788731709	-0.247494911	11.42138096	5.586943025	11.66887587	2.127463714
IL	WE	198.6	FULTON	17057	2017	0	12452.22	12452.22	958.22	-11.70516231	-1.918382413	-6.811772362	9.786779897	5.876911313	-9.241371188	2.460094273	-3.390638458	11.70146546	3.399871842	-0.110136692	6.0258469	2.957855104	6.135983592	25.80678268	-1.111353506	4.56584818	1.727247337	5.677201686	1.099378204	-6.465338178	2.685898685	-1.889719746	9.151236863	1.004601901	-6.173820073	6.684933022	0.255556474	12.85875309	9.554154849	-1.698872143	13.25447426	5.777801059	14.9533464	1.63823178	3.782033611	17.22005999	10.5010468	13.43802638	6.659795538
IL	WE	122	HANCOCK	17067	1990	27	7649.4	12044.46	18.46	-4.507004423	4.920808722	0.20690215	9.427813145	8.402070322	-4.477446839	6.712033799	1.11729348	11.18948064	0.883927982	-0.905570871	8.713868241	3.904148685	9.619439112	9.425470954	-4.075232786	8.536321752	2.230544483	12.61155454	9.27435037	-5.127015095	6.506145639	0.689565272	11.63316073	11.86822686	-1.468669447	12.43172083	5.481525691	13.90039028	1.13190883	-4.368124687	6.034389888	0.8331326	10.40251457	31.39475381	-6.956959291	4.23311607	-1.361921611	11.19007536	26.82569742
IL	WE	121	HANCOCK	17067	1991	26	7586.7	11818.98	-207.02	-14.22520126	-3.561430486	-8.893315873	10.66377077	16.48675953	-7.224471059	-0.234040839	-3.729255949	6.99043022	4.981156151	-6.440412997	1.796830516	-2.321791241	8.237243513	10.56490901	-14.70863964	-2.889576733	-8.799108187	11.81906291	3.893759723	-7.544973019	3.785701356	-1.879635832	11.33067437	1.381594352	-2.213978097	5.818942723	1.802482313	8.03292082	0.99979137	-8.382638558	2.833538365	-2.774550096	11.21617692	13.40340951	-3.242461166	7.257661128	2.007599981	10.50012229	1.603930484
IL	WE	144	HANCOCK	17067	1992	25	9028.8	13098.3	1072.3	0.018928165	3.967263679	1.993095922	3.948335515	4.00263481	-2.776721293	5.580761345	1.402020026	8.357482638	4.666264303	-10.95937344	1.244836647	-4.857268397	12.20421009	1.811219131	-5.045917956	4.390290015	-0.327813971	9.436207971	5.801124557	-2.173391637	10.01004498	3.91832667	12.18343661	0.698869007	-6.237825999	2.602847181	-1.817489409	8.84067318	0.959074121	-1.178297751	3.874618171	1.34816021	5.052915922	26.92452075	0.323758027	9.024048588	4.673903307	8.700290562	14.16999356
IL	WE	110	HANCOCK	17067	1993	24	6897	10803.72	-1222.28	-9.558296817	-0.604799618	-5.081548218	8.953497199	26.2907852	-7.264438284	-2.486725577	-4.875581931	4.777712707	12.06644555	-9.022432439	-1.364425742	-5.193429091	7.658006697	8.53827632	-4.251115399	4.337414422	0.043149511	8.588529821	0.613691813	-7.062259153	5.598421426	-0.731918864	12.66068058	0.667571304	-1.523981078	5.176602986	1.826310954	6.700584064	5.390786349	-10.64566409	-3.357146359	-7.001405225	7.288517731	14.74967633	-12.87768759	-3.687220877	-8.282454234	9.190466713	12.82853163
IL	WE	160	HANCOCK	17067	1994	23	10032	13775.94	1749.94	-7.19196176	0.988591981	-3.101684889	8.180553741	5.44452659	-12.82160211	-4.087803686	-8.454702898	8.733798424	7.315820943	-23.61560784	-13.10291386	-18.35926085	10.51269398	3.241387504	-3.615211427	3.84089794	0.112843256	7.456109367	2.031366348	-13.7837204	-3.498533045	-8.641126723	10.28518736	2.879694076	-12.50690476	-2.604638549	-7.555771655	9.902266211	1.108468541	-4.440091625	8.822509163	2.191208769	13.26260079	2.23260594	-5.006851225	4.488350678	-0.259250274	9.495201903	52.98207726
IL	WE	113	HANCOCK	17067	1995	22	7085.1	10666.26	-1359.74	-14.57812784	-4.797354018	-9.687740929	9.780773822	4.323575807	-5.622133796	-0.100385661	-2.861259729	5.521748135	41.06380309	-5.711262171	1.053050871	-2.32910565	6.764313042	22.6222521	-12.09207459	-2.235086795	-7.163580693	9.856987795	11.39140246	-5.604145809	2.075347244	-1.764399283	7.679493053	11.28147412	-13.60387002	-2.510164902	-8.057017461	11.09370512	0.829253037	-11.0965479	0.243836051	-5.426355925	11.34038395	2.016946944	-2.078561643	11.13032998	4.525884167	13.20889162	0.760619947
IL	WE	141	HANCOCK	17067	1996	21	8840.7	12259.08	233.08	-10.53507929	-3.468817471	-7.001948381	7.066261819	4.887310553	-7.136206325	2.663464805	-2.23637076	9.79967113	3.174407628	-8.743415526	3.489790886	-2.62681232	12.23320641	37.58299885	-10.22248651	0.72152376	-4.750481375	10.94401027	9.800715368	-23.53295206	-13.2564459	-18.39469898	10.27650616	0.923296663	-6.156293062	6.318698988	0.081202963	12.47499205	0.919381855	-7.759332852	2.226241231	-2.76654581	9.985574083	3.009916957	-1.297067732	11.27707066	4.990001464	12.57413839	0.88401831
IL	WE	140	HANCOCK	17067	1997	20	8778	12033.6	7.6	-4.014855006	8.592493217	2.288819106	12.60734822	0.721952331	-17.65214881	-8.543264131	-13.09770647	9.108884679	9.528641794	-14.76213235	-2.659334929	-8.71073364	12.10279742	8.779076948	-14.02350965	-1.888427016	-7.955968333	12.13508263	18.86825451	-7.921694111	1.737366207	-3.092163952	9.659060318	4.490050151	-4.66847805	-0.529082201	-2.598780126	4.139395849	1.047328186	-7.013830608	3.153011655	-1.930409476	10.16684226	3.28113914	-1.965669584	6.894546749	2.464438582	8.860216333	81.4468151
IL	WE	133	HANCOCK	17067	1998	19	8339.1	11431.92	-594.08	0.5668665	9.808435015	5.187650757	9.241568516	31.31592675	-9.852714199	-2.668509235	-6.260611717	7.184204964	10.59821001	-9.985431299	-2.187945787	-6.086688543	7.797485512	10.1252535	-3.740972625	3.029349345	-0.35581164	6.77032197	1.304702294	-2.339908073	5.84551512	1.752803524	8.185423193	7.346017896	-2.317583273	4.988593456	1.335505092	7.306176729	20.55813887	0.355970546	7.279826275	3.817898411	6.923855729	20.78648348	2.921874734	9.825313391	6.373594062	6.903438657	4.547785962
IL	WE	133	HANCOCK	17067	1999	18	8339.1	11269.14	-756.86	-19.42652182	-7.445813936	-13.43616788	11.98070788	20.64371152	-14.87530132	-5.900523772	-10.38791255	8.974777548	3.988657485	-5.129710254	3.06558255	-1.032063852	8.195292804	11.86720327	-2.191592965	4.409562237	1.108984636	6.601155202	36.14954447	-1.517029505	5.639083993	2.061027244	7.156113498	10.94553374	0.308083448	11.54206975	5.9250766	11.2339863	7.518269078	-3.538168586	8.346107614	2.403969514	11.8842762	6.954944274	-4.593776237	1.995895191	-1.298940523	6.589671428	9.549377752
IL	WE	158	HANCOCK	17067	2000	17	9906.6	12673.86	647.86	-5.210151168	5.96463526	0.377242046	11.17478643	7.227688706	-3.517499001	5.222488827	0.852494913	8.739987828	6.954490839	-7.988030878	1.653265085	-3.167382897	9.641295963	4.067551128	-14.99176662	-2.699413074	-8.845589847	12.29235355	1.704859369	-9.766888135	-0.530384949	-5.148636542	9.236503186	6.846330896	-4.196890882	6.302157549	1.052633334	10.49904843	0.709632051	-3.634887029	3.80945084	0.087281906	7.444337869	23.785531	1.965891404	11.25177581	6.608833608	9.28588441	13.82387438
IL	WE	155	HANCOCK	17067	2001	16	9718.5	12322.98	296.98	-12.19947608	-1.150879987	-6.675178034	11.04859609	0.685648819	-7.204421012	1.404700041	-2.899860485	8.609121053	11.10890756	-8.816143758	-0.251459351	-4.533801555	8.564684407	1.723389348	-10.77001515	0.529950148	-5.120032501	11.2999653	7.100401213	-8.513107796	1.061626294	-3.725740751	9.57473409	48.99118095	-7.269431215	4.526880757	-1.371275229	11.79631197	42.48158151	-7.493488939	0.426469815	-3.533509562	7.919958754	3.552942734	-7.069849577	4.106063269	-1.481893154	11.17591285	40.26630116
IL	WE	155	HANCOCK	17067	2002	15	9718.5	12160.2	134.2	-11.14902864	-0.567288329	-5.858158485	10.58174031	3.208493002	-3.002919251	7.16449384	2.080787295	10.16741309	0.633349622	-6.01425094	3.045652017	-1.484299462	9.059902957	1.748111073	-1.287463409	12.59711987	5.65482823	13.88458328	0.613082697	-5.448434899	3.320321875	-1.064056512	8.768756774	54.29848091	-5.180706098	5.792081102	0.305687502	10.9727872	4.850792272	-3.44905524	8.339352053	2.445148407	11.78840729	0.800306479	-0.533033313	10.81119806	5.139082376	11.34423138	18.8640916
IL	WE	171	HANCOCK	17067	2003	14	10721.7	13000.62	974.62	-5.935482644	1.958473248	-1.988504698	7.893955892	4.665889779	-8.188270015	3.715609934	-2.236330041	11.90387995	0.70478318	-14.57643059	-3.276007702	-8.926219146	11.30042289	5.45996331	-16.16897099	-5.676224824	-10.92259791	10.49274617	1.883808426	-5.14310971	4.907199284	-0.117955213	10.05030899	8.878974657	-14.10164532	-1.504600505	-7.803122913	12.59704482	3.371864688	-9.103596234	1.628196982	-3.737699626	10.73179322	24.35030081	-7.586257206	1.729561041	-2.928348083	9.315818247	1.652448159
IL	WE	193	HANCOCK	17067	2004	13	12101.1	14217.24	2191.24	-7.319125221	3.755979235	-1.781572993	11.07510446	5.072450927	-5.874463874	3.16618829	-1.354137792	9.040652164	0.616764204	-8.962736082	0.388895914	-4.286920084	9.351631996	5.153806419	-11.36703423	-1.550773322	-6.458903776	9.816260908	4.366045167	-16.95083209	-7.298680935	-12.12475651	9.652151155	13.10055166	-9.737532585	-1.190189604	-5.463861095	8.547342981	4.809537085	-10.37357112	1.197666233	-4.587952444	11.57123735	0.714777112	-0.947429056	8.206111115	3.62934103	9.153540171	1.018764963
IL	WE	142	HANCOCK	17067	2005	12	8903.4	10856.76	-1169.24	-3.07459229	3.672323412	0.298865561	6.746915702	52.91593594	-5.644256053	2.216921548	-1.713667252	7.861177601	23.89998731	-12.01944379	-3.078772309	-7.54910805	8.940671481	0.636008122	-8.590398356	2.613966955	-2.988215701	11.20436531	0.722977707	-3.780725932	4.194700809	0.206987439	7.975426741	5.700971137	-4.152744477	5.79109241	0.819173966	9.943836887	10.70270743	-1.496122079	8.365230297	3.434554109	9.861352376	25.61518974	-2.519094927	5.347892027	1.41439855	7.866986954	4.354090578
IL	WE	152	HANCOCK	17067	2006	11	9530.4	11320.98	-705.02	0.032991626	6.259117753	3.146054689	6.226126127	8.71181197	-1.40268989	7.772131696	3.184720903	9.174821586	13.00510075	-2.962758753	7.586879282	2.312060264	10.54963803	19.57919698	-2.351458973	6.24225668	1.945398854	8.593715653	10.49672504	-1.012695529	7.809254328	3.398279399	8.821949857	28.25020141	-8.216024853	1.700282197	-3.257871328	9.91630705	0.915361012	-9.236338865	3.860728122	-2.687805372	13.09706699	4.10913194	-8.626236121	4.444499882	-2.09086812	13.070736	0.708437759
IL	WE	183	HANCOCK	17067	2007	10	11474.1	13101.9	1075.9	-1.187855601	8.824363547	3.818253973	10.01221915	15.86554027	-4.39632986	5.520601118	0.562135629	9.916930978	14.01405426	-10.60172495	-1.379508178	-5.990616564	9.222216772	14.25849399	-8.789138501	1.373759104	-3.707689698	10.16289761	2.224159965	-15.9802474	-5.647399223	-10.81382331	10.33284818	1.396142279	-15.6146809	-7.039264211	-11.32697256	8.575416689	2.229655973	-13.55723471	-2.651301314	-8.104268012	10.9059334	12.6508664	-2.772383113	7.684068793	2.45584284	10.45645191	35.51463379
IL	WE	190	HANCOCK	17067	2008	9	11913	13378.02	1352.02	-7.348831765	2.815467185	-2.26668229	10.16429895	7.928631559	-2.611860604	5.612036833	1.500088115	8.223897437	27.39877509	-13.73736598	-2.43890384	-8.08813491	11.29846214	1.60352957	-11.79402206	0.902591391	-5.445715335	12.69661345	2.304571657	-8.530197308	2.726601572	-2.901797868	11.25679888	15.82213549	-6.941197745	1.307816335	-2.816690705	8.24901408	26.56755765	-11.78700979	0.059910111	-5.863549839	11.8469199	42.69053044	-12.4341451	-2.788407713	-7.611276407	9.645737387	3.783075834
IL	WE	179	HANCOCK	17067	2009	8	11223.3	12525.54	499.54	-6.746512468	0.803612939	-2.971449764	7.550125407	0.729030717	-11.61735188	0.271752895	-5.672799492	11.88910478	4.084120827	-15.74308147	-4.527381612	-10.13523154	11.21569986	1.386052602	-13.21258476	-3.725519013	-8.469051887	9.487065747	4.463394983	-11.11916235	0.969971537	-5.074595407	12.08913389	0.746047888	-1.839271316	13.01962395	5.590176317	14.85889527	17.08548228	-6.126075807	3.69967118	-1.213202314	9.825746987	13.82647345	-8.964298324	2.312756912	-3.325770706	11.27705524	4.690800533
IL	WE	116.9	HANCOCK	17067	2010	7	7329.63	8469.09	-3556.91	-20.18262521	-9.769264798	-14.975945	10.41336041	4.217214953	-14.66721094	-4.337962312	-9.502586626	10.32924863	1.406419662	-2.840695808	0.868331786	-0.986182011	3.709027594	8.198467084	-5.904298103	0.184669348	-2.859814377	6.088967451	23.72506831	-10.94468479	-1.438394893	-6.191539842	9.506289897	1.165036509	-11.1085094	-1.2061769	-6.15734315	9.9023325	14.11773505	-11.71922445	-1.104629019	-6.411926735	10.61459543	4.345827392	-9.978652923	-0.162402007	-5.070527465	9.816250916	24.90423992
IL	WE	134.9	HANCOCK	17067	2011	6	8458.23	9434.91	-2591.09	-8.62386107	1.654248542	-3.484806264	10.27810961	16.16391088	-13.76504556	-4.650263639	-9.2076546	9.114781921	7.187169057	-13.04438718	-2.973605995	-8.008996588	10.07078119	10.10986465	-10.12371405	-3.230576524	-6.677145287	6.893137526	2.911630371	-11.47174938	-2.951124434	-7.211436907	8.520624946	26.40078067	-15.45968017	-3.239657073	-9.349668622	12.2200231	2.56342271	-0.93937469	10.01557055	4.53809793	10.95494524	2.24330392	-1.724738398	6.35551149	2.315386546	8.080249888	12.9496955
IL	WE	134.3	HANCOCK	17067	2012	5	8420.61	9234.51	-2791.49	-4.0611895	7.536680436	1.737745468	11.59786994	1.458419662	-7.496454274	4.111819892	-1.692317191	11.60827417	5.751491781	-9.900901227	0.367957612	-4.766471807	10.26885884	3.771622385	-4.092999124	3.026485848	-0.533256638	7.119484972	6.468440863	-1.048573431	10.68832365	4.819875111	11.73689708	7.466672056	-5.783994992	1.940222178	-1.921886407	7.72421717	4.385699605	-4.606268177	4.029974144	-0.288147016	8.636242321	7.652164118	-1.645860711	7.734014948	3.044077118	9.379875659	7.343748645
IL	WE	178.5	HANCOCK	17067	2013	4	11191.95	11843.07	-182.93	-10.4603377	0.310419653	-5.074959024	10.77075735	3.293550811	-3.745602099	6.137815447	1.196106674	9.883417546	17.04211641	-9.165236126	2.517403591	-3.323916267	11.68263972	0.626376094	-11.10060832	0.001924317	-5.549342002	11.10253264	7.540276442	-7.415849287	2.694903911	-2.360472688	10.1107532	36.22377599	-2.986552349	5.877387647	1.445417649	8.863939996	24.94163507	-6.088321603	5.045235782	-0.52154291	11.13355739	3.538748154	-10.51307692	0.312241374	-5.100417773	10.82531829	27.33003048
IL	WE	218.5	HANCOCK	17067	2014	3	13699.95	14188.29	2162.29	-17.93579352	-7.159194063	-12.54749379	10.77659946	10.21990218	-7.683621354	1.771818903	-2.955901226	9.455440257	12.25840719	-11.68580171	2.202884381	-4.741458665	13.88868609	2.899718792	-16.74300188	-3.546008909	-10.14450539	13.19699297	0.676964868	-16.51904748	-4.448106493	-10.48357699	12.07094099	14.86208007	-19.92042841	-9.047637235	-14.48403282	10.87279118	7.285804357	-13.44050891	-1.237055649	-7.33878228	12.20345326	20.4087011	-5.284469356	4.42588112	-0.429294118	9.710350476	32.88892916
IL	WE	180.3	HANCOCK	17067	2015	2	11304.81	11630.37	-395.63	-12.11853595	-3.681931617	-7.900233784	8.436604333	15.54711586	-16.16033116	-5.623954268	-10.89214271	10.53637689	4.969830251	-4.828805374	6.419001715	0.79509817	11.24780709	0.675390478	-3.303867065	4.27006927	0.483101103	7.573936335	4.496741536	-8.592090756	1.555095297	-3.51849773	10.14718605	29.493804	-8.737501781	1.870621645	-3.433440068	10.60812343	5.041133479	-13.25271023	-3.578689217	-8.415699724	9.674021013	1.272065605	-14.86304594	-3.901601641	-9.382323791	10.9614443	3.028083758
IL	WE	207.6	HANCOCK	17067	2016	1	13016.52	13179.3	1153.3	-5.219808909	1.984439247	-1.617684831	7.204248156	1.15790397	-10.6823145	-0.088569431	-5.385441966	10.59374507	11.3132417	-12.69063971	-3.444212874	-8.067426292	9.246426836	5.269795693	-6.683276083	1.145016722	-2.769129681	7.828292805	0.719821949	-2.447338601	6.57325487	2.062958135	9.020593471	9.538493556	-8.02623996	0.425320209	-3.800459876	8.451560169	2.703708294	-8.024466552	-0.959101447	-4.491784	7.065365105	5.577666294	-0.061077456	11.26222999	5.600576269	11.32330745	0.846288516
IL	WE	222.9	HANCOCK	17067	2017	0	13975.83	13975.83	1949.83	-11.140628	-2.015060556	-6.577844278	9.125567444	2.311168237	-9.230102004	2.261310518	-3.484395743	11.49141252	3.175744144	-0.383899613	4.376052906	1.996076646	4.759952519	28.08695216	-1.294773392	4.217941327	1.461583967	5.512714719	1.242061701	-5.405211524	3.121734962	-1.141738281	8.526946486	0.667571304	-5.702077762	6.149573049	0.223747644	11.85165081	3.390831151	-0.740825176	13.55364244	6.406408632	14.29446762	0.983997037	3.944216043	17.26848369	10.60634986	13.32426764	8.086679984
IL	WE	129	HENDERSON	17071	1990	27	8088.3	12427.2	12.2	-5.064157127	4.479404308	-0.29237641	9.543561435	9.58456746	-4.847514581	5.67964756	0.41606649	10.52716214	1.369513248	-1.917151408	7.804727549	2.94378807	9.721878957	11.51343038	-5.005198317	7.575682737	1.28524221	12.58088105	9.146012041	-5.818895099	5.554419447	-0.132237826	11.37331455	6.036118929	-2.145364279	11.35055449	4.602595107	13.49591877	2.540726556	-5.669259872	5.25884784	-0.205206016	10.92810771	26.38749888	-8.026690337	3.154679001	-2.436005668	11.18136934	20.77972207
IL	WE	130	HENDERSON	17071	1991	26	8151	12329.2	-85.8	-14.20028147	-3.998121412	-9.099201441	10.20216006	13.3979726	-8.379001875	-0.405521051	-4.392261463	7.973480824	4.099605629	-8.473336293	0.813561538	-3.829887377	9.286897831	10.60982888	-14.96791944	-3.313090524	-9.140504982	11.65482892	2.563367065	-7.943129985	2.842785981	-2.550172002	10.78591597	1.473561413	-2.766375551	4.914430422	1.074027436	7.680805973	0.961925746	-8.703359733	2.09136689	-3.305996422	10.79472662	8.403825768	-3.735478346	6.430077994	1.347299824	10.16555634	4.943091037
IL	WE	147	HENDERSON	17071	1992	25	9216.9	13234.4	819.4	0.112353668	3.768888779	1.940621223	3.656535112	4.484473814	-2.91140512	4.960022441	1.02430866	7.871427561	4.211470245	-12.74653388	0.888083178	-5.929225351	13.63461706	3.918614551	-5.960240008	2.739569778	-1.610335115	8.699809786	9.231142138	-2.210593756	8.797053361	3.293229803	11.00764712	0.854960124	-6.372951557	2.11346327	-2.129744144	8.486414827	2.005413311	-1.188875819	3.446276447	1.128700314	4.635152266	25.33274045	-0.471780052	8.199935532	3.86407774	8.671715584	14.18518952
IL	WE	123	HENDERSON	17071	1993	24	7712.1	11568.9	-846.1	-9.647542142	-0.971934769	-5.309738456	8.675607373	16.88408139	-7.516545872	-2.422812973	-4.969679423	5.093732899	14.59863173	-9.271742764	-1.426480085	-5.349111425	7.845262679	9.022630036	-4.851952233	3.615698998	-0.618126618	8.467651231	0.866735117	-6.73550249	4.688488041	-1.023507225	11.42399053	0.854960124	-1.692801984	3.571059288	0.939128652	5.263861272	3.140182034	-11.16117873	-3.817107694	-7.489143212	7.344071036	16.25475725	-12.87729134	-4.470380824	-8.673836082	8.406910516	13.27415308
IL	WE	172	HENDERSON	17071	1994	23	10784.4	14480.5	2065.5	-8.009097553	-0.135282321	-4.072189937	7.873815232	9.36183482	-13.97638807	-4.772534652	-9.374461361	9.203853418	7.762285055	-25.63585277	-13.62743616	-19.63164447	12.00841661	3.27336941	-4.307282842	2.742393808	-0.782444517	7.04967665	2.602924456	-15.10961478	-4.51180659	-9.810710685	10.59780819	2.775162005	-13.91332145	-3.957748687	-8.935535069	9.955572763	1.276346615	-4.343651856	7.753149231	1.704748687	12.09680109	5.209088494	-5.868136091	3.376172387	-1.245981852	9.244308478	48.03231424
IL	WE	117	HENDERSON	17071	1995	22	7335.9	10871.3	-1543.7	-15.35929761	-5.703066631	-10.53118212	9.656230979	6.10624449	-6.068150971	-0.563105835	-3.315628403	5.505045136	30.1844895	-5.64562696	0.718857816	-2.463384572	6.364484776	19.97923174	-12.71293627	-2.670520658	-7.691728464	10.04241561	13.38807818	-6.161721684	1.529613542	-2.316054071	7.691335226	5.308538902	-14.18782884	-3.193564653	-8.690696747	10.99426419	1.222226162	-11.60295689	0.450443941	-5.576256474	12.05340083	2.272208794	-2.116810781	10.02307991	3.953134563	12.13989069	0.897468104
IL	WE	153	HENDERSON	17071	1996	21	9593.1	12967.8	552.8	-11.29283795	-3.845515395	-7.569176673	7.447322555	3.619944089	-7.276754583	2.395991997	-2.440381293	9.67274658	7.125268879	-10.07600266	2.468576861	-3.803712899	12.54457952	31.20071863	-11.22231223	0.085041868	-5.568635181	11.3073541	14.75697914	-25.4301418	-14.62596872	-20.02805526	10.80417308	0.88650344	-6.273638561	5.293628736	-0.490004913	11.5672673	1.115199321	-7.616347519	1.29087955	-3.162733985	8.907227069	1.954189809	-0.94096678	10.94324065	5.001136937	11.88420743	1.591858549
IL	WE	136	HENDERSON	17071	1997	20	8527.2	11741.2	-673.8	-4.770010361	7.425879397	1.327934518	12.19588976	1.865486211	-17.99546146	-8.760929303	-13.37819538	9.234532157	12.5855367	-14.82666533	-3.065050727	-8.945858029	11.7616146	9.419333758	-15.29609387	-3.324388696	-9.310241283	11.97170517	19.84620907	-7.801422383	1.375938269	-3.212742057	9.177360652	4.844016316	-5.245929552	-0.907770418	-3.076849985	4.338159134	1.431485557	-7.985129571	2.463837202	-2.760646184	10.44896677	5.285369151	-3.185285542	5.433415549	1.124065004	8.618701091	71.55615899
IL	WE	145	HENDERSON	17071	1998	19	9091.5	12144.8	-270.2	0.107210292	8.909719214	4.508464753	8.802508922	34.95500156	-10.90333763	-3.593672637	-7.248505134	7.309664993	8.176241979	-10.68143072	-2.662751937	-6.672091329	8.018678783	8.501593574	-4.41114732	2.457424009	-0.976861656	6.868571329	1.985557183	-2.491232938	4.550256225	1.029511644	7.041489163	7.191710176	-2.398753775	4.421078638	1.011162432	6.819832413	13.87916654	0.413784503	6.845681738	3.629733121	6.431897235	19.00487107	2.442473391	9.738976195	6.090724793	7.296502805	5.192172628
IL	WE	150	HENDERSON	17071	1999	18	9405	12297.6	-117.4	-19.80658454	-8.0286892	-13.91763687	11.77789534	24.90233503	-15.56229136	-7.188233995	-11.37526268	8.374057365	3.500614022	-6.255499891	2.373014845	-1.941242523	8.628514736	19.46799715	-2.843875538	3.524313731	0.340219097	6.368189269	21.04915703	-2.047395747	5.28047134	1.616537797	7.327867087	6.865098681	-0.823446296	11.29053973	5.233546719	12.11398603	2.186950249	-4.029451167	6.894293044	1.432420938	10.92374421	8.801375539	-5.685502825	1.295081424	-2.195210701	6.980584249	5.9141658
IL	WE	146	HENDERSON	17071	2000	17	9154.2	11886.1	-528.9	-6.102594124	4.867783798	-0.617405163	10.97037792	7.778153144	-4.372011057	4.450423586	0.039206265	8.822434643	8.05446463	-9.050866943	0.31454319	-4.368161876	9.365410133	7.806054188	-16.73859432	-4.034511794	-10.38655306	12.70408253	2.627503967	-10.48837385	-0.973479497	-5.730926674	9.514894353	7.752166016	-5.60411428	4.218660457	-0.692726912	9.822774737	0.906130855	-4.309621658	3.245323791	-0.532148933	7.554945449	14.08507966	0.489392632	10.2467057	5.368049164	9.757313064	15.95946872
IL	WE	162	HENDERSON	17071	2001	16	10157.4	12728.6	313.6	-12.37397837	-1.387548879	-6.880763625	10.98642949	0.909493058	-7.239021788	0.783813324	-3.227604232	8.022835112	9.959476541	-9.661979923	-1.046150741	-5.354065332	8.615829182	3.469657204	-11.95022703	-0.572278921	-6.261252976	11.37794811	7.001130547	-9.080150346	0.216470495	-4.431839925	9.296620841	37.55374712	-8.243146594	2.923611684	-2.659767455	11.16675828	47.82657426	-8.112541615	0.076953077	-4.017794269	8.189494692	3.349921213	-7.739478631	3.280135728	-2.229671452	11.01961436	40.55269798
IL	WE	166	HENDERSON	17071	2002	15	10408.2	12818.7	403.7	-11.34442778	-0.538199921	-5.941313851	10.80622786	2.414712873	-2.989531023	7.256365924	2.133417451	10.24589695	0.839028802	-7.001353051	2.169789895	-2.415781578	9.171142946	1.606612809	-1.50397484	12.12651285	5.311269004	13.63048769	0.821003183	-6.889748286	2.027631278	-2.431058504	8.917379564	35.23776282	-6.020252027	4.8272417	-0.596505164	10.84749373	4.692747822	-3.413202154	7.709374205	2.148086026	11.12257636	1.639595389	-0.860463833	10.23322944	4.686382803	11.09369327	17.92105406
IL	WE	168	HENDERSON	17071	2003	14	10533.6	12783.4	368.4	-5.756793145	2.055577294	-1.850607925	7.812370439	2.71309273	-9.155824647	3.15071225	-3.002556199	12.3065369	0.888590327	-14.54996815	-3.606509529	-9.07823884	10.94345862	3.657509466	-16.57616851	-5.889111701	-11.23264011	10.68705681	2.152635562	-5.82237425	3.642480025	-1.089947112	9.464854275	6.200910313	-15.09817104	-2.162496086	-8.630333563	12.93567495	1.955525412	-9.908961732	1.205562516	-4.351699608	11.11452425	22.63492422	-8.347527751	1.066473143	-3.640527304	9.414000894	1.390801048
IL	WE	185	HENDERSON	17071	2004	13	11599.5	13688.6	1273.6	-8.779830779	2.794278365	-2.992776207	11.57410914	8.644884049	-6.322235731	2.455375111	-1.93343031	8.777610842	0.82157236	-9.175354598	-0.008128403	-4.591741501	9.167226195	5.418688714	-12.20555544	-2.90693568	-7.55624556	9.29861976	5.834188227	-17.19646266	-7.541976036	-12.36921935	9.654486624	12.4997647	-9.411896182	-1.426778006	-5.419337094	7.985118176	6.367645171	-11.36211926	0.149319754	-5.606399753	11.51143901	0.879744634	-1.490152945	7.26218694	2.886016998	8.752339885	2.079863967
IL	WE	155	HENDERSON	17071	2005	12	9718.5	11646.9	-768.1	-4.224143156	2.536629865	-0.843756646	6.760773021	46.05519452	-6.698443524	0.869942001	-2.914250762	7.568385525	17.48426214	-12.52984797	-4.083878593	-8.306863282	8.445969377	0.822523656	-9.493172168	1.860360344	-3.816405912	11.35353251	1.698782407	-3.432668029	4.819275262	0.693303617	8.251943291	2.396029967	-3.834020176	5.537666858	0.851823341	9.371687034	11.26854407	-2.511193129	6.804809808	2.146808339	9.316002937	17.52601475	-3.12536185	4.821900459	0.848269304	7.947262309	4.827988296
IL	WE	161	HENDERSON	17071	2006	11	10094.7	11862.4	-552.6	-0.094179326	5.502033094	2.703926884	5.59621242	8.388342723	-2.07075817	7.022790685	2.476016258	9.093548855	9.120692224	-3.144817602	6.840098067	1.847640232	9.984915669	13.32048135	-2.58280943	5.611400878	1.514295724	8.194210308	8.896035962	-1.416205824	7.118742352	2.851268264	8.534948176	31.37238618	-8.422118265	1.655949829	-3.383084218	10.07806809	0.883744498	-9.890978887	3.042731012	-3.424123937	12.9337099	6.390456667	-8.790375403	3.760079896	-2.515147754	12.5504553	0.913109512
IL	WE	185	HENDERSON	17071	2007	10	11599.5	13206.5	791.5	-1.694306929	8.397928375	3.351810723	10.0922353	10.00916582	-4.617164001	4.840330806	0.111583403	9.457494807	7.554025955	-11.5017106	-2.104043675	-6.802877138	9.397666925	13.87125184	-10.04981459	0.358374418	-4.845720086	10.40818901	1.624987442	-16.76388442	-6.910898456	-11.83739144	9.852985964	1.263562364	-17.52217742	-8.517255025	-13.01971622	9.004922395	3.753093566	-13.97952107	-3.666626609	-8.82307384	10.31289446	8.806108676	-3.11212163	6.648030109	1.767954239	9.760151739	27.6910673
IL	WE	199	HENDERSON	17071	2008	9	12477.3	13923.6	1508.6	-8.031562324	2.142254351	-2.944653987	10.17381667	6.575900666	-2.992025445	4.389839088	0.698906822	7.381864533	17.67372834	-14.77429878	-3.468967874	-9.121633327	11.30533091	1.434895295	-13.70406378	-0.818552623	-7.261308202	12.88551116	4.016396361	-9.039494639	1.176893656	-3.931300492	10.21638829	11.86736593	-8.281700346	-0.247522856	-4.264611601	8.03417749	24.02666052	-12.81078601	-0.70861814	-6.759702075	12.10216787	34.95530144	-13.16494265	-3.242671388	-8.203807019	9.922271262	3.724772902
IL	WE	174	HENDERSON	17071	2009	8	10909.8	12195.4	-219.6	-7.905542734	0.054667572	-3.925437581	7.960210306	0.9350792	-13.03619589	-1.743915806	-7.390055848	11.29228008	9.152529761	-17.79984952	-6.261550101	-12.03069981	11.53829942	1.675428321	-14.49242133	-4.93950895	-9.71596514	9.55291238	3.038555792	-12.43622245	-0.353954783	-6.395088617	12.08226767	0.888664018	-2.088349389	11.84394547	4.87779804	13.93229486	13.30455375	-6.447253025	2.961302731	-1.742975147	9.408555756	13.042402	-9.632366735	1.399172351	-4.116597192	11.03153909	7.70668942
IL	WE	143.8	HENDERSON	17071	2010	7	9016.26	10141.16	-2273.84	-20.45643148	-10.48340962	-15.46992055	9.97302186	6.809165847	-14.79296786	-4.62502404	-9.70899595	10.16794382	2.861769317	-3.695077408	-0.009364356	-1.852220882	3.685713052	10.85689381	-6.611560677	-0.753364397	-3.682462537	5.85819628	25.10283993	-11.51259719	-2.2062008	-6.859398995	9.30639639	1.739938826	-11.00886348	-1.590421292	-6.299642386	9.418442188	13.74435208	-12.55550378	-1.587818697	-7.071661239	10.96768508	2.541484435	-10.0935049	-0.661851694	-5.377678297	9.431653206	16.52812347
IL	WE	159.5	HENDERSON	17071	2011	6	10000.65	10964.85	-1450.15	-9.535961186	0.434801484	-4.550579851	9.97076267	9.273295626	-13.78214999	-4.70890964	-9.245529815	9.07324035	7.602946264	-13.70823676	-4.204807978	-8.956522369	9.503428782	9.541515919	-9.950377081	-3.868106181	-6.909241631	6.0822709	4.082471557	-11.64901999	-3.526635285	-7.587827638	8.122384705	16.63238062	-16.53813145	-3.918978442	-10.22855495	12.61915301	3.329743127	-1.360042239	9.429617216	4.034787488	10.78965945	2.423992075	-2.319175545	4.887816044	1.28432025	7.206991589	19.59153808
IL	WE	162.6	HENDERSON	17071	2012	5	10195.02	10998.52	-1416.48	-4.980980536	6.754990087	0.887004775	11.73597062	2.552758353	-8.170045875	3.898350843	-2.135847516	12.06839672	6.967961134	-10.89233857	-0.843757504	-5.868048037	10.04858107	3.439489282	-4.762671622	2.539520364	-1.111575629	7.302191986	4.371607845	-2.008788572	9.301843671	3.64652755	11.31063224	4.41773358	-6.725495714	1.27600691	-2.724744402	8.001502624	4.984529743	-5.001491262	3.970144059	-0.515673602	8.971635321	6.533744165	-2.651863621	6.455797926	1.901967152	9.107661547	11.66751891
IL	WE	176	HENDERSON	17071	2013	4	11035.2	11678	-737	-11.19734566	-0.215496836	-5.706421248	10.98184882	1.519847251	-5.018997438	5.226267443	0.103635003	10.24526488	14.94833868	-10.15881386	1.420312515	-4.369250672	11.57912638	0.852895534	-12.01874454	-0.481570354	-6.250157447	11.53717419	11.18064679	-8.715647849	1.31355458	-3.701046634	10.02920243	32.67511172	-3.81696438	4.593098932	0.388067276	8.410063312	27.32832859	-6.736790985	4.035442842	-1.350674071	10.77223383	2.818251625	-10.94425397	-0.18696433	-5.56560915	10.75728964	22.59649218
IL	WE	207.9	HENDERSON	17071	2014	3	13035.33	13517.43	1102.43	-18.9537711	-8.194949867	-13.57436048	10.75882123	8.874162635	-8.153229921	0.651357002	-3.750936459	8.804586923	14.2131056	-12.84442291	0.770281769	-6.037070571	13.61470468	4.89715673	-17.96345715	-4.948864436	-11.45616079	13.01459271	1.011951871	-17.49869217	-5.236172066	-11.36743212	12.2625201	12.06911852	-21.24920406	-9.778761296	-15.51398268	11.47044276	6.993997955	-13.88469944	-2.562547167	-8.223623304	11.32215227	18.99110227	-6.604696413	2.888532006	-1.858082204	9.493228419	41.82384401
IL	WE	191.9	HENDERSON	17071	2015	2	12032.13	12353.53	-61.47	-13.46101625	-4.29937823	-8.88019724	9.16163802	19.36118298	-17.70625245	-6.380165601	-12.04320903	11.32608685	4.723669904	-5.314822217	4.871827298	-0.22149746	10.18664951	1.428458888	-3.985024561	3.351939551	-0.316542505	7.336964112	6.259948089	-9.551301986	0.260305677	-4.645498154	9.811607663	24.52649137	-10.23234768	0.758389722	-4.736978979	10.9907374	7.841031164	-14.30387705	-4.718996129	-9.51143659	9.584880921	0.897666513	-15.70172051	-4.920476269	-10.31109839	10.78124424	1.769535708
IL	WE	207	HENDERSON	17071	2016	1	12978.9	13139.6	724.6	-6.163109497	0.956668629	-2.603220434	7.119778126	1.291355469	-11.31293929	-1.408059925	-6.360499608	9.904879365	9.08969607	-13.9952097	-4.125484542	-9.060347121	9.869725158	4.395234562	-6.755108162	0.716962422	-3.01907287	7.472070584	1.796093983	-3.485575217	5.155131099	0.834777941	8.640706316	14.16964103	-8.449193296	-0.316842069	-4.383017683	8.132351227	2.364773666	-8.837948756	-1.749457637	-5.293703197	7.088491119	6.191384982	-0.655528245	10.37103249	4.857752122	11.02656073	1.042314371
IL	WE	223.9	HENDERSON	17071	2017	0	14038.53	14038.53	1623.53	-11.89591331	-2.588405978	-7.242159644	9.307507332	1.843495311	-9.917956667	1.1899862	-4.363985234	11.10794287	2.416792057	-1.202746125	3.927093898	1.362173886	5.129840023	28.50136763	-1.892679614	3.573498645	0.840409516	5.466178259	1.721551374	-6.665560751	2.188834733	-2.238363009	8.854395484	0.896655371	-6.702669537	5.109229764	-0.796719887	11.8118993	3.943595865	-2.148259224	12.72363185	5.287686313	14.87189107	0.992769694	3.00015024	16.48108928	9.740619762	13.48093904	7.200659974
IL	NW	123	HENRY	17073	1990	27	7712.1	12349.35	-62.65	-4.710797278	3.464752884	-0.623022197	8.175550162	11.97056243	-4.824830099	4.325672749	-0.249578675	9.150502848	2.408711683	-2.535520987	6.793906544	2.129192779	9.329427531	12.63157718	-5.183428955	6.140331273	0.478451159	11.32376023	16.89119784	-6.209654583	4.823634788	-0.693009898	11.03328937	5.883987034	-2.317284836	9.274937354	3.478826259	11.59222219	1.934925767	-6.654364493	4.353989661	-1.150187416	11.00835415	27.54119678	-9.561100849	1.566514499	-3.997293175	11.12761535	19.42467675
IL	NW	117	HENRY	17073	1991	26	7335.9	11801.4	-610.6	-14.46214909	-5.055336456	-9.758742773	9.406812634	12.80345391	-9.067048182	-0.944665458	-5.00585682	8.122382724	8.12514391	-9.342886715	0.025717186	-4.658584764	9.368603901	7.996172761	-15.4530924	-4.49920177	-9.976147085	10.95389063	1.513525966	-8.223735846	1.681277496	-3.271229175	9.905013342	1.047932308	-2.689305963	3.950536869	0.630615453	6.639842832	0.780816547	-9.504688435	0.889275933	-4.307706251	10.39396437	9.623953811	-3.702589448	5.024507064	0.660958808	8.727096512	4.27352574
IL	NW	144	HENRY	17073	1992	25	9028.8	13322.55	910.55	-0.177218043	2.581749343	1.20226565	2.758967386	5.768525056	-3.264823308	3.986115572	0.360646132	7.25093888	5.45702811	-14.94534718	-0.127011317	-7.536179249	14.81833586	5.927038434	-8.063104092	0.737783192	-3.66266045	8.800887284	13.75792393	-3.088815938	5.982535752	1.446859907	9.07135169	0.783609672	-6.823247917	1.130415187	-2.846416365	7.953663104	3.823648806	-1.752606465	2.48710322	0.367248377	4.239709685	21.02697083	-1.3118142	7.033766156	2.860975978	8.345580356	13.93990562
IL	NW	125	HENRY	17073	1993	24	7837.5	11959.5	-452.5	-9.427780652	-0.972601645	-5.200191149	8.455179007	21.12638731	-7.77878118	-2.659396609	-5.219088895	5.119384571	20.03109979	-10.97840035	-1.935243471	-6.456821911	9.043156879	15.20586703	-5.902442013	2.634915178	-1.633763417	8.537357191	1.793213259	-7.259917984	3.83470285	-1.712607567	11.09462083	0.783609672	-1.870010793	2.56727027	0.348629738	4.437281063	3.447819066	-10.95736723	-4.492285203	-7.724826217	6.465082027	11.4343273	-13.51264352	-4.961711822	-9.237177671	8.550931698	14.32072925
IL	NW	163	HENRY	17073	1994	23	10220.1	14170.35	1758.35	-8.981186484	-1.095709093	-5.038447789	7.885477391	10.5367728	-15.31359658	-6.176673532	-10.74513506	9.136923048	5.186182015	-26.9513007	-14.9459014	-20.94860105	12.0053993	3.013832898	-5.587412878	1.057779849	-2.264816515	6.645192727	9.238704946	-15.58881283	-6.197880356	-10.89334659	9.390932474	2.337416541	-15.70781241	-5.881103234	-10.79445782	9.826709176	2.498663552	-5.351311675	6.150702195	0.39969526	11.50201387	6.96118515	-6.054625605	1.945306273	-2.054659666	7.999931878	42.97100143
IL	NW	124	HENRY	17073	1995	22	7774.8	11553.3	-858.7	-15.29432323	-6.790951087	-11.04263716	8.503372143	6.621201253	-6.659976112	-0.958763353	-3.809369733	5.701212759	32.28423492	-5.007596368	0.364936567	-2.321329901	5.372532935	27.99899034	-13.77320544	-3.396682557	-8.584943999	10.37652288	7.019699799	-6.797362502	0.699568186	-3.048897158	7.496930688	1.985228553	-14.40975066	-4.448174736	-9.428962698	9.961575924	2.062027979	-11.92678857	-0.371987984	-6.149388277	11.55480059	2.041518451	-2.632347638	7.991917058	2.67978471	10.6242647	1.79936317
IL	NW	139	HENRY	17073	1996	21	8715.3	12322.05	-89.95	-12.33440381	-4.59706435	-8.46573408	7.73733946	2.450178257	-7.672971159	1.208490408	-3.232240375	8.881461567	8.820855997	-10.36275761	1.631309456	-4.365724077	11.99406707	30.82110386	-11.45811751	-0.723928014	-6.091022762	10.7341895	13.19341961	-26.3025796	-16.31825981	-21.31041971	9.98431979	2.449053402	-6.296079895	3.993810131	-1.151134882	10.28989003	2.080431167	-7.758555285	0.085838309	-3.836358488	7.844393594	3.04804065	-1.469778979	10.29013319	4.410177105	11.75991217	2.15119611
IL	NW	123	HENRY	17073	1997	20	7712.1	11147.1	-1264.9	-5.105476066	5.854083291	0.374303613	10.95955936	3.487232166	-18.30552236	-9.444328558	-13.87492546	8.861193802	9.36037943	-14.59641674	-4.653390647	-9.624903694	9.943026093	11.85612676	-15.8229611	-4.566881573	-10.19492134	11.25607953	18.62359748	-7.975312823	0.246068862	-3.864621981	8.221381685	9.723387287	-5.482332239	-1.54221073	-3.512271485	3.940121509	2.106705436	-9.561701173	0.992742286	-4.284479444	10.55444346	7.16947878	-4.329061274	3.864680491	-0.232190392	8.193741765	64.94381365
IL	NW	156	HENRY	17073	1998	19	9781.2	13044.45	632.45	0.12440914	8.046749116	4.085579128	7.922339976	40.16415943	-12.52946949	-4.565524203	-8.547496847	7.963945287	13.41900559	-11.71628359	-3.401030672	-7.558657131	8.315252918	5.768330978	-5.012147082	1.194717695	-1.908714694	6.206864777	2.206794231	-2.54156021	3.491456215	0.474948002	6.033016425	7.438030865	-2.871367001	2.924862057	0.026747528	5.796229058	21.23455864	0.122322724	6.19090239	3.156612557	6.068579666	10.47046747	1.31701931	9.104243524	5.210631417	7.787224214	3.994800129
IL	NW	142	HENRY	17073	1999	18	8903.4	11994.9	-417.1	-20.27394615	-8.783949904	-14.52894803	11.48999625	26.0448923	-16.53097649	-8.712357529	-12.62166701	7.818618961	5.241087049	-6.873253571	0.999302483	-2.936975544	7.872556054	25.58837347	-3.044284382	2.808744842	-0.11776977	5.853029224	17.15217088	-2.2440018	4.728414372	1.242206286	6.972416172	6.679666965	-1.560097657	10.05512897	4.247515654	11.61522662	4.98983174	-4.640599116	5.727146585	0.543273735	10.3677457	4.383238047	-6.536763466	0.637511113	-2.949626176	7.174274579	2.725567551
IL	NW	147	HENRY	17073	2000	17	9216.9	12136.65	-275.35	-6.193629757	3.894473012	-1.149578372	10.08810277	7.062542722	-4.505597954	3.550733101	-0.477432427	8.056331055	7.228011549	-9.915333499	-1.395009446	-5.655171473	8.520324053	16.00505503	-17.9737456	-6.103497197	-12.0386214	11.8702484	1.361282501	-10.59452397	-1.504475988	-6.049499979	9.090047982	9.883243147	-7.491980445	2.344618953	-2.573680746	9.836599398	0.764350204	-5.213699247	1.728265361	-1.742716943	6.941964608	18.19240081	-0.431517713	8.928560244	4.248521266	9.360077957	28.47309161
IL	NW	157	HENRY	17073	2001	16	9843.9	12591.9	179.9	-11.49357016	-1.984988775	-6.739279468	9.508581385	1.010464353	-7.435545697	-0.367904157	-3.901724927	7.06764154	9.825434661	-10.14563111	-2.137829612	-6.141730361	8.007801498	1.406802709	-11.98527356	-1.660961141	-6.823117351	10.32431242	8.169215492	-8.87118655	-0.634169847	-4.752678199	8.237016703	33.49321784	-7.867002057	1.217734542	-3.324633758	9.084736599	42.98950701	-8.222817168	-0.647233952	-4.43502556	7.575583216	3.150136794	-7.951357365	2.057132316	-2.947112524	10.00848968	35.88743433
IL	NW	168	HENRY	17073	2002	15	10533.6	13109.85	697.85	-11.2020363	-0.903293771	-6.052665036	10.29874253	1.166530139	-2.612063387	7.073063062	2.230499838	9.685126449	0.9856358	-7.631675867	0.693779742	-3.468948062	8.325455609	4.299072751	-1.235917124	11.50376563	5.133924254	12.73968276	0.843794431	-8.060344339	0.984194215	-3.538075062	9.044538554	26.85189564	-6.240770909	3.780107634	-1.230331638	10.02087854	3.465265969	-3.367896851	6.627516364	1.629809757	9.995413215	3.026264456	-0.760645261	9.156602539	4.197978639	9.9172478	23.20266091
IL	NW	170	HENRY	17073	2003	14	10659	13063.5	651.5	-5.450219374	1.636741162	-1.906739106	7.086960536	3.626002108	-9.991635211	2.056216785	-3.967709213	12.047852	0.96995767	-14.65454658	-4.086515797	-9.370531189	10.56803078	1.177419108	-16.75275006	-6.25039973	-11.5015749	10.50235033	4.851074389	-6.460914182	2.054701981	-2.2031061	8.515616163	3.097351725	-15.70866169	-2.885121968	-9.296891829	12.82353972	0.987859952	-10.75714252	0.578212312	-5.089465104	11.33535483	11.35408645	-9.154317647	0.759014806	-4.197651421	9.913332453	0.983846487
IL	NW	186	HENRY	17073	2004	13	11662.2	13894.95	1482.95	-9.744624468	1.192378967	-4.27612275	10.93700344	9.311658864	-6.616538949	0.998557101	-2.808990924	7.61509605	0.938933649	-9.761127196	-1.025665997	-5.393396597	8.735461199	5.382401811	-13.25352819	-4.394716327	-8.824122259	8.858811863	4.265483036	-17.74483759	-8.393786726	-13.06931216	9.351050864	10.28059188	-9.235576658	-1.763711138	-5.499643898	7.47186552	5.270382536	-12.60833236	-0.770874343	-6.689603352	11.83745802	0.838333164	-1.889159706	6.342292782	2.226566538	8.231452488	6.166100979
IL	NW	127	HENRY	17073	2005	12	7962.9	10023.9	-2388.1	-5.308066592	1.765043121	-1.771511736	7.073109713	47.76351994	-7.090110472	-0.199672771	-3.644891622	6.890437701	20.21861144	-13.11563368	-5.561066546	-9.338350113	7.554567134	1.976817714	-10.60729325	0.237389643	-5.184951804	10.84468289	6.122244632	-3.793669962	4.683660609	0.444995324	8.477330571	1.341835184	-3.842427371	5.068157327	0.612864978	8.910584698	9.26409825	-3.576065858	4.979776131	0.701855136	8.555841989	11.15380109	-3.700007078	3.487205099	-0.10640099	7.187212177	5.162628243
IL	NW	171	HENRY	17073	2006	11	10721.7	12610.95	198.95	-0.074971463	4.384447994	2.154738265	4.459419457	11.44280435	-2.535528133	6.178936626	1.821704246	8.714464759	8.655092296	-4.18107648	5.592834614	0.705879067	9.773911094	13.34746158	-4.092024327	4.327107655	0.117541664	8.419131982	23.70094389	-2.261694773	5.946939543	1.842622385	8.208634316	25.58628737	-8.654182593	1.406065811	-3.624058391	10.0602484	1.405901206	-10.34007795	2.01333471	-4.16337162	12.35341266	9.536837562	-8.917756579	2.407193507	-3.255281536	11.32495009	0.7733912
IL	NW	189	HENRY	17073	2007	10	11850.3	13567.8	1155.8	-1.467530945	8.175141688	3.353805371	9.642672633	5.186614584	-4.09945645	3.750986728	-0.174234861	7.850443178	11.79826786	-11.85824387	-3.021486764	-7.439865317	8.836757106	10.91685066	-11.20783987	-1.089044297	-6.148442084	10.11879557	1.231763388	-17.55075069	-8.405218235	-12.97798446	9.145532455	1.162584504	-19.66877624	-10.92508783	-15.29693204	8.74368841	7.168114734	-14.43058545	-5.298955337	-9.864770394	9.131630113	10.79854631	-3.607121798	5.149437792	0.771157997	8.75655959	23.35053928
IL	NW	184	HENRY	17073	2008	9	11536.8	13082.55	670.55	-8.404673552	1.97430261	-3.215185471	10.37897616	11.34651429	-3.530265228	3.959731268	0.21473302	7.489996496	13.95237126	-15.67383526	-4.459588859	-10.06671206	11.2142464	6.828722327	-16.27132636	-3.338007479	-9.80466692	12.93331888	4.518619375	-8.924916143	-0.1211975	-4.523056822	8.803718643	13.91846759	-9.402372616	-2.107221331	-5.754796974	7.295151285	24.73794844	-14.34991884	-2.190125954	-8.270022397	12.15979289	30.94789841	-14.13659832	-4.158639965	-9.147619143	9.977958355	10.89052748
IL	NW	182	HENRY	17073	2009	8	11411.4	12785.4	373.4	-8.887603064	-0.801709725	-4.844656395	8.085893339	1.494513213	-14.65854304	-4.200638954	-9.429590997	10.45790409	16.7824874	-20.05358396	-8.544389002	-14.29898648	11.50919496	1.298343419	-16.02452433	-6.439313271	-11.2319188	9.585211059	1.060340857	-13.20054528	-2.251450183	-7.725997732	10.9490951	1.087006867	-3.433898196	9.082403438	2.824252621	12.51630163	13.00841746	-6.546778747	2.454839152	-2.045969798	9.001617899	9.558605814	-10.55416449	-0.004768604	-5.279466547	10.54939589	5.84876926
IL	NW	158.8	HENRY	17073	2010	7	9956.76	11159.01	-1252.99	-20.20381638	-10.80030294	-15.50205966	9.40351344	8.302308914	-15.49138664	-4.855546893	-10.17346677	10.63583975	1.66833192	-4.758340162	-0.749165436	-2.753752799	4.009174726	6.479849515	-6.833610121	-1.201141205	-4.017375663	5.632468916	23.88947094	-12.33291044	-2.929339802	-7.631125121	9.403570638	2.21841447	-9.596937784	-1.87706099	-5.736999387	7.719876794	10.06821874	-12.5311043	-1.829920984	-7.180512642	10.70118332	1.27280628	-8.70343626	-0.333445176	-4.518440718	8.369991084	11.37287915
IL	NW	174.4	HENRY	17073	2011	6	10934.88	11965.38	-446.62	-9.904778636	-0.668726157	-5.286752397	9.236052479	5.108244619	-13.60172203	-4.671796307	-9.136759169	8.929925723	6.508954543	-13.63443145	-4.62391592	-9.129173685	9.01051553	12.27252779	-10.75837626	-4.896372014	-7.827374137	5.862004246	3.7183971	-11.27856384	-3.907301648	-7.592932744	7.371262192	25.74871536	-17.37001445	-4.870903126	-11.12045879	12.49911132	5.082938349	-1.8402425	7.909002524	3.034380012	9.749245024	2.247922078	-2.745890781	3.196903391	0.225506305	5.942794172	29.66767668
IL	NW	140	HENRY	17073	2012	5	8778	9636.75	-2775.25	-5.549037307	5.555239086	0.00310089	11.10427639	3.084706575	-8.838419503	3.536680724	-2.65086939	12.37510023	5.913505888	-11.62232901	-2.359364197	-6.990846604	9.262964813	4.973108347	-5.291364243	2.300006823	-1.49567871	7.591371066	4.149672799	-2.901222384	6.726259134	1.912518375	9.627481518	3.556432238	-7.136636923	1.18330711	-2.976664907	8.319944033	2.248592931	-5.707085147	3.800882595	-0.953101276	9.507967742	8.051851844	-4.490941649	4.767624714	0.138341532	9.258566363	20.86058132
IL	NW	184.5	HENRY	17073	2013	4	11568.15	12255.15	-156.85	-11.90474582	-1.099053045	-6.501899433	10.80569278	0.963786252	-5.342913993	4.690655365	-0.326129314	10.03356936	28.61151572	-10.81521917	0.819755666	-4.997731752	11.63497484	0.835096523	-12.31635329	-1.633097641	-6.974725466	10.68325565	12.69536905	-9.391681377	0.520131285	-4.435775046	9.911812662	40.12575692	-4.964019979	3.084707076	-0.939656451	8.048727055	23.02981986	-7.058369691	2.504586872	-2.27689141	9.562956563	2.867257439	-11.56404176	-0.860521171	-6.212281466	10.70352059	11.17414159
IL	NW	194.2	HENRY	17073	2014	3	12176.34	12691.59	279.59	-19.88090937	-9.32467438	-14.60279188	10.55623499	11.38302986	-8.992156198	-0.215941435	-4.604048817	8.776214763	13.07183993	-13.22358228	-1.246412349	-7.234997315	11.97716993	5.787662899	-19.30454074	-7.045117045	-13.17482889	12.2594237	2.988855778	-18.63091821	-6.064399823	-12.34765902	12.56651839	10.30249939	-21.24926149	-10.51021259	-15.87973704	10.7390489	6.886686896	-15.07642819	-3.076243792	-9.076335991	12.0001844	12.68738998	-7.360441229	1.373277443	-2.993581893	8.733718672	37.32455225
IL	NW	193.2	HENRY	17073	2015	2	12113.64	12457.14	45.14	-14.4995349	-4.957923729	-9.728729315	9.541611171	15.66044906	-18.51538729	-6.720820735	-12.61810401	11.79456656	3.24259269	-5.55667531	3.277250914	-1.139712198	8.833926224	1.897837356	-4.62128574	1.756023388	-1.432631176	6.377309128	6.051705606	-10.27966853	-1.259918899	-5.769793715	9.019749631	30.55628487	-11.55210609	-0.612222158	-6.082164124	10.93988393	1.215712552	-15.45450908	-6.273387561	-10.86394832	9.181121519	0.830966137	-16.87952385	-6.225091924	-11.55230789	10.65443193	2.653752252
IL	NW	207.9	HENRY	17073	2016	1	13035.33	13207.08	795.08	-6.87388176	0.0269338	-3.42347398	6.90081556	1.577361935	-11.1042595	-1.786962947	-6.445611224	9.317296553	8.809102896	-15.04244756	-5.475233994	-10.25884078	9.567213566	2.662739347	-6.884058606	0.636167901	-3.123945352	7.520226507	2.681086248	-4.15289741	4.125429552	-0.013733929	8.278326962	13.12292729	-8.636913417	-0.805024094	-4.720968756	7.831889323	1.535680496	-10.05907913	-2.44873459	-6.25390686	7.61034454	6.127857666	-0.752256474	8.692476136	3.970109831	9.44473261	0.96641471
IL	NW	217.6	HENRY	17073	2017	0	13643.52	13643.52	1231.52	-11.95284002	-3.212921966	-7.582880993	8.739918054	2.108913392	-9.851855158	0.368417361	-4.741718898	10.22027252	5.498297454	-1.528672796	3.795105115	1.13321616	5.323777911	35.95948747	-1.968685365	3.272717511	0.652016073	5.241402876	2.510059297	-7.762283618	1.041328183	-3.360477717	8.803611801	0.982048571	-6.872014842	4.595339376	-1.138337733	11.46735422	6.060909291	-3.017225556	11.30501766	4.143896053	14.32224322	1.004243176	2.040292908	15.70212267	8.87120779	13.66182976	7.932137719
IL	EA	128	IROQUOIS	17075	1990	27	8025.6	11529.66	269.66	-4.028259155	3.5910235	-0.218617827	7.619282655	5.093596225	-4.229460892	4.412144266	0.091341687	8.641605158	2.33205454	-0.168890381	8.062641597	3.946875608	8.231531978	18.73257084	-3.663865955	8.240447694	2.288290869	11.90431365	15.31473285	-3.367761938	6.376505195	1.504371629	9.744267133	27.99489853	-1.430602019	8.455853285	3.512625633	9.886455304	2.583095753	-4.660988284	5.184939541	0.261975629	9.845927825	30.36604417	-7.000802235	4.129978768	-1.435411734	11.130781	61.35805065
IL	EA	68	IROQUOIS	17075	1991	26	4263.6	7637.88	-3622.12	-11.54870096	-3.237363146	-7.393032053	8.311337814	5.217378541	-5.068743029	-0.588104915	-2.828423972	4.480638114	11.52077889	-5.16773872	1.738311929	-1.714713396	6.906050649	11.49534788	-14.80376259	-3.799335488	-9.301549039	11.0044271	2.165913979	-7.46003621	1.572422811	-2.9438067	9.032459021	5.128521177	-1.78608969	4.551913794	1.382912052	6.338003484	1.449060374	-9.23998575	0.217987929	-4.510998911	9.457973679	5.6939412	-3.002772156	6.1684702	1.582849022	9.171242356	4.297076051
IL	EA	150	IROQUOIS	17075	1992	25	9405	12649.5	1389.5	0.230602095	3.863360058	2.046981076	3.632757963	3.65628697	-2.408063963	4.464094272	1.028015154	6.872158235	14.23006442	-15.82425488	-2.85635912	-9.340307	12.96789576	4.47869106	-7.293533963	2.779320255	-2.257106854	10.07285422	7.558229892	-2.455463899	5.253499526	1.399017813	7.708963425	0.948397478	-6.253112052	2.324525029	-1.964293512	8.577637081	1.291857194	-2.14013108	4.196470636	1.028169778	6.336601716	35.07211076	0.372560709	8.703518885	4.538039797	8.330958176	6.272429586
IL	EA	116	IROQUOIS	17075	1993	24	7273.2	10387.92	-872.08	-6.536314601	2.267910872	-2.134201865	8.804225473	49.30058354	-6.321069199	-1.569044022	-3.945056611	4.752025177	20.1952241	-10.49335689	-1.358727978	-5.926042434	9.134628912	20.94444077	-3.391629839	4.433530449	0.520950305	7.825160288	2.885327117	-7.31332923	5.247205254	-1.033061988	12.56053448	0.951364721	-2.58538282	7.851362229	2.632989704	10.43674505	2.436364833	-9.108022397	-2.497961983	-5.80299219	6.610060414	19.19442499	-13.82717074	-4.490976066	-9.159073403	9.336194674	13.54793457
IL	EA	162	IROQUOIS	17075	1994	23	10157.4	13142.34	1882.34	-5.957433665	1.097170956	-2.430131355	7.054604621	1.986057947	-12.28408713	-3.252710414	-7.768398772	9.031376716	6.043791406	-26.03808597	-15.71722497	-20.87765547	10.320861	6.499197368	-5.987346095	2.203029401	-1.892158347	8.190375496	21.97167186	-14.8904533	-4.343391819	-9.61692256	10.54706148	5.261475422	-13.72876834	-4.437280785	-9.083024563	9.291487555	5.053670876	-5.617669826	5.28025942	-0.168705203	10.89792925	1.179852523	-2.910258116	5.795872739	1.442807312	8.706130855	16.57028807
IL	EA	100	IROQUOIS	17075	1995	22	6270	9125.16	-2134.84	-14.21967576	-4.848680368	-9.534178064	9.370995392	8.924433743	-4.928050173	2.950449866	-0.988800154	7.878500039	40.63451809	-1.782341229	3.350146881	0.783902826	5.13248811	18.40202905	-11.89143094	-3.024353686	-7.457892313	8.867077254	3.721761697	-6.61596326	1.989228535	-2.313367362	8.605191795	1.197270599	-14.1638747	-3.139330723	-8.651602712	11.02454398	1.318312261	-12.31241547	1.326804592	-5.492805439	13.63922006	1.100425493	-3.202799756	10.73488447	3.766042357	13.93768423	1.012063771
IL	EA	137	IROQUOIS	17075	1996	21	8589.9	11315.28	55.28	-10.17886444	-3.152999541	-6.665931991	7.025864899	5.761201686	-11.00064501	-1.437530147	-6.219087579	9.563114863	5.727174014	-8.302644216	3.653851334	-2.324396441	11.95649555	12.66784897	-8.83444028	2.015117439	-3.409661421	10.84955772	9.139118643	-21.40331742	-10.29891349	-15.85111546	11.10440393	1.548340636	-7.224014119	4.861906151	-1.181053984	12.08592027	1.741472589	-7.934555971	0.299657898	-3.817449037	8.234213869	1.787172591	-1.248433822	10.61481384	4.683190011	11.86324767	1.020671701
IL	EA	137	IROQUOIS	17075	1997	20	8589.9	11185.5	-74.5	-1.713019469	8.066158721	3.176569626	9.77917819	5.431216725	-17.69928745	-9.921787236	-13.81053734	7.777500214	8.4225963	-16.90561307	-5.790403904	-11.34800849	11.11520917	11.66836613	-11.84438942	-0.322288055	-6.083338738	11.52210137	24.08236347	-8.47130654	-0.007127477	-4.239217009	8.464179063	10.1096061	-3.639126765	0.348139153	-1.645493806	3.987265918	1.532510181	-8.933048089	0.797878566	-4.067584762	9.730926655	8.659644578	-3.404483169	7.134619872	1.865068351	10.53910304	36.94285107
IL	EA	137	IROQUOIS	17075	1998	19	8589.9	11055.72	-204.28	1.900086336	9.9807015	5.940393918	8.080615165	35.72720149	-9.112562109	-0.46894847	-4.79075529	8.643613639	17.05412533	-7.799354915	-2.035525129	-4.917440022	5.763829786	4.813329556	-4.234454008	2.077819116	-1.078317446	6.312273124	5.933997326	-2.186820764	5.480810912	1.646995074	7.667631676	1.235460114	-2.933947393	6.289048169	1.677550388	9.222995562	12.11836097	0.621009189	6.20459427	3.412801729	5.583585081	17.17048129	0.721552806	8.493395919	4.607474362	7.771843113	4.612444135
IL	EA	159	IROQUOIS	17075	1999	18	9969.3	12305.34	1045.34	-21.3843387	-8.083496147	-14.73391742	13.30084255	21.30236929	-16.72083006	-5.919319906	-11.32007498	10.80151015	5.417884529	-7.334499697	1.59783032	-2.868334688	8.932330017	24.80870009	-1.677428376	6.91355053	2.618061077	8.590978906	26.17325523	-1.430162028	5.833505918	2.201671945	7.263667946	8.612655097	-1.611648422	9.923056559	4.155704068	11.53470498	16.12115874	-5.159621023	6.041419039	0.440899008	11.20104006	8.624915337	-6.288371411	1.434842515	-2.426764448	7.723213926	4.141071834
IL	EA	145	IROQUOIS	17075	2000	17	9091.5	11297.76	37.76	-3.961157225	6.742064806	1.390453791	10.70322203	6.606885277	-3.837480786	4.603145078	0.382832146	8.440625864	6.604707928	-10.67051673	-0.826635518	-5.748576124	9.843881212	11.28554272	-19.09972003	-6.378807463	-12.73926375	12.72091257	3.36934676	-12.17118548	-2.302808326	-7.236996903	9.868377154	8.236205424	-9.011814469	2.82427521	-3.093769629	11.83608968	2.630491055	-5.368209726	2.32194797	-1.523130878	7.690157696	18.67916061	1.54108643	10.57428097	6.057683702	9.033194544	6.420402533
IL	EA	158	IROQUOIS	17075	2001	16	9906.6	11983.08	723.08	-12.28739517	-2.795423627	-7.541409399	9.491971543	1.004840948	-9.128584827	-0.53715397	-4.832869399	8.591430857	4.672460612	-6.429894186	-0.539353359	-3.484623773	5.890540827	1.781854255	-10.71884758	-0.718088374	-5.718467977	10.00075921	6.716091516	-8.224651004	1.360427516	-3.432111744	9.58507852	16.05400312	-4.03830984	4.949503535	0.455596847	8.987813375	22.5627871	-6.019443248	1.359216108	-2.33011357	7.378659356	12.99999936	-6.569503357	3.983904631	-1.292799363	10.55340799	47.77081502
IL	EA	157	IROQUOIS	17075	2002	15	9843.9	11790.6	530.6	-11.08599222	0.30367371	-5.391159255	11.38966593	2.269484895	-4.328993583	6.224039342	0.94752288	10.55303293	1.078799068	-7.024831415	2.208951257	-2.407940079	9.233782672	2.090468301	-1.70928919	11.22302881	4.756869808	12.932318	1.922440727	-3.772738949	4.892173982	0.559717516	8.664912931	61.15295886	-5.326105311	5.705741046	0.189817868	11.03184636	3.166452463	-4.486522234	5.988730843	0.751104304	10.47525308	2.738515881	-1.089850198	8.765840984	3.837995393	9.855691182	37.33546584
IL	EA	158	IROQUOIS	17075	2003	14	9906.6	11723.52	463.52	-6.346523267	0.447299775	-2.949611746	6.793823042	12.89272751	-8.531027854	1.319082012	-3.605972921	9.850109866	1.586732824	-16.0223621	-5.797199023	-10.90978056	10.22516308	4.279784637	-18.61876031	-7.308439706	-12.96360001	11.3103206	5.196169594	-5.523440302	3.35368363	-1.084878336	8.877123932	13.26237806	-13.31925647	-1.962175643	-7.640716057	11.35708083	11.70672632	-10.25826862	-0.628717493	-5.443493057	9.629551127	16.10715756	-8.079683842	0.828999561	-3.62534214	8.908683403	5.709235234
IL	EA	184	IROQUOIS	17075	2004	13	11536.8	13223.94	1963.94	-5.451167179	4.372282564	-0.539442307	9.823449743	18.5083587	-6.671506551	0.662781896	-3.004362328	7.334288447	0.955342944	-9.601820406	-1.235845116	-5.418832761	8.36597529	5.463503851	-12.32971718	-3.392959279	-7.86133823	8.936757901	13.24737244	-16.78735026	-6.916764032	-11.85205715	9.870586228	6.936562934	-9.212027776	-1.340013563	-5.27602067	7.872014213	7.295733181	-10.20646013	-0.185778971	-5.196119551	10.02068116	1.069445771	-1.546656793	7.30499521	2.879169208	8.851652003	2.09100516
IL	EA	167	IROQUOIS	17075	2005	12	10470.9	12028.26	768.26	-1.48167381	5.872419861	2.195373025	7.354093671	62.4258311	-3.735618088	4.457034414	0.360708163	8.192652502	57.6700044	-13.27430588	-5.391930895	-9.333118388	7.882374985	3.358921662	-10.42539384	-0.864272705	-5.644833273	9.561121135	3.832257133	-9.400268584	1.795554713	-3.802356936	11.1958233	3.718255278	-2.395358434	5.344717328	1.474679447	7.740075762	12.26977476	-3.046269747	6.470129625	1.711929939	9.516399372	24.14667084	-4.331111523	3.6796464	-0.325732561	8.010757923	7.21964399
IL	EA	170	IROQUOIS	17075	2006	11	10659	12086.58	826.58	0.12387584	6.508088149	3.315981994	6.384212309	4.503332708	-1.037114647	8.068945661	3.515915507	9.106060308	16.28699542	-3.063942821	6.728287255	1.832172217	9.792230076	18.12116334	-4.184180256	4.804680879	0.310250312	8.988861135	4.18007719	-0.73177507	7.584654886	3.426439908	8.316429956	14.45839489	-8.405131696	2.087139263	-3.158996217	10.49227096	1.591685395	-7.817621241	5.589245703	-1.114187769	13.40686694	18.37657432	-9.83906277	3.378101865	-3.230480453	13.21716463	0.97234563
IL	EA	178	IROQUOIS	17075	2007	10	11160.6	12458.4	1198.4	-0.187470926	8.105621418	3.959075246	8.293092344	24.66183253	-2.648455474	4.405531281	0.878537903	7.053986755	35.80001471	-9.101813307	-1.028327532	-5.06507042	8.073485775	18.44243931	-8.800551746	-0.321622877	-4.561087312	8.478928869	1.908348986	-15.4176974	-6.388013158	-10.90285528	9.029684242	2.281233554	-21.21714571	-11.58214527	-16.39964549	9.63500044	6.846756805	-16.19653835	-5.312472638	-10.75450549	10.88406571	25.65056894	-6.869860275	3.057647662	-1.906106307	9.927507937	15.18131376
IL	EA	175	IROQUOIS	17075	2008	9	10972.5	12140.52	880.52	-7.748186914	2.482756098	-2.632715408	10.23094301	21.81127174	-0.283150109	6.665985811	3.191417851	6.94913592	70.25915531	-13.72854105	-3.09015263	-8.40934684	10.63838842	2.528726706	-15.18897072	-1.587536604	-8.388253662	13.60143412	3.499123621	-7.929889728	1.304296927	-3.3127964	9.234186655	29.7589228	-6.71398165	1.826078346	-2.443951652	8.540059996	50.93752684	-10.38554963	0.268755877	-5.058396877	10.65430551	16.54814988	-12.55275217	-3.059912199	-7.806332185	9.492839971	6.301709075
IL	EA	178	IROQUOIS	17075	2009	8	11160.6	12198.84	938.84	-7.551264851	0.355733133	-3.597765859	7.906997984	1.823290934	-10.48108839	-2.148656772	-6.314872581	8.332431618	7.024197087	-19.82495411	-8.090899362	-13.95792674	11.73405475	2.336662466	-12.97851567	-4.834258731	-8.906387201	8.144256939	6.220841972	-14.03027541	-2.725235553	-8.377755482	11.30503986	2.014263584	-4.640035226	8.239718713	1.799841743	12.87975394	22.01762501	-4.690807869	4.691574253	0.000383192	9.382382122	18.73504378	-10.26613145	1.20228841	-4.53192152	11.46841986	4.430511425
IL	EA	144.7	IROQUOIS	17075	2010	7	9072.69	9981.15	-1278.85	-18.39111073	-9.160559964	-13.77583535	9.230550766	6.344659504	-14.41195607	-4.370394328	-9.391175199	10.04156174	2.858347641	-4.13721818	0.105895292	-2.015661444	4.243113472	4.415630438	-5.458785827	1.167954436	-2.145415696	6.626740263	17.08454866	-10.67056887	-2.245366362	-6.457967616	8.425202508	1.107419255	-10.3011444	-2.202869366	-6.252006883	8.098275034	12.88897541	-12.21125585	-2.0433561	-7.127305975	10.16789975	1.316633121	-6.398337765	1.578271357	-2.410033204	7.976609122	22.7489319
IL	EA	155.1	IROQUOIS	17075	2011	6	9724.77	10503.45	-756.55	-8.863329992	1.066792594	-3.898268699	9.930122586	6.959557909	-13.27448759	-3.907923503	-8.591205547	9.366564087	7.90559695	-11.70072709	-2.361318977	-7.031023034	9.339408113	8.076708061	-11.34014925	-4.055589743	-7.697869497	7.284559507	4.329645573	-11.75482661	-3.558551357	-7.656688984	8.196275253	29.5297409	-16.02157034	-4.981005268	-10.5012878	11.04056507	3.185989858	-2.154675421	7.017769688	2.431547134	9.172445109	1.259312405	-2.851907357	4.663796468	0.905944556	7.515703825	24.65022862
IL	EA	105.7	IROQUOIS	17075	2012	5	6627.39	7276.29	-3983.71	-5.245689378	5.615980342	0.185145482	10.86166972	1.40448423	-7.03965448	4.195667122	-1.421993679	11.2353216	5.403976193	-11.34138658	0.311421135	-5.514982723	11.65280771	16.80054945	-4.4270561	3.143940161	-0.64155797	7.570996261	30.04652069	-2.045192649	7.817745304	2.886276328	9.862937953	5.805122722	-6.055894016	1.69134646	-2.182273778	7.747240476	4.253175144	-5.537266605	3.736470279	-0.900398163	9.273736884	5.472724629	-5.005522998	5.059998002	0.027237502	10.065521	9.351896228
IL	EA	174.4	IROQUOIS	17075	2013	4	10934.88	11454	194	-11.6492052	-0.799022658	-6.224113929	10.85018254	3.401101207	-3.643866488	6.863322829	1.60972817	10.50718932	29.73626934	-9.346535786	1.268659866	-4.03893796	10.61519565	1.151319563	-12.02573515	-2.430263742	-7.227999446	9.595471408	6.687730994	-7.756294455	2.842745151	-2.456774652	10.59903961	43.55937312	-3.834432194	4.677574755	0.421571281	8.512006949	14.06295595	-6.940584097	2.555319122	-2.192632487	9.495903219	2.335393674	-9.194742882	0.832156531	-4.181293176	10.02689941	14.86643875
IL	EA	186.2	IROQUOIS	17075	2014	3	11674.74	12064.08	804.08	-18.93666408	-6.65880847	-12.79773628	12.27785561	20.64428456	-8.07381875	0.592576564	-3.740621093	8.666395314	18.40050784	-11.99646316	-1.542398235	-6.769430698	10.45406493	7.100870157	-19.53928454	-6.294729925	-12.91700723	13.24455462	2.809613393	-14.62996747	-2.948385454	-8.789176462	11.68158202	16.9647702	-21.06850594	-9.454806254	-15.2616561	11.61369969	11.91117939	-17.52305457	-3.569341077	-10.54619782	13.95371349	14.73575977	-5.74421749	3.387730381	-1.178243554	9.131947871	15.18253053
IL	EA	123.3	IROQUOIS	17075	2015	2	7730.91	7990.47	-3269.53	-12.85165412	-3.810149157	-8.330901639	9.041504963	21.33869199	-18.2677079	-6.469190007	-12.36844895	11.79851789	4.852824827	-6.868288774	2.44090673	-2.213691022	9.309195504	1.01050051	-4.811436325	1.090792329	-1.860321998	5.902228654	3.942590377	-8.7985843	0.507599965	-4.145492167	9.306184265	19.1616882	-9.709108198	0.520665381	-4.594221409	10.22977358	3.622166883	-15.05012598	-5.405771806	-10.22794889	9.644354174	1.098735155	-17.23198719	-6.336574635	-11.78428091	10.89541256	3.301943322
IL	EA	193.6	IROQUOIS	17075	2016	1	12138.72	12268.5	1008.5	-6.211665747	1.112241185	-2.549712281	7.323906932	1.004712283	-10.00017242	0.246076791	-4.877047815	10.24624921	12.71574685	-13.16171661	-3.726438613	-8.444077612	9.435277997	4.88345116	-7.593253412	0.988231743	-3.302510834	8.581485155	1.178269605	-2.680549425	8.011729128	2.665589852	10.69227855	15.71762949	-8.438898517	0.019074635	-4.209911941	8.457973152	2.788363206	-10.4431209	-2.373181777	-6.408151339	8.069939123	3.859928379	-1.355147965	10.60555953	4.625205782	11.96070749	10.72252391
IL	EA	199	IROQUOIS	17075	2017	0	12477.3	12477.3	1217.3	-11.07132502	-1.052594862	-6.061959941	10.01873016	18.19273528	-9.008647857	2.105473276	-3.451587291	11.11412113	18.32910587	-0.465923391	5.908597422	2.721337016	6.374520813	39.94880116	-0.226312883	5.562898776	2.668292946	5.789211659	1.953286452	-7.680596948	1.289398207	-3.195599371	8.969995155	1.209877677	-7.25741601	6.038153872	-0.609631069	13.29556988	23.29339992	-1.671298066	10.85471694	4.591709438	12.52601501	1.726170543	3.842922619	18.12206134	10.98249198	14.27913872	4.228340937
IL	NW	127	JO DAVIESS	17085	1990	27	7962.9	12335.01	542.01	-7.084243918	1.647302078	-2.71847092	8.731545996	15.29115824	-6.581731827	2.88428025	-1.848725788	9.466012077	2.284431067	-4.674479793	5.46749313	0.396506669	10.14197292	9.676509539	-7.502131798	3.650411983	-1.925859908	11.15254378	7.73670987	-8.797165579	3.555084489	-2.621040545	12.35225007	5.020287954	-5.154020305	6.876430513	0.861205104	12.03045082	0.681493215	-8.557173628	2.26236896	-3.147402334	10.81954259	14.38293464	-10.78824752	0.741001441	-5.023623039	11.52924896	9.913622936
IL	NW	113	JO DAVIESS	17085	1991	26	7085.1	11295.28	-497.72	-18.34642667	-6.560376214	-12.45340144	11.78605046	10.3238186	-10.82730321	-2.317816328	-6.572559769	8.509486882	6.392682614	-9.936171214	-0.196889202	-5.066530208	9.739282012	4.988576483	-19.56183323	-6.45246756	-13.0071504	13.10936567	0.792940474	-13.09475125	-0.612289216	-6.853520233	12.48246203	1.037255855	-5.352210458	4.228254678	-0.56197789	9.580465136	0.665984212	-11.71929078	-1.115279254	-6.417285017	10.60401153	5.399502765	-6.144442178	3.155976321	-1.494232928	9.300418499	3.19821561
IL	NW	124	JO DAVIESS	17085	1992	25	7774.8	11823.05	30.05	-1.658628282	0.99727214	-0.330678071	2.655900422	2.097088532	-5.009982434	2.703120683	-1.153430876	7.713103117	8.961551529	-17.88596307	-3.239786034	-10.56287455	14.64617704	4.404980571	-11.39611303	-0.483834981	-5.939974006	10.91227805	11.77196765	-5.625705944	3.634445368	-0.995630288	9.260151312	0.700045536	-9.127714906	0.441488581	-4.343113163	9.569203487	3.272017929	-4.315987015	0.866509172	-1.724738922	5.182496187	14.84427177	-2.76770662	4.788042291	1.010167836	7.555748911	14.13696134
IL	NW	90	JO DAVIESS	17085	1993	24	5643	9529.32	-2263.68	-10.43375763	-2.325095035	-6.379426333	8.108662595	15.37517445	-10.51222893	-3.472762178	-6.992495554	7.039466752	17.33032106	-15.26712006	-3.855067944	-9.561094002	11.41205212	11.91329211	-7.180842269	1.517476459	-2.831682905	8.698318728	2.604456396	-9.280145251	1.804675048	-3.737735102	11.0848203	0.700045536	-3.947080681	1.562574343	-1.192253169	5.509655024	4.458573115	-11.53619288	-4.316363122	-7.926278001	7.219829758	3.753793189	-15.75289312	-5.211784747	-10.48233893	10.54110837	15.83510322
IL	NW	146	JO DAVIESS	17085	1994	23	9154.2	12878.59	1085.59	-11.94192908	-2.02650134	-6.98421521	9.91542774	11.54040477	-19.29805736	-6.920320156	-13.10918876	12.3777372	2.019073163	-29.89905742	-17.93285587	-23.91595665	11.96620155	5.077483244	-10.39514198	-1.018351407	-5.706746694	9.376790573	14.11449695	-20.29232474	-9.148829084	-14.72057691	11.14349566	3.189216966	-20.82967321	-9.037591636	-14.93363242	11.79208157	7.729536625	-12.51292434	1.941474283	-5.285725029	14.45439862	8.8732786	-7.615170151	1.363479869	-3.125845141	8.97865002	33.46719789
IL	NW	119	JO DAVIESS	17085	1995	22	7461.3	11023.76	-769.24	-17.40892194	-7.773720704	-12.59132132	9.635201236	9.495925759	-9.029948155	-2.588910264	-5.80942921	6.441037891	6.708459279	-5.606260807	-0.20724564	-2.906753224	5.399015167	14.25011918	-14.90055956	-3.873313726	-9.386936643	11.02724583	3.978822625	-8.603570055	0.657463693	-3.973053181	9.261033748	0.700045536	-16.49466327	-4.737554748	-10.61610901	11.75710852	1.046371671	-14.99321781	-3.233387946	-9.113302878	11.75982986	1.468503712	-4.451022743	6.642753623	1.09586544	11.09377637	0.666997606
IL	NW	133	JO DAVIESS	17085	1996	21	8339.1	11739.63	-53.37	-14.48753189	-5.363528623	-9.925530257	9.124003267	1.084484864	-10.24972252	-0.41299554	-5.33135903	9.83672698	12.28461299	-12.41748612	0.314192105	-6.051647008	12.73167822	26.1147585	-14.75939402	-3.524865254	-9.142129637	11.23452877	24.71492889	-29.11225026	-17.34798867	-23.23011947	11.76426159	0.953924281	-10.055185	1.950089891	-4.052547554	12.00527489	0.693849969	-9.588638998	-1.025901132	-5.307270065	8.562737866	1.050740098	-3.70171908	6.713973939	1.506127429	10.41569302	1.086933697
IL	NW	134	JO DAVIESS	17085	1997	20	8401.8	11640.4	-152.6	-6.776834535	3.060928387	-1.857953074	9.837762922	7.165966335	-18.31641791	-8.680252602	-13.49833526	9.636165308	6.680591616	-17.04469626	-6.148928647	-11.59681245	10.89576761	5.291867031	-16.10048661	-4.395971685	-10.24822915	11.70451493	16.25470992	-10.68605328	-1.193407408	-5.939730344	9.492645872	8.963782937	-7.700483818	-1.713294941	-4.70688938	5.987188877	4.096393741	-13.92179195	-1.114553205	-7.518172578	12.80723875	9.884312176	-6.445015566	2.176189453	-2.134413057	8.621205019	43.1420334
IL	NW	158	JO DAVIESS	17085	1998	19	9906.6	12983.27	1190.27	-2.342222379	5.622497069	1.640137345	7.964719448	20.4366724	-13.9260349	-4.9086752	-9.41735505	9.0173597	5.897525026	-10.39556404	-3.212276394	-6.803920217	7.183287646	5.619914004	-4.466925377	0.42259557	-2.022164903	4.889520947	2.908824452	-3.411122019	2.059637061	-0.675742479	5.47075908	6.244269719	-4.693117157	2.36159344	-1.165761859	7.054710597	8.151041799	-0.400506039	5.715905052	2.657699506	6.116411091	12.50347444	0.174577042	7.7430495	3.958813271	7.568472458	5.868904529
IL	NW	143	JO DAVIESS	17085	1999	18	8966.1	11880.84	87.84	-21.91560861	-9.988106997	-15.9518578	11.92750161	18.41090101	-20.25346515	-10.9720743	-15.61276973	9.28139085	6.754882056	-8.822196998	0.387864325	-4.217166337	9.210061323	10.77065055	-5.895374566	1.422470619	-2.236451974	7.317845185	18.26728676	-3.880168587	3.354998484	-0.262585052	7.235167071	2.519203297	-2.823461595	7.093444827	2.134991616	9.916906422	5.000179949	-5.82459331	5.344290303	-0.240151503	11.16888361	10.68482029	-8.134656847	0.813746572	-3.660455138	8.948403419	3.993413645
IL	NW	137	JO DAVIESS	17085	2000	17	8589.9	11342.71	-450.29	-7.830051425	2.381624189	-2.724213618	10.21167561	7.622946378	-6.362402361	2.008160256	-2.177121053	8.370562617	5.009988813	-11.7309702	-2.297614678	-7.014292439	9.433355522	9.424237809	-20.27060592	-7.005208426	-13.63790717	13.26539749	4.071285985	-12.3237287	-1.519293093	-6.921510897	10.80443561	6.46768988	-9.896013047	1.786325391	-4.054843828	11.68233844	0.979914885	-8.210957198	0.137243241	-4.036856978	8.348200439	14.85982605	-3.666332038	6.858124432	1.595896197	10.52445647	25.07145032
IL	NW	148	JO DAVIESS	17085	2001	16	9279.6	11870.48	77.48	-13.66780976	-1.789311322	-7.728560541	11.87849844	1.399305577	-8.912366046	-0.649029176	-4.780697611	8.26333687	4.65277097	-11.66396275	-2.682187384	-7.173075067	8.981775366	2.70569782	-13.96893505	-2.875531167	-8.422233109	11.09340388	2.984614807	-11.11708144	-1.497013635	-6.307047538	9.620067805	33.92512017	-10.43759564	-1.296267022	-5.866931331	9.141328618	58.23648332	-10.75812423	-2.098368093	-6.428246162	8.659756137	3.014227974	-10.98554439	0.033863278	-5.475840556	11.01940767	20.75448545
IL	NW	156	JO DAVIESS	17085	2002	15	9781.2	12210.15	417.15	-13.21626563	-1.499820362	-7.358042996	11.71644527	0.745460634	-3.855153512	6.115362912	1.1301047	9.970516424	0.836652761	-9.902354641	-0.81606969	-5.359212166	9.086284951	4.273281816	-3.007244703	10.07396422	3.533359756	13.08120892	0.747593411	-8.864852496	0.317811388	-4.273520554	9.182663884	14.60574638	-7.241304306	3.724990041	-1.758157133	10.96629435	10.15853935	-4.512353994	6.02831518	0.757980593	10.54066917	1.104202851	-1.79462987	8.724541027	3.464955579	10.5191709	27.53248572
IL	NW	155	JO DAVIESS	17085	2003	14	9718.5	11985.52	192.52	-6.766976873	0.737165004	-3.014905934	7.504141877	4.882153682	-10.79320745	1.360256798	-4.716475326	12.15346425	1.53784202	-16.16572728	-5.338589163	-10.75215822	10.82713812	0.762887156	-17.81641925	-7.546678651	-12.68154895	10.2697406	2.31370583	-7.143014772	0.783879752	-3.17956751	7.926894524	7.423466018	-17.95180218	-4.706676265	-11.32923922	13.24512592	0.968244675	-13.84474463	-1.284388711	-7.564566671	12.56035592	3.972359764	-10.74264037	1.921545716	-4.410547327	12.66418609	0.969582764
IL	NW	177	JO DAVIESS	17085	2004	13	11097.9	13202.99	1409.99	-11.05950535	-1.003049024	-6.031277187	10.05645633	3.837261007	-8.523089318	-0.120780583	-4.321934951	8.402308735	0.785239723	-11.96621565	-2.707200774	-7.336708212	9.259014876	4.891571442	-15.19071886	-5.025146633	-10.10793275	10.16557223	3.686923318	-18.49771022	-8.357780133	-13.42774518	10.13993009	8.834196226	-11.1238474	-1.937326862	-6.530587131	9.186520538	10.30005347	-15.25643714	-1.770788754	-8.513612947	13.48564839	0.697355446	-3.813561382	4.0054421	0.095940359	7.819003482	14.18667796
IL	NW	165	JO DAVIESS	17085	2005	12	10345.5	12288.66	495.66	-7.971650813	-1.124158793	-4.547904803	6.84749202	40.12563822	-9.134741832	-1.282351562	-5.208546697	7.85239027	24.47463193	-15.88684475	-7.005399668	-11.44612221	8.881445082	3.414924179	-14.3832885	-1.661302639	-8.02229557	12.72198586	9.580312141	-5.494447813	2.545310202	-1.474568806	8.039758015	0.769777004	-6.061977709	2.960980106	-1.550498802	9.022957815	12.23319334	-5.73831078	3.019457168	-1.359426806	8.757767948	14.17558736	-5.84273206	1.812713542	-2.015009259	7.655445602	6.382443902
IL	NW	166	JO DAVIESS	17085	2006	11	10408.2	12189.43	396.43	-1.546039711	2.659795051	0.55687767	4.205834762	9.506025766	-4.689414107	4.769747189	0.040166541	9.459161296	2.290397606	-5.930213944	4.111469915	-0.909372015	10.04168386	6.328764394	-6.56039498	4.106839369	-1.226777805	10.66723435	6.014439668	-2.826074865	5.346105612	1.260015373	8.172180477	25.52878271	-9.731256646	0.513116286	-4.60907018	10.24437293	1.793885012	-12.30797493	0.616821736	-5.845576597	12.92479667	14.6302025	-12.64601066	-0.210119527	-6.428065094	12.43589113	0.665984212
IL	NW	186	JO DAVIESS	17085	2007	10	11662.2	13281.5	1488.5	-1.874830738	7.29458126	2.709875261	9.169411998	2.902337573	-5.624365012	2.28013859	-1.672113211	7.904503602	5.138708162	-14.73041288	-3.999969337	-9.365191109	10.73044354	10.23769854	-11.66635196	-1.409809438	-6.538080699	10.25654252	3.224656803	-19.25365721	-8.637169498	-13.94541335	10.61648771	1.384588709	-24.04922409	-12.30741937	-18.17832173	11.74180472	4.898269798	-16.05046074	-6.13458708	-11.09252391	9.91587366	10.71228371	-6.099351047	4.086374885	-1.006488081	10.18572593	18.69552966
IL	NW	163	JO DAVIESS	17085	2008	9	10220.1	11677.47	-115.53	-10.22730129	-0.414052707	-5.320676999	9.813248583	2.622390897	-4.619256928	2.291538677	-1.163859126	6.910795605	17.15467622	-18.28369026	-6.695517766	-12.48960401	11.58817249	6.433752159	-19.94214698	-6.222784106	-13.08246554	13.71936287	8.51997397	-10.51747969	-1.178285909	-5.8478828	9.339193781	11.10731273	-12.03478452	-3.354319854	-7.694552187	8.680464666	28.10496001	-17.14328864	-3.962818751	-10.5530537	13.18046989	31.25736781	-17.79866003	-5.478001897	-11.63833096	12.32065813	6.133945971
IL	NW	166	JO DAVIESS	17085	2009	8	10408.2	11703.64	-89.36	-11.67383976	-1.937725712	-6.805782736	9.736114048	3.134113103	-15.51943609	-6.518811542	-11.01912382	9.000624548	17.94948572	-22.43637465	-9.532987172	-15.98468091	12.90338748	1.270952677	-18.89124567	-6.746554608	-12.81890014	12.14469106	0.752792762	-15.56017539	-2.315045346	-8.937610368	13.24513004	0.740295096	-5.98840144	6.282817083	0.147207821	12.27121852	4.810312137	-8.309734607	1.537308658	-3.386212975	9.847043265	7.204084236	-12.54540753	-0.801429804	-6.673418667	11.74397773	6.62944405
IL	NW	176.9	JO DAVIESS	17085	2010	7	11091.63	12225.14	432.14	-19.47478364	-10.29013199	-14.88245782	9.18465165	6.914809574	-16.34143371	-5.005158457	-10.67329608	11.33627525	3.639286415	-6.888738092	-1.13350194	-4.011120016	5.755236152	1.770662441	-7.548573911	-1.451071579	-4.499822745	6.097502332	23.39080533	-14.1023526	-4.277197549	-9.189775075	9.825155051	3.675177649	-9.445951149	-1.548163208	-5.497057179	7.897787941	9.343418378	-12.97497857	-1.412567078	-7.193772824	11.56241149	1.00586416	-8.95637043	0.31496994	-4.320700245	9.27134037	5.231498049
IL	NW	171.9	JO DAVIESS	17085	2011	6	10778.13	11749.71	-43.29	-12.5943739	-2.940114062	-7.767243981	9.654259838	1.509324482	-13.01568029	-4.97607904	-8.995879665	8.03960125	4.415548342	-14.82770644	-5.263916496	-10.04581147	9.563789944	11.54977342	-14.11370419	-5.803308397	-9.958506294	8.310395793	3.252909239	-12.59547114	-4.174083554	-8.384777347	8.421387586	19.5746993	-18.0355005	-5.652260821	-11.84388066	12.38323968	5.354472043	-4.048255995	5.834800596	0.893272301	9.883056591	0.90585847	-4.569949037	1.290664698	-1.639642169	5.860613735	28.51905716
IL	NW	97.4	JO DAVIESS	17085	2012	5	6106.98	6916.63	-4876.37	-6.606260401	4.123502215	-1.241379093	10.72976262	1.828045523	-9.043630952	3.334271964	-2.854679494	12.37790292	8.309823343	-14.6570419	-3.986929431	-9.321985666	10.67011247	12.90386166	-8.402937147	0.56533677	-3.918800188	8.968273917	4.121831722	-3.964706143	3.949823977	-0.007441083	7.91453012	1.114407907	-7.746262503	0.486092493	-3.630085005	8.232354996	0.693434302	-6.1665702	2.997543767	-1.584513216	9.164113967	3.251851929	-5.900391643	3.768700949	-1.065845347	9.669092592	16.8804749
IL	NW	175.5	JO DAVIESS	17085	2013	4	11003.85	11651.57	-141.43	-13.56485636	-2.66899382	-8.11692509	10.89586254	0.855994591	-8.005536553	2.943991805	-2.530772374	10.94952836	10.46169899	-11.35366381	0.551092749	-5.401285531	11.90475656	0.815824393	-13.13428103	-4.092033816	-8.613157423	9.042247214	6.194722663	-12.09725105	-2.184071149	-7.1406611	9.913179901	41.63400336	-9.50663393	1.195657834	-4.155488048	10.70229176	20.68480558	-8.492687754	1.018665403	-3.737011175	9.511353157	1.878142401	-12.82882583	-1.590313416	-7.209569623	11.23851241	10.36518001
IL	NW	183.2	JO DAVIESS	17085	2014	3	11486.64	11972.43	179.43	-22.42959811	-10.68729946	-16.55844879	11.74229865	4.624766782	-11.66777112	-1.76486983	-6.716320475	9.90290129	5.883021283	-15.52912703	-2.165265602	-8.847196316	13.36386143	6.087043767	-22.13424274	-8.796242896	-15.46524282	13.33799984	5.870412072	-20.40528754	-7.011256912	-13.70827223	13.39403063	5.190156252	-23.4678644	-10.72043771	-17.09415106	12.74742669	5.680897627	-16.33258578	-3.73818934	-10.03538756	12.59439644	8.36853494	-10.40229518	-0.633569314	-5.517932247	9.768725866	13.53042031
IL	NW	183.2	JO DAVIESS	17085	2015	2	11486.64	11810.5	17.5	-16.32837954	-5.559121214	-10.94375038	10.76925833	8.085928275	-20.22389798	-7.644331126	-13.93411455	12.57956685	1.781759112	-6.273638041	2.45706157	-1.908288236	8.730699611	4.640343958	-6.271176683	0.867399342	-2.701888671	7.138576025	3.165782531	-12.89076839	-2.71024713	-7.80050776	10.18052126	20.3211203	-13.60281814	-1.226328775	-7.414573458	12.37648937	0.727337491	-18.14012002	-6.968464041	-12.55429203	11.17165598	0.881906393	-19.30971671	-7.001000529	-13.15535862	12.30871618	2.200027583
IL	NW	204.9	JO DAVIESS	17085	2016	1	12847.23	13009.16	1216.16	-9.050766202	-0.866801898	-4.95878405	8.183964304	2.118161735	-12.75741516	-3.999513722	-8.378464441	8.757901438	5.473119692	-15.90496004	-6.957927662	-11.43144385	8.947032378	1.274782415	-7.559876021	-0.663643733	-4.111759877	6.896232288	3.405524521	-5.62224043	2.326885761	-1.647677334	7.949126191	9.299251396	-9.922416584	-2.241818597	-6.082117591	7.680597987	1.525498043	-12.16851303	-3.81700941	-7.99276122	8.35150362	3.292039476	-1.451918485	6.668811567	2.608446541	8.120730052	0.877389174
IL	NW	191.3	JO DAVIESS	17085	2017	0	11994.51	11994.51	201.51	-13.55779214	-4.989573817	-9.273682979	8.568218323	2.016429784	-11.39320184	-1.957139852	-6.675170846	9.436061988	8.403039399	-2.511902502	2.277312636	-0.117294933	4.789215138	25.84143091	-2.443023571	1.874753467	-0.284135052	4.317777038	9.527428554	-9.5091107	-0.694974242	-5.102042471	8.814136458	0.790796809	-7.706092788	2.647575827	-2.52925848	10.35366862	4.79333744	-3.781809854	8.441122288	2.329656217	12.22293214	0.72494383	0.160844945	13.23444443	6.697644689	13.07359949	26.18761306
IL	EA	125	KANKAKEE	17091	1990	27	7837.5	11347.5	479.5	-4.050284015	3.412744807	-0.318769604	7.463028822	6.972882486	-4.283250382	4.385846476	0.051298047	8.669096858	2.145819761	-0.631755415	7.577513755	3.47287917	8.20926917	19.68827909	-3.954451107	7.677640429	1.861594661	11.63209154	24.28317105	-3.779137744	6.292135187	1.256498722	10.07127293	19.22722796	-1.51208606	8.546745844	3.517329892	10.0588319	1.487581856	-4.893590592	4.72454198	-0.084524306	9.618132572	26.82206866	-7.533314312	3.412828354	-2.060242979	10.94614267	41.28631468
IL	EA	63	KANKAKEE	17091	1991	26	3950.1	7330.1	-3537.9	-12.33841533	-3.411934088	-7.875174709	8.926481242	7.883460482	-5.716297323	-0.530222492	-3.123259908	5.186074831	11.73869944	-5.818630475	1.774748119	-2.021941178	7.593378594	11.83958942	-14.90064734	-4.098169829	-9.499408585	10.80247751	1.59394066	-7.373279168	1.649355387	-2.86196189	9.022634555	2.003246524	-2.308686327	4.538412622	1.114863148	6.847098949	1.095517814	-9.627368116	-0.113824574	-4.870596345	9.513543542	8.913210962	-3.178432402	5.963447661	1.392507629	9.141880063	4.675912437
IL	EA	138	KANKAKEE	17091	1992	25	8652.6	11902.6	1034.6	-0.007191984	3.793932819	1.893370417	3.801124803	1.975501504	-2.241615589	4.473533854	1.115959132	6.715149443	12.71568186	-16.18074751	-2.778406323	-9.479576917	13.40234119	5.48657966	-7.607715516	2.118653331	-2.744531092	9.726368847	11.18057908	-2.736946276	4.904904907	1.083979315	7.641851183	1.038474104	-6.267769616	1.882650837	-2.19255939	8.150420453	2.724818964	-2.440508829	3.390840528	0.47516585	5.831349357	28.9802026	0.039043961	7.906024052	3.972534006	7.866980092	7.75361056
IL	EA	117	KANKAKEE	17091	1993	24	7335.9	10455.9	-412.1	-6.745636375	2.061570943	-2.342032716	8.807207318	48.28455693	-6.283987378	-1.367904473	-3.825945926	4.916082905	20.87754288	-10.44244465	-1.155717176	-5.799080913	9.286727474	15.71580484	-3.79902859	3.985683487	0.093327449	7.784712077	2.357689295	-7.495641965	4.617728967	-1.438956499	12.11337093	1.047704463	-2.584022322	6.233898185	1.824937931	8.817920507	1.280853987	-9.11155486	-2.237066502	-5.674310681	6.874488358	14.86849612	-13.81606098	-4.549771051	-9.182916016	9.266289929	12.58774399
IL	EA	159	KANKAKEE	17091	1994	23	9969.3	12959.3	2091.3	-6.71589659	0.988343567	-2.863776511	7.704240157	4.457810491	-13.64390954	-3.834862917	-8.739386229	9.809046623	6.855194967	-26.29753224	-15.83421444	-21.06587334	10.4633178	6.007985746	-6.233340673	1.512106485	-2.360617094	7.745447158	19.29552768	-15.17351931	-4.968377767	-10.07094854	10.20514154	4.157139214	-14.47571697	-5.080422253	-9.778069612	9.395294717	3.588884644	-6.021586748	4.813482519	-0.604052115	10.83506927	1.877440658	-3.425823631	5.358220057	0.966198213	8.784043688	25.60007309
IL	EA	109	KANKAKEE	17091	1995	22	6834.3	9694.3	-1173.7	-14.44093893	-5.138321393	-9.789630162	9.302617537	9.320881667	-5.547759645	1.887594532	-1.830082556	7.435354177	43.51440908	-2.302117321	3.058436384	0.378159531	5.360553705	22.39675942	-12.09971444	-2.89937762	-7.49954603	9.20033682	4.635188106	-6.779708758	1.919056585	-2.430326086	8.698765343	1.218589132	-14.18589705	-3.56119965	-8.87354835	10.6246974	1.274190228	-12.27363799	0.766855698	-5.753391146	13.04049369	1.156826405	-3.32257505	9.666661762	3.172043356	12.98923681	1.253756859
IL	EA	128	KANKAKEE	17091	1996	21	8025.6	10755.6	-112.4	-9.494820465	-2.608818289	-6.051819377	6.886002176	2.970339468	-10.42343972	-0.9352347	-5.67933721	9.48820502	6.813415438	-8.102317596	3.85736506	-2.122476268	11.95968266	14.24618493	-9.088069362	1.644342567	-3.721863398	10.73241193	7.857312651	-21.97129491	-11.03634867	-16.50382179	10.93494624	1.442793402	-7.062529329	4.857099962	-1.102714684	11.91962929	2.404797387	-8.372776444	0.208708272	-4.082034086	8.581484716	1.760385953	-1.384196937	10.29136581	4.453584437	11.67556275	1.261279783
IL	EA	126	KANKAKEE	17091	1997	20	7900.2	10500.2	-367.8	-2.779028219	7.502615643	2.361793712	10.28164386	5.259606988	-17.6810258	-9.288024615	-13.48452521	8.393001185	9.935641676	-17.00814971	-5.920704452	-11.46442708	11.08744526	12.46703239	-12.42149976	-0.662668699	-6.54208423	11.75883106	20.54862039	-8.492806441	0.171637987	-4.160584227	8.664444428	9.528225422	-4.275327527	0.430679335	-1.922324096	4.706006862	1.817770224	-9.422720831	0.398487677	-4.512116577	9.821208508	10.09027031	-4.272179498	6.254893032	0.991356767	10.52707253	61.45911856
IL	EA	141	KANKAKEE	17091	1998	19	8840.7	11310.7	442.7	0.929958506	9.899228484	5.414593495	8.969269979	42.85689601	-9.947526545	-1.184269072	-5.565897809	8.763257473	21.64761135	-8.522388217	-1.978306171	-5.250347194	6.544082046	6.279826216	-4.500074227	1.578918467	-1.46057788	6.078992694	6.646108941	-2.255983377	5.116553282	1.430284953	7.372536659	2.168197316	-2.916193474	6.028677721	1.556242123	8.944871195	13.00463118	0.555486209	6.495370758	3.525428483	5.939884549	24.96319497	0.750608195	8.619585393	4.685096794	7.868977198	5.559374996
IL	EA	134	KANKAKEE	17091	1999	18	8401.8	10741.8	-126.2	-21.02068098	-8.108196909	-14.56443894	12.91248407	22.81701023	-16.87683786	-6.658877225	-11.76785754	10.21796064	7.545267915	-7.824515828	1.761954649	-3.031280589	9.586470477	24.97406513	-2.107687249	6.027586125	1.959949438	8.135273374	35.20333089	-1.832616744	6.006988754	2.087186005	7.839605498	6.377771028	-2.009559083	9.576832598	3.783636758	11.58639168	6.097537226	-5.295851947	6.259905741	0.482026897	11.55575769	5.476174709	-6.424416707	1.606522346	-2.40894718	8.030939053	4.115020122
IL	EA	145	KANKAKEE	17091	2000	17	9091.5	11301.5	433.5	-4.170265487	6.144900214	0.987317363	10.3151657	3.210297004	-3.938366999	4.171014375	0.116323688	8.109381374	9.662128692	-10.72966019	-0.979961416	-5.854810803	9.749698774	13.08118353	-18.45651554	-5.807863494	-12.13218952	12.64865205	4.310178591	-11.82323332	-1.692702174	-6.757967747	10.13053115	6.833489403	-8.677849023	2.781442827	-2.948203098	11.45929185	1.269392468	-5.697935742	2.097767873	-1.800083935	7.795703615	9.273190716	0.880423099	10.1575108	5.518966949	9.277087701	12.3424813
IL	EA	139	KANKAKEE	17091	2001	16	8715.3	10795.3	-72.7	-12.25974294	-2.040537533	-7.150140237	10.21920541	1.281734641	-8.768547049	0.096681541	-4.335932754	8.86522859	4.435974683	-7.065349523	-0.709091563	-3.887220543	6.35625796	3.245673491	-11.16135105	-1.066078376	-6.113714713	10.09527267	6.268316394	-8.613338235	0.956653136	-3.82834255	9.569991371	22.58022234	-5.14427473	4.34354204	-0.400366345	9.48781677	26.52332872	-6.458611526	1.196155423	-2.631228052	7.654766949	7.432763697	-7.193857429	3.705585045	-1.744136192	10.89944247	42.39005306
IL	EA	129	KANKAKEE	17091	2002	15	8088.3	10038.3	-829.7	-10.48154432	0.469372761	-5.00608578	10.95091708	3.265313077	-3.716462127	6.43087507	1.357206471	10.1473372	1.182440204	-7.03586185	1.561779757	-2.737041046	8.597641607	4.474356102	-1.274463789	11.14465144	4.935093826	12.41911523	1.518242151	-4.329831024	4.007747881	-0.161041571	8.337578905	52.67565216	-5.264970583	5.317612095	0.026320756	10.58258268	2.229330681	-3.995026372	5.929592993	0.96728331	9.924619365	1.927536673	-0.95550582	9.022389048	4.033441614	9.977894868	23.83343716
IL	EA	159	KANKAKEE	17091	2003	14	9969.3	11789.3	921.3	-5.885859607	0.933293917	-2.476282845	6.819153524	6.931362311	-8.734133749	1.318327777	-3.707902986	10.05246153	2.053315449	-15.55790406	-5.274231841	-10.41606795	10.28367222	4.13613528	-18.04419371	-6.887400008	-12.46579686	11.1567937	4.179624791	-5.357367689	2.991918726	-1.182724481	8.349286415	10.17634531	-13.51483198	-2.118308476	-7.816570228	11.3965235	3.997035098	-10.04311663	-0.518220636	-5.280668633	9.524895994	11.53882244	-8.077287658	1.444389124	-3.316449267	9.521676782	4.047939837
IL	EA	179	KANKAKEE	17091	2004	13	11223.3	12913.3	2045.3	-6.469412232	3.749084731	-1.36016375	10.21849696	11.90895225	-6.754722663	0.332465354	-3.211128654	7.087188017	1.150162955	-10.17225782	-1.850374422	-6.011316121	8.321883398	6.844258135	-12.66159922	-4.093694317	-8.377646769	8.567904903	9.783605563	-16.66191473	-7.122682584	-11.89229866	9.539232146	6.274985089	-9.094948551	-1.301135186	-5.198041869	7.793813365	6.563901795	-10.28550372	-0.412948147	-5.349225934	9.872555573	1.792836407	-1.760284261	7.071225433	2.655470586	8.831509694	4.246686272
IL	EA	137	KANKAKEE	17091	2005	12	8589.9	10149.9	-718.1	-2.380111742	5.241069577	1.430478918	7.621181319	54.99073789	-4.009469798	3.979411082	-0.015029358	7.98888088	55.27763777	-13.37039768	-5.465209004	-9.417803342	7.905188676	3.508222133	-10.6854169	-1.189788244	-5.937602572	9.495628656	10.10593428	-8.431393631	2.793359835	-2.819016898	11.22475347	1.800988872	-2.856582779	5.539705558	1.34156139	8.396288337	10.60772547	-3.493736773	5.741747423	1.124005325	9.235484196	21.16645499	-4.467997171	3.46938761	-0.499304781	7.937384781	7.224392276
IL	EA	167	KANKAKEE	17091	2006	11	10470.9	11900.9	1032.9	0.040518614	5.886215538	2.963367076	5.845696924	6.678470502	-1.08352579	7.731291537	3.323882874	8.814817327	19.33369798	-3.278580772	6.262324574	1.491871901	9.540905346	23.02336925	-4.381580132	4.525595487	0.072007678	8.907175619	2.125764766	-0.661313759	7.365389532	3.352037887	8.026703291	18.93582677	-8.033704562	1.760360567	-3.136671998	9.794065129	3.201114884	-8.201510072	4.859486272	-1.6710119	13.06099634	18.70757088	-9.591914726	2.926021417	-3.332946655	12.51793614	1.012880623
IL	EA	179	KANKAKEE	17091	2007	10	11223.3	12523.3	1655.3	-0.155576967	8.374101282	4.109262157	8.529678249	35.67661499	-2.753104281	4.508981203	0.877938461	7.262085484	20.35767453	-9.404815026	-1.30182719	-5.353321108	8.102987836	19.69318961	-8.860740824	-0.355410254	-4.608075539	8.50533057	2.494152996	-15.80790794	-7.050615181	-11.42926156	8.757292759	2.585899358	-21.1430419	-11.56247145	-16.35275668	9.58057045	6.046680117	-15.44159255	-5.1087275	-10.27516003	10.33286505	21.88561366	-6.206072118	3.697901493	-1.254085313	9.903973611	16.28811949
IL	EA	177	KANKAKEE	17091	2008	9	11097.9	12267.9	1399.9	-7.773272433	2.243116284	-2.765078074	10.01638872	14.95517965	-0.654933696	6.676690682	3.010878493	7.331624378	80.43925827	-14.07725264	-3.602419728	-8.839836184	10.47483291	2.444573044	-15.47306194	-2.788518715	-9.130790328	12.68454323	7.635075039	-8.123837068	1.029728146	-3.547054461	9.153565214	23.22080733	-7.318982196	0.672422264	-3.323279966	7.99140446	31.60370525	-11.19620103	-0.158345576	-5.677273303	11.03785545	19.62349773	-11.98316491	-2.992392403	-7.487778657	8.990772507	3.294705157
IL	EA	166	KANKAKEE	17091	2009	8	10408.2	11448.2	580.2	-8.226024709	-0.052005591	-4.13901515	8.174019118	2.917214224	-11.28142488	-2.93072807	-7.106076475	8.35069681	10.74882158	-19.72055862	-8.465567678	-14.09306315	11.25499094	4.387186487	-13.7685096	-5.200974999	-9.4847423	8.567534601	4.306447681	-13.71223502	-3.018139534	-8.365187277	10.69409549	1.810985945	-4.667424914	7.901099421	1.616837254	12.56852434	13.56911457	-5.043008429	4.214968109	-0.41402016	9.257976538	24.60778075	-10.35763267	0.598089799	-4.879771435	10.95572247	8.768170884
IL	EA	149.6	KANKAKEE	17091	2010	7	9379.92	10289.92	-578.08	-17.69066952	-8.285099766	-12.98788464	9.405569754	5.902753225	-13.80402454	-3.686107664	-8.745066102	10.11791688	5.246953511	-4.459644591	0.261670524	-2.098987033	4.721315115	2.98986238	-5.769350177	1.00749117	-2.380929503	6.776841347	15.93352917	-10.55299383	-2.384119634	-6.468556732	8.168874196	1.910227893	-9.312225747	-1.575222484	-5.443724116	7.737003263	14.00487274	-11.24778306	-1.237119675	-6.242451368	10.01066339	1.152899836	-5.954435047	1.914398719	-2.020018164	7.868833766	21.32709977
IL	EA	153.3	KANKAKEE	17091	2011	6	9611.91	10391.91	-476.09	-9.26742016	0.643535946	-4.311942107	9.910956106	16.04853195	-12.27907292	-3.436180536	-7.857626728	8.842892384	7.543968581	-11.6742728	-2.596761286	-7.135517043	9.077511514	7.706430897	-11.25109231	-4.11323095	-7.68216163	7.13786136	5.099405818	-11.57879883	-3.388974609	-7.48388672	8.189824221	28.94392907	-15.80041208	-4.863437814	-10.33192495	10.93697427	2.646427667	-1.913669412	6.955994924	2.521162756	8.869664336	1.79083221	-3.205069919	3.678101354	0.236515718	6.883171273	25.44841252
IL	EA	119.2	KANKAKEE	17091	2012	5	7473.84	8123.84	-2744.16	-5.225663092	5.28670591	0.030521409	10.512369	1.64651515	-6.766143078	4.628542586	-1.068800246	11.39468566	9.085144853	-11.31240707	-0.301355685	-5.806881378	11.01105139	16.40935119	-4.562764248	3.295368903	-0.633697673	7.858133151	21.50971119	-2.249669763	7.133219406	2.441774822	9.382889169	7.875863135	-5.990676498	1.906494555	-2.042090972	7.897171053	3.604496233	-5.52204955	3.796877991	-0.86258578	9.318927541	7.299174504	-4.932577335	4.804069656	-0.06425384	9.736646991	10.27356194
IL	EA	172.1	KANKAKEE	17091	2013	4	10790.67	11310.67	442.67	-11.0423056	-0.276389646	-5.659347623	10.76591595	3.063699663	-3.965589565	7.05264308	1.543526757	11.01823264	24.70934974	-9.591608886	1.143478831	-4.224065028	10.73508772	1.699467872	-12.42109869	-2.936219086	-7.678658888	9.484879604	7.240792358	-8.395861933	2.437038957	-2.979411488	10.83290089	51.78733416	-4.584698858	3.590013956	-0.497342451	8.174712814	17.26546289	-7.204744284	1.923230535	-2.640756875	9.127974819	2.370923893	-9.313467021	0.699599192	-4.306933914	10.01306621	12.70362252
IL	EA	174.3	KANKAKEE	17091	2014	3	10928.61	11318.61	450.61	-18.90147122	-7.165929226	-13.03370022	11.73554199	19.04488905	-8.960523098	0.288802493	-4.335860302	9.249325591	25.05581287	-12.21973473	-1.394433963	-6.807084347	10.82530077	7.432559848	-19.9025007	-7.146845629	-13.52467316	12.75565507	6.726454737	-15.4915242	-3.976492569	-9.734008385	11.51503163	12.88049303	-20.66676748	-9.304455028	-14.98561125	11.36231245	10.62499029	-16.52397358	-3.873056806	-10.19851519	12.65091677	12.67539279	-6.281197157	3.109158829	-1.586019164	9.390355986	23.39529376
IL	EA	92.5	KANKAKEE	17091	2015	2	5799.75	6059.75	-4808.25	-13.05308471	-4.009742716	-8.531413713	9.043341994	24.51082724	-18.10520431	-6.733180104	-12.41919221	11.37202421	4.88650526	-6.575542541	2.388364672	-2.093588935	8.963907213	1.292372851	-5.034571817	1.161115282	-1.936728267	6.195687099	4.624592411	-9.129538293	0.230734652	-4.44940182	9.360272945	26.16979796	-9.857071634	-0.071445358	-4.964258496	9.785626276	3.730633332	-15.28481221	-5.564364709	-10.42458846	9.720447501	1.215309585	-17.34927978	-6.73244512	-12.04086245	10.61683466	1.284515883
IL	EA	195.5	KANKAKEE	17091	2016	1	12257.85	12387.85	1519.85	-6.472042725	0.897504415	-2.787269155	7.36954714	1.496347119	-10.37578045	-0.294726706	-5.335253578	10.08105374	15.33138101	-13.18364788	-3.798424714	-8.491036297	9.385223166	4.493097789	-6.958327515	1.09092566	-2.933700928	8.049253175	2.17652215	-2.949929636	7.044034567	2.047052466	9.993964203	18.83998241	-8.265038002	0.037979528	-4.113529237	8.30301753	2.046466879	-10.60171568	-2.462498511	-6.532107096	8.139217169	3.80354836	-1.305895716	10.11108708	4.402595682	11.4169828	11.00497084
IL	EA	195.9	KANKAKEE	17091	2017	0	12282.93	12282.93	1414.93	-11.26929048	-1.394013781	-6.331652131	9.875276699	14.15417375	-9.314590477	1.546714428	-3.883938025	10.8613049	18.95381271	-0.835238761	5.198295563	2.181528401	6.033534324	40.13016687	-0.320236565	5.392842566	2.536303	5.713079131	2.283594707	-7.785855078	1.046725026	-3.369565026	8.832580104	1.587979637	-7.097927182	5.448211775	-0.824857703	12.54613896	21.19934687	-1.885693957	10.33688343	4.225594738	12.22257739	2.517067077	3.640559394	17.81817671	10.72936805	14.17761732	6.325138542
IL	WE	134	KNOX	17095	1990	27	8401.8	13233.18	295.18	-4.572353791	4.031665763	-0.270344014	8.604019554	8.677785449	-4.630861509	4.781746597	0.075442544	9.412608106	2.024872673	-1.537709996	7.222444894	2.842367449	8.76015489	13.32083694	-4.660759798	7.298351708	1.318795955	11.95911151	13.8162162	-5.613876886	5.460351981	-0.076762453	11.07422887	10.4351171	-1.931764596	10.08365272	4.075944063	12.01541732	2.317303209	-5.753188675	4.921209437	-0.415989619	10.67439811	28.02452597	-8.721825205	2.302391218	-3.209716994	11.02421642	23.15123364
IL	WE	129	KNOX	17095	1991	26	8088.3	12740.74	-197.26	-14.00246512	-4.467075511	-9.234770316	9.535389609	12.66321877	-8.081438911	-0.575756896	-4.328597904	7.505682015	6.279370771	-8.626438558	0.255243254	-4.185597652	8.881681812	7.066597932	-15.24129298	-3.779635952	-9.510464466	11.46165703	2.207535856	-7.525821898	2.11365051	-2.706085694	9.639472408	1.389322512	-2.541988294	3.966054735	0.71203322	6.508043029	0.80292986	-9.077137487	1.513137201	-3.782000143	10.59027469	10.31597544	-3.437981398	5.55919221	1.060605406	8.997173608	7.66288574
IL	WE	148	KNOX	17095	1992	25	9279.6	13753.1	815.1	0.100988472	3.505677033	1.803332753	3.404688561	4.838138166	-2.964233233	4.217845837	0.626806302	7.18207907	5.772506588	-14.54705588	0.176354163	-7.185350858	14.72341004	4.924065047	-7.047723417	1.589298756	-2.729212331	8.637022173	10.60913466	-2.511365838	7.210117508	2.349375835	9.721483346	0.731419324	-6.990641967	1.688718706	-2.650961631	8.679360673	3.221854043	-1.535416578	3.21797849	0.841280956	4.753395068	21.97370725	-0.940833259	7.688355114	3.373760928	8.629188373	13.35899334
IL	WE	133	KNOX	17095	1993	24	8339.1	12633.66	-304.34	-9.262247052	-0.470085272	-4.866166162	8.79216178	28.50905931	-7.586641557	-2.435175092	-5.010908325	5.151466465	17.07924238	-9.742537087	-1.281890283	-5.512213685	8.460646804	15.43294807	-5.68800526	3.281856331	-1.203074465	8.969861591	1.186912059	-7.002932633	4.483432975	-1.259749829	11.48636561	0.731086303	-2.068778343	3.479812387	0.705517022	5.54859073	2.560108289	-11.22195916	-4.546240788	-7.884099974	6.675718372	15.70408141	-13.32208595	-4.852621834	-9.087353892	8.469464116	15.87155032
IL	WE	167	KNOX	17095	1994	23	10470.9	14586.52	1648.52	-8.262567082	-0.831718505	-4.547142794	7.430848577	9.658271029	-14.37394871	-5.317029248	-9.845488979	9.056919462	6.919081545	-26.2862394	-14.22518487	-20.25571214	12.06105453	2.45342571	-4.665835791	2.109263029	-1.278286381	6.77509882	6.446517722	-15.54668056	-5.256944773	-10.40181267	10.28973579	2.489936018	-14.62209619	-4.648216999	-9.635156595	9.973879191	2.062272961	-4.533244802	7.656150365	1.561452782	12.18939517	4.002877717	-5.834555421	2.752035935	-1.541259743	8.586591356	44.82957754
IL	WE	116	KNOX	17095	1995	22	7273.2	11209.88	-1728.12	-15.11611108	-6.380977803	-10.74854444	8.735133277	4.523008047	-6.145250777	-0.066584488	-3.105917633	6.078666289	34.03348425	-5.023157218	0.493424663	-2.264866277	5.516581881	22.7480244	-12.95112191	-3.110704937	-8.030913424	9.840416973	7.874583373	-6.466819642	0.921652383	-2.772583629	7.388472025	3.355932364	-14.60387532	-4.340321298	-9.472098309	10.26355402	2.302635484	-11.69026225	0.430662861	-5.629799694	12.12092511	2.363984543	-2.484772636	9.226719794	3.370973579	11.71149243	1.565314086
IL	WE	145	KNOX	17095	1996	21	9091.5	12849.24	-88.76	-11.75940585	-4.343397461	-8.051401656	7.416008389	3.522995887	-7.650294215	1.594814081	-3.027740067	9.245108296	7.753836318	-10.00497566	1.936463778	-4.034255941	11.94143944	30.29353416	-10.76538821	-0.08886065	-5.42712443	10.67652756	11.55960914	-25.43740271	-15.18720223	-20.31230247	10.25020048	1.791820174	-6.011803433	5.149944772	-0.430929331	11.1617482	1.864215687	-7.757227487	0.570006886	-3.593610301	8.327234373	3.043923844	-0.674995831	11.49507032	5.410037242	12.17006615	1.927797613
IL	WE	145	KNOX	17095	1997	20	9091.5	12670.3	-267.7	-4.581798517	6.733741569	1.075971526	11.31554009	2.484090959	-18.13897971	-9.57464179	-13.85681075	8.56433792	9.951992884	-14.81454557	-3.910290489	-9.36241803	10.90425508	10.61044864	-15.56812774	-4.071720836	-9.819924288	11.4964069	21.31636745	-7.663263113	0.760667258	-3.451297927	8.423930371	7.10016037	-5.152173718	-1.152201008	-3.152187363	3.99997271	1.635176387	-8.49400003	2.182954613	-3.155522708	10.67695464	5.627537674	-3.797992902	4.763321344	0.482664221	8.561314246	80.99136645
IL	WE	154	KNOX	17095	1998	19	9655.8	13055.66	117.66	0.84052155	9.129518457	4.985020004	8.288996907	41.12860647	-11.99715939	-4.244061309	-8.12061035	7.753098081	18.9173553	-11.19899542	-3.064893782	-7.131944601	8.134101638	5.760809017	-4.589597907	1.672290625	-1.458653641	6.261888532	2.053300696	-2.489038934	4.011254901	0.761107984	6.500293835	9.492498899	-2.327523076	4.062935346	0.867706135	6.390458422	21.62646082	0.263436619	6.468507925	3.365972272	6.205071307	14.54526968	1.715190485	9.553691356	5.63444092	7.838500871	3.005921977
IL	WE	154	KNOX	17095	1999	18	9655.8	12876.72	-61.28	-20.33827694	-8.474308075	-14.40629251	11.86396887	23.02577214	-15.87947015	-7.60291544	-11.7411928	8.27655471	3.618596155	-6.50292596	1.837199813	-2.332863073	8.340125773	36.30721148	-2.815781708	3.269144746	0.226681519	6.084926454	22.46525272	-1.997674755	5.322779764	1.662552504	7.320454519	10.00461646	-1.034638057	11.08432576	5.024843851	12.11896382	3.625884519	-4.732119766	5.582739612	0.425309923	10.31485938	7.66891133	-6.114164175	0.873908472	-2.620127851	6.988072647	3.336913138
IL	WE	152	KNOX	17095	2000	17	9530.4	12572.38	-365.62	-5.731049081	4.534916644	-0.598066218	10.26596573	6.605415125	-4.404449183	3.902707029	-0.250871077	8.307156212	5.955232907	-9.623401444	-0.73523997	-5.179320707	8.888161474	21.16216823	-17.10901092	-5.023561384	-11.06628615	12.08544954	0.86372815	-10.63554104	-1.371234871	-6.003387956	9.264306169	10.37639546	-7.534767158	2.957865383	-2.288450887	10.49263254	0.811946403	-4.67373652	2.717652101	-0.978042209	7.391388621	14.90392475	0.441135641	9.718656817	5.079896229	9.277521176	22.48697428
IL	WE	166	KNOX	17095	2001	16	10408.2	13271.24	333.24	-11.73999211	-1.860205209	-6.80009866	9.879786901	0.665572979	-7.300657329	-0.088806441	-3.694731885	7.211850888	10.79751494	-9.582191419	-1.783735771	-5.682963595	7.798455648	1.591760979	-11.56662838	-1.142916335	-6.354772358	10.42371205	9.967377628	-8.839104969	-0.164742561	-4.501923765	8.674362408	44.64194787	-7.455971874	2.950519748	-2.252726063	10.40649162	42.57113543	-7.76662175	0.296864655	-3.734878547	8.063486405	3.766060137	-7.41250536	3.486596441	-1.96295446	10.8991018	40.41972919
IL	WE	169	KNOX	17095	2002	15	10596.3	13280.4	342.4	-11.24434627	-0.805577385	-6.024961828	10.43876889	1.752731949	-2.620128242	7.062067277	2.220969518	9.682195519	0.668209068	-7.117087511	1.572310705	-2.772388403	8.689398216	1.234589391	-1.187465435	11.95278238	5.382658474	13.14024782	0.648513855	-7.236489914	1.281599382	-2.977445266	8.518089296	42.77177815	-5.811909081	4.570017456	-0.620945812	10.38192654	4.456399987	-3.517686313	7.037701653	1.76000767	10.55538797	3.646469623	-0.779166494	9.539222097	4.380027802	10.31838859	19.73276134
IL	WE	181	KNOX	17095	2003	14	11348.7	13853.86	915.86	-5.533211761	1.661629017	-1.935791372	7.194840778	3.77684283	-9.81607006	1.991242426	-3.912413817	11.80731249	0.66094461	-14.82268552	-4.072295295	-9.447490408	10.75039023	1.859620382	-16.91464991	-6.07831136	-11.49648064	10.83633855	2.817756803	-5.828342471	2.869472152	-1.479435159	8.697814623	4.853245682	-15.43888351	-2.479250455	-8.959066983	12.95963306	1.42108041	-10.02978792	0.760454063	-4.634666929	10.79024198	17.71706208	-8.853292964	0.421713236	-4.215789864	9.2750062	1.295091435
IL	WE	194	KNOX	17095	2004	13	12163.8	14490.02	1552.02	-9.068241407	2.335948642	-3.366146383	11.40419005	7.542208098	-6.303743158	1.749024564	-2.277359297	8.052767722	0.65828657	-9.428525217	-0.469355352	-4.948940285	8.959169865	4.464597066	-12.94008287	-3.98994334	-8.465013105	8.95013953	3.929687171	-17.51810826	-7.800128019	-12.65911814	9.717980241	9.983137458	-8.912331067	-1.726073453	-5.31920226	7.186257614	4.72323058	-11.83943808	-0.246487261	-6.042962671	11.59295082	0.795738425	-1.54577119	7.058307672	2.756268241	8.604078862	3.504591796
IL	WE	123	KNOX	17095	2005	12	7712.1	9859.38	-3078.62	-4.364695326	2.963915099	-0.700390114	7.328610425	58.02751931	-6.408084615	1.052005489	-2.678039563	7.460090104	26.14203209	-12.83287558	-4.806427704	-8.819651642	8.026447876	0.88125471	-9.907965864	1.228212798	-4.339876533	11.13617866	4.369676705	-3.81491256	5.006620638	0.595854039	8.821533198	2.239973139	-3.35639843	5.409744101	1.026672836	8.766142531	11.81068604	-2.918969625	6.014040603	1.547535489	8.933010228	14.53633687	-3.329568467	4.533245129	0.601838331	7.862813596	5.483386645
IL	WE	168	KNOX	17095	2006	11	10533.6	12501.94	-436.06	0.201095733	5.342863522	2.771979627	5.141767788	13.23572519	-1.678632583	6.986996924	2.65418217	8.665629507	9.729556239	-3.246838685	6.393540798	1.573351056	9.640379483	18.80770478	-3.18300226	4.970705914	0.893851827	8.153708174	18.50908395	-1.740289105	6.51581432	2.387762607	8.256103425	22.52888909	-8.274610452	1.739380761	-3.267614845	10.01399121	0.90987528	-9.808415363	2.846263234	-3.481076064	12.6546786	8.669694052	-8.740784576	3.536623662	-2.602080457	12.27740824	0.815685337
IL	WE	194	KNOX	17095	2007	10	12163.8	13953.2	1015.2	-1.203793888	7.990669049	3.39343758	9.194462937	15.95553941	-3.808151997	4.338616201	0.265232102	8.146768198	13.40866973	-11.03661721	-2.387054035	-6.711835623	8.649563175	14.81569762	-10.75660311	-0.60891786	-5.682760485	10.14768525	0.930781494	-17.11892441	-7.768146651	-12.44353553	9.350777759	1.074260601	-18.80096256	-9.686750842	-14.2438567	9.114211718	5.997322744	-14.04759784	-4.618157426	-9.332877633	9.429440414	11.7905784	-3.315092246	5.705958656	1.195433205	9.021050902	26.63002931
IL	WE	200	KNOX	17095	2008	9	12540	14150.46	1212.46	-8.085067626	1.808291528	-3.138388049	9.893359154	11.79449245	-2.602075821	4.624764747	1.011344463	7.226840568	22.60800745	-15.3075876	-3.813137157	-9.560362379	11.49445044	3.547253027	-15.30275854	-2.435678984	-8.869218762	12.86707956	4.430654517	-8.738353441	0.795144089	-3.971604676	9.53349753	22.11151833	-8.75385548	-0.648409712	-4.701132596	8.105445768	25.02579054	-13.37455348	-0.676980204	-7.025766842	12.69757328	35.45167916	-13.45817565	-3.735823875	-8.596999763	9.722351775	4.544112686
IL	WE	186	KNOX	17095	2009	8	11662.2	13093.72	155.72	-8.43095377	-0.288637227	-4.359795499	8.142316543	1.092621148	-13.5705142	-2.733804044	-8.152159122	10.83671016	11.96983401	-19.75429198	-8.050197556	-13.90224477	11.70409442	1.810083109	-15.14150891	-5.993237503	-10.56737321	9.148271407	2.288962907	-13.28991923	-1.688841058	-7.489380144	11.60107817	0.92735512	-3.271121425	9.985507739	3.357193157	13.25662916	13.54096603	-6.293384005	3.030038246	-1.63167288	9.323422251	15.68950685	-10.29500208	0.177862462	-5.058569809	10.47286454	5.662323352
IL	WE	159.9	KNOX	17095	2010	7	10025.73	11278.31	-1659.69	-20.71371931	-10.86170224	-15.78771078	9.85201707	8.770102738	-15.3886775	-5.240267362	-10.31447243	10.14841014	1.832535415	-4.384289779	-0.26811865	-2.326204215	4.116171129	7.442731786	-6.387606069	-0.59763716	-3.492621615	5.789968909	28.00677723	-12.00474661	-2.628659297	-7.316702954	9.376087313	1.69797488	-9.977658056	-1.693908408	-5.835783232	8.283749648	12.36258649	-13.02500719	-2.072175286	-7.548591238	10.9528319	1.521359897	-8.751222959	-0.418332469	-4.584777714	8.33289049	17.14521984
IL	WE	169.5	KNOX	17095	2011	6	10627.65	11701.29	-1236.71	-9.809001253	-0.081054301	-4.945027777	9.727946952	8.89211774	-13.80940259	-5.040061255	-9.424731923	8.769341335	6.990804318	-13.49799649	-4.241570763	-8.869783627	9.256425727	7.818186434	-10.68857667	-4.646121084	-7.667348877	6.042455586	2.118575563	-11.2752327	-3.873332211	-7.574282456	7.401900489	23.04261314	-17.0030028	-4.643836809	-10.8234198	12.35916599	3.280035097	-2.130780759	8.294614736	3.081916988	10.42539549	1.781348904	-2.377702134	4.857170842	1.239734354	7.234872976	24.71981147
IL	WE	160.8	KNOX	17095	2012	5	10082.16	10976.86	-1961.14	-5.33165067	5.748762348	0.208555839	11.08041302	2.400128356	-8.290179383	3.619143042	-2.335518171	11.90932243	4.606041889	-11.24132867	-1.310182094	-6.275755382	9.931146576	4.498200465	-4.88278537	2.453878986	-1.214453192	7.336664356	3.888174642	-2.371786825	8.272725789	2.950469482	10.64451261	3.422136394	-6.835445281	1.374564609	-2.730440336	8.21000989	5.007762048	-5.422775032	3.837177833	-0.7927986	9.259952865	8.112217266	-3.758040418	5.688253436	0.965106509	9.446293854	14.15600842
IL	WE	191	KNOX	17095	2013	4	11975.7	12691.46	-246.54	-11.5967591	-0.870194816	-6.233476958	10.72656428	1.280748624	-4.863137117	5.182029948	0.159446416	10.04516707	28.48710046	-10.5338028	0.942976268	-4.795413266	11.47677907	0.648513855	-12.55730944	-1.278843093	-6.918076267	11.27846635	11.73227479	-8.507412142	1.515860259	-3.495775941	10.0232724	38.89560001	-4.559471161	3.857655251	-0.350907955	8.417126412	25.88784457	-7.069350194	2.912728017	-2.078311088	9.982078211	2.005643695	-11.31155271	-0.489059802	-5.900306256	10.82249291	17.54200414
IL	WE	201.4	KNOX	17095	2014	3	12627.78	13164.6	226.6	-19.12514342	-8.626566217	-13.87585482	10.4985772	11.251503	-8.457325015	0.309184812	-4.074070101	8.766509827	19.68824141	-12.89491732	-0.487886649	-6.691401985	12.40703067	5.352402321	-18.76824061	-6.249254289	-12.50874745	12.51898632	1.940450255	-18.07065724	-5.601227537	-11.83594239	12.4694297	12.48164038	-20.82283931	-10.23769302	-15.53026617	10.58514629	7.321145664	-14.93971493	-3.053895664	-8.996805297	11.88581927	15.57914838	-6.877221503	2.312786101	-2.282217701	9.190007604	41.52861594
IL	WE	205.9	KNOX	17095	2015	2	12909.93	13267.81	329.81	-13.75947604	-4.504689754	-9.132082897	9.254786286	18.69112064	-18.21136715	-6.620853945	-12.41611055	11.59051321	4.429937197	-5.382300003	3.882954149	-0.749672927	9.265254152	2.028196159	-4.226031771	2.321300288	-0.952365741	6.547332059	6.275924384	-9.722173127	-0.218912596	-4.970542862	9.503260531	28.7235644	-10.98225643	0.032687498	-5.474784466	11.01494393	3.632485046	-14.91897889	-5.547124828	-10.23305186	9.371854062	0.81884469	-16.6416281	-5.781945566	-11.21178683	10.85968253	2.63790451
IL	WE	223.3	KNOX	17095	2016	1	14000.91	14179.85	1241.85	-6.639503379	0.614559025	-3.012472177	7.254062404	1.659524987	-11.39797465	-1.442948254	-6.420461452	9.955026396	9.360961193	-14.70779969	-4.800177947	-9.753988819	9.907621743	4.437051731	-7.094674212	0.640927729	-3.226873242	7.735601941	2.40362456	-3.753474894	5.159818659	0.703171882	8.913293553	10.6371232	-8.652999377	-0.404850608	-4.528924993	8.248148769	3.039692118	-9.696304238	-1.969420912	-5.832862575	7.726883326	7.43894171	-0.69409072	9.862461006	4.584185143	10.55655173	1.721189303
IL	WE	229.5	KNOX	17095	2017	0	14389.65	14389.65	1451.65	-11.84308827	-2.923831002	-7.383459636	8.919257268	2.206599605	-10.05423155	0.811356423	-4.621437563	10.86558797	4.837551071	-1.156362964	4.412141463	1.62788925	5.568504427	33.8245321	-1.73585672	3.632815167	0.948479223	5.368671887	1.840063571	-7.510381728	1.406226645	-3.052077542	8.916608373	1.177919425	-7.06643654	5.04794248	-1.00924703	12.11437902	6.830194443	-2.478448321	12.02593486	4.773743269	14.50438318	1.688739872	3.006871534	16.32625584	9.666563688	13.31938431	6.359077498
IL	NW	129	LEE	17103	1990	27	8088.3	12083.49	6.49	-5.784891969	2.297866429	-1.74351277	8.082758398	11.70449717	-5.90575073	3.3894072	-1.258171765	9.29515793	4.612895138	-3.953212265	6.072507315	1.059647525	10.02571958	12.94646871	-6.432492983	4.539253109	-0.946619937	10.97174609	14.41902047	-6.874970079	4.035150456	-1.419909811	10.91012054	5.307103229	-3.292246492	7.310045013	2.00889926	10.6022915	1.83670211	-7.62920683	3.055018353	-2.287094238	10.68422518	18.80831004	-10.84556545	0.444963412	-5.200301019	11.29052886	17.58317845
IL	NW	119	LEE	17103	1991	26	7461.3	11308.52	-768.48	-15.26269275	-5.150852643	-10.2067727	10.11184011	10.24912291	-9.596730779	-1.29297237	-5.444851575	8.303758409	9.324980038	-9.553809219	0.216562932	-4.668623144	9.770372151	7.738131903	-17.36925689	-5.849559123	-11.60940801	11.51969777	0.751448763	-9.777783212	0.279292052	-4.74924558	10.05707526	0.799144095	-3.850272281	3.733053167	-0.058609557	7.583325448	0.850562373	-10.79416558	0.082912738	-5.355626421	10.87707832	5.359592292	-4.613561706	4.099180897	-0.257190404	8.712742603	6.025758005
IL	NW	145	LEE	17103	1992	25	9091.5	12790.75	713.75	-0.942106896	1.687097947	0.372495525	2.629204843	5.493677887	-3.593874893	3.208092148	-0.192891373	6.801967041	6.304867093	-17.28969455	-1.987203484	-9.638449017	15.30249107	4.589491529	-9.252070108	0.13988551	-4.556092299	9.391955618	13.98237224	-4.393537202	4.311655605	-0.040940798	8.705192807	0.778177246	-7.773506416	0.508090062	-3.632708177	8.281596478	2.232634286	-2.557716129	1.761015462	-0.398350334	4.318731591	19.3650236	-1.69563435	5.978322967	2.141344308	7.673957317	13.49389421
IL	NW	118	LEE	17103	1993	24	7398.6	10949.88	-1127.12	-9.224155527	-1.300189067	-5.262172297	7.92396646	26.18149062	-8.568907635	-2.720554304	-5.64473097	5.848353331	19.64520148	-12.99105751	-2.311112613	-7.651085062	10.6799449	14.43984224	-6.636323947	2.172911125	-2.231706411	8.809235072	1.736305934	-8.447258338	2.637548718	-2.90485481	11.08480706	0.778177246	-2.746652585	2.298695084	-0.22397875	5.045347669	1.711633492	-10.53985987	-3.386297354	-6.963078612	7.153562516	7.925897477	-14.23999814	-4.645062468	-9.442530304	9.594935672	12.74268333
IL	NW	162	LEE	17103	1994	23	10157.4	13560.71	1483.71	-9.428443349	-1.1341591	-5.281301225	8.294284249	8.336813806	-17.15449706	-6.076548828	-11.61552294	11.07794823	3.893858418	-28.41693983	-16.59660856	-22.5067742	11.82033127	2.799314749	-7.622564128	0.184604501	-3.718979814	7.807168629	14.12892968	-17.10283496	-7.503194823	-12.30301489	9.599640137	3.162626977	-17.88572627	-6.710360342	-12.29804331	11.17536593	2.669308777	-8.437384491	3.991859188	-2.222762652	12.42924368	7.558795029	-6.298853686	2.014265929	-2.142293879	8.313119615	46.62492661
IL	NW	124	LEE	17103	1995	22	7774.8	11030.14	-1046.86	-16.07444827	-7.290771888	-11.68261008	8.783676382	10.4631304	-8.102048057	-1.204741363	-4.65339471	6.897306694	30.02853423	-4.926928204	0.136048311	-2.395439947	5.062976515	18.7322177	-14.81833746	-3.866994148	-9.342665804	10.95134331	3.998924545	-8.332844826	0.693485092	-3.819679867	9.026329918	0.791893824	-15.6702403	-5.07812587	-10.37418309	10.59211443	1.475868459	-13.73768796	-1.203254733	-7.470471347	12.53443323	0.929437266	-3.890274721	6.894750974	1.502238127	10.7850257	0.86339541
IL	NW	146	LEE	17103	1996	21	9154.2	12261.57	184.57	-12.63289262	-4.394448056	-8.513670338	8.238444564	1.307217535	-10.25986663	-0.578638904	-5.419252767	9.681227726	7.968376855	-10.47972003	1.298689483	-4.590515274	11.77840951	15.83731691	-11.84633348	-1.246792114	-6.546562797	10.59954137	8.504103213	-26.34300381	-16.31053108	-21.32676745	10.03247273	1.20043539	-7.698899808	3.032289704	-2.333305052	10.73118951	2.520343665	-9.445197991	-0.718933477	-5.082065734	8.726264514	2.337033172	-2.54288362	8.349419239	2.90326781	10.89230286	1.492833049
IL	NW	126	LEE	17103	1997	20	7900.2	10859.6	-1217.4	-6.080047416	4.871450945	-0.604298235	10.95149836	5.393178008	-18.7679998	-8.947861023	-13.85793041	9.820138777	8.476567152	-16.45533934	-6.162112094	-11.30872572	10.29322725	10.12487298	-15.27067397	-3.63862521	-9.45464959	11.63204876	16.34578318	-9.678880264	-0.57524003	-5.127060147	9.103640234	6.319023874	-6.335394864	-1.410554441	-3.872974653	4.924840423	1.797783583	-11.66485722	-0.793900474	-6.229378847	10.87095675	9.242069344	-5.923700263	2.904418773	-1.509640745	8.828119036	65.83686981
IL	NW	168	LEE	17103	1998	19	10533.6	13345.03	1268.03	-1.272543495	7.715603695	3.2215301	8.98814719	38.59206182	-13.7463693	-4.233556635	-8.989962968	9.512812665	16.57975507	-11.26148491	-3.011153515	-7.136319213	8.250331395	4.980311169	-5.50209627	0.143875618	-2.679110326	5.645971888	3.158194986	-3.202845272	2.584010878	-0.309417197	5.78685615	4.840895141	-3.977486462	2.853768771	-0.561858845	6.831255233	9.759643243	-0.351134302	5.860689923	2.75477781	6.211824225	14.41630139	-0.159098723	8.376321626	4.108611452	8.535420349	6.431878142
IL	NW	150	LEE	17103	1999	18	9405	12068.46	-8.54	-21.4636564	-9.439445612	-15.45155101	12.02421079	21.86375852	-18.227394	-9.512196646	-13.86979532	8.715197354	7.606886703	-8.651938264	0.353793759	-4.149072253	9.005732023	12.73412866	-3.917225125	2.437141109	-0.740042008	6.354366234	30.07507795	-3.156663009	4.158592279	0.500964635	7.315255288	5.216865867	-2.953152699	8.212559512	2.629703406	11.16571221	5.200101312	-6.130169892	5.616778353	-0.25669577	11.74694825	10.53363009	-7.562211272	0.591651923	-3.485279675	8.153863195	2.777937987
IL	NW	152	LEE	17103	2000	17	9530.4	12045.89	-31.11	-6.712781885	3.064605892	-1.824087996	9.777387777	9.617151467	-5.615468725	2.660669345	-1.47739969	8.27613807	7.958232012	-11.5837727	-2.378349838	-6.981061269	9.205422862	11.02446329	-19.41406405	-6.832424171	-13.12324411	12.58163988	1.930539918	-11.85545148	-1.929876972	-6.892664226	9.925574508	6.097234352	-8.977263472	1.887831882	-3.544715795	10.86509535	0.99240768	-6.752486416	0.817156823	-2.967664797	7.569643239	11.37637002	-1.572965634	7.918410061	3.172722214	9.491375695	23.5862094
IL	NW	160	LEE	17103	2001	16	10032	12399.52	322.52	-13.11502175	-2.405820041	-7.760420896	10.70920171	1.168377801	-9.187489576	-1.04439013	-5.115939853	8.143099446	5.147520295	-10.79217483	-2.744144967	-6.768159899	8.048029863	2.894951824	-13.23784671	-2.571815012	-7.904830861	10.6660317	2.677545994	-9.626457328	-1.042457813	-5.334457571	8.583999515	35.26474392	-8.670663189	0.260155761	-4.205253714	8.93081895	39.35371336	-9.172392955	-1.071012892	-5.121702924	8.101380063	4.625809551	-8.9892768	1.118308493	-3.935484153	10.10758529	33.69463446
IL	NW	165	LEE	17103	2002	15	10345.5	12565.05	488.05	-12.07613294	-1.105596436	-6.590864688	10.9705365	1.063639682	-3.407959027	6.414664701	1.503352837	9.822623728	1.159262364	-9.147117697	-0.523955447	-4.835536572	8.62316225	5.435914411	-2.110807857	10.02352377	3.956357955	12.13433162	0.769089559	-8.500298473	0.535567127	-3.982365673	9.0358656	21.20586211	-6.896556456	3.592972453	-1.651792001	10.48952891	5.238211828	-4.148303715	5.698610033	0.775153159	9.846913748	1.44377458	-1.456116749	8.247207699	3.395545475	9.703324448	32.30694547
IL	NW	152	LEE	17103	2003	14	9530.4	11601.98	-475.02	-6.391534447	0.952600147	-2.71946715	7.344134594	3.057103286	-10.52422804	0.67671883	-4.923754605	11.20094687	1.487218323	-15.8166429	-5.47114167	-10.64389229	10.34550123	0.762781017	-17.8903025	-7.196433407	-12.54336795	10.69386909	2.075484031	-6.783034893	1.137181903	-2.822926495	7.920216796	7.497404044	-16.20233441	-3.66014546	-9.931239935	12.54218895	0.980720559	-11.19487236	-0.250844432	-5.722858396	10.94402793	11.63357804	-10.51738762	1.310382343	-4.603502639	11.82776996	1.762899899
IL	NW	185	LEE	17103	2004	13	11599.5	13523.11	1446.11	-10.35329482	-0.122281612	-5.237788216	10.23101321	8.024136727	-7.336735848	-0.074528641	-3.705632245	7.262207207	0.995366334	-11.44933182	-2.773910425	-7.111621123	8.675421395	4.519162639	-14.50335188	-5.56300581	-10.03317885	8.94034607	5.364960866	-18.2050874	-8.111469062	-13.15827823	10.09361834	8.982420114	-9.920254409	-1.956608995	-5.938431702	7.963645414	5.576798693	-12.9794849	-1.05590715	-7.017696025	11.92357775	0.878238473	-2.70717872	5.17637395	1.234597615	7.88355267	10.79121566
IL	NW	142	LEE	17103	2005	12	8903.4	10679.04	-1397.96	-6.557129838	0.846010159	-2.855559839	7.403139997	40.52246912	-7.061429225	-0.252899096	-3.657164161	6.808530129	25.40457953	-14.49961534	-6.613216876	-10.55641611	7.886398464	4.637324512	-12.57520318	-1.663850122	-7.119526651	10.91135306	5.176042199	-5.281615929	3.145873129	-1.0678714	8.427489058	1.505069513	-4.005317351	4.296263696	0.145473173	8.301581047	10.25780697	-4.444239186	3.662283261	-0.390977963	8.106522447	15.88375266	-4.619720933	2.264322721	-1.177699106	6.884043654	5.353869149
IL	NW	188	LEE	17103	2006	11	11787.6	13415.27	1338.27	-0.512596592	3.468925531	1.478164469	3.981522123	16.63265899	-2.861296316	5.357585006	1.248144345	8.218881322	7.39624498	-4.986116784	4.380166573	-0.302975105	9.366283357	13.1846719	-5.484971236	2.788816385	-1.348077425	8.273787621	7.429629847	-2.338039381	5.182073821	1.42201722	7.520113202	37.62604784	-8.65532254	0.862983253	-3.896169643	9.518305793	1.75470355	-10.77461798	1.355259705	-4.709679137	12.12987769	14.30869902	-9.6913923	1.365752839	-4.16281973	11.05714514	0.910375314
IL	NW	182	LEE	17103	2007	10	11411.4	12891.1	814.1	-1.958010155	7.656468159	2.849229002	9.614478314	8.514585686	-4.537429482	3.085246764	-0.726091359	7.622676246	8.210789445	-12.71721375	-3.320731042	-8.018972396	9.396482708	13.86552569	-10.91481164	-1.744422913	-6.329617277	9.170388727	2.511610142	-18.14478887	-9.153217248	-13.64900306	8.991571622	1.70269136	-21.92816054	-11.76638721	-16.84727388	10.16177333	6.905077385	-15.47068354	-5.685274045	-10.57797879	9.785409495	10.48303556	-5.1675821	4.208859953	-0.479361073	9.376442053	16.63468624
IL	NW	182	LEE	17103	2008	9	11411.4	12743.13	666.13	-9.136827388	1.564855696	-3.785985846	10.70168308	11.99637447	-3.757191923	3.827022149	0.034915113	7.584214072	23.59676701	-16.12238727	-5.296284885	-10.70933608	10.82610239	4.287381597	-17.39274774	-4.572279641	-10.98251369	12.8204681	9.762382331	-9.506706439	-0.976321895	-5.241514167	8.530384544	12.28031125	-10.25872055	-3.04854685	-6.6536337	7.2101737	25.55986816	-14.90218063	-2.734645259	-8.818412945	12.16753537	28.72974582	-14.33810694	-4.58818396	-9.46314545	9.74992298	5.15992321
IL	NW	168	LEE	17103	2009	8	10533.6	11717.36	-359.64	-10.08903952	-1.097772469	-5.593405995	8.991267051	3.210566676	-15.1771766	-5.410610887	-10.29389374	9.766565713	13.05504032	-21.05556568	-9.671647879	-15.36360678	11.3839178	1.566469153	-17.55612885	-7.487616718	-12.52187278	10.06851213	0.906150768	-14.49851215	-3.161393132	-8.829952641	11.33711902	0.90002228	-4.342397383	7.096387214	1.376994915	11.4387846	7.975510598	-7.234363009	2.086254657	-2.574054176	9.320617666	15.48653653	-11.26630107	-0.803981497	-6.035141284	10.46231957	6.571586815
IL	NW	173.6	LEE	17103	2010	7	10884.72	11920.51	-156.49	-19.87182681	-10.01104367	-14.94143524	9.86078314	5.554560906	-15.34930918	-4.433604163	-9.891456672	10.91570502	2.549141116	-6.113769471	-1.199469634	-3.656619553	4.914299837	2.788978503	-7.853349944	-1.29416845	-4.573759197	6.559181494	14.54137418	-12.21114382	-3.262746513	-7.736945167	8.948397307	2.974795642	-8.965880201	-1.780204241	-5.373042221	7.18567596	8.390627212	-12.08950281	-1.748660767	-6.919081789	10.34084204	2.202996976	-7.476260361	0.292515908	-3.591872226	7.768776269	8.277625719
IL	NW	170.9	LEE	17103	2011	6	10715.43	11603.25	-473.75	-10.97161562	-1.410493669	-6.191054645	9.561121951	6.817635857	-12.76802056	-3.881686535	-8.324853548	8.886334025	5.042360389	-13.99227962	-4.80266393	-9.397471775	9.18961569	10.29428951	-12.45868941	-5.228170271	-8.843429841	7.230519139	5.191987772	-11.78615034	-3.970662281	-7.878406311	7.815488059	27.92195185	-17.88372659	-5.541458713	-11.71259265	12.34226788	5.26954501	-2.268152635	6.563929627	2.147888496	8.832082262	2.900218373	-3.504444228	1.896632516	-0.803905856	5.401076744	19.82790227
IL	NW	142.3	LEE	17103	2012	5	8922.21	9662.06	-2414.94	-6.551010901	4.555580406	-0.997715247	11.10659131	1.737690062	-8.665774609	3.594809722	-2.535482444	12.26058433	4.43933832	-12.81615409	-2.85636621	-7.83626015	9.95978788	8.015858683	-6.024084089	1.883087298	-2.070498396	7.907171387	3.413510008	-3.504970544	5.766744563	1.13088701	9.271715107	3.633346107	-7.464452076	1.16180357	-3.151324253	8.626255646	2.934099276	-5.823173831	3.748034018	-1.037569907	9.571207849	7.309458383	-5.498632099	4.148497287	-0.675067406	9.647129386	14.79807088
IL	NW	171.3	LEE	17103	2013	4	10740.51	11332.39	-744.61	-12.33536348	-1.330179025	-6.832771253	11.00518446	0.743085562	-6.231873002	4.58791837	-0.821977316	10.81979137	26.84017178	-11.23546867	0.068995807	-5.583236432	11.30446448	0.687377839	-13.0861681	-3.36605353	-8.226110815	9.72011457	8.233318117	-10.81168721	-0.102750623	-5.457218917	10.70893659	42.72125591	-7.067933293	1.766409552	-2.650761871	8.834342845	24.13724031	-8.006711521	1.453421316	-3.276645103	9.460132837	1.56872443	-11.56883276	-1.027416737	-6.298124749	10.54141602	14.30105995
IL	NW	181.6	LEE	17103	2014	3	11386.32	11830.23	-246.77	-20.97081516	-10.15828302	-15.56454909	10.81253214	10.98943264	-10.39836931	-1.093474237	-5.745921774	9.304895073	13.2175654	-14.40034851	-2.214501198	-8.307424854	12.18584731	4.336610975	-21.22471123	-8.255428613	-14.74006992	12.96928262	3.854089581	-19.04513517	-6.26015439	-12.65264478	12.78498078	7.27523134	-22.0960086	-10.50918361	-16.30259611	11.58682499	7.457644165	-15.78019993	-3.843194292	-9.811697111	11.93700564	8.118021151	-8.428005724	0.555609138	-3.936198293	8.983614862	22.606382
IL	NW	188.4	LEE	17103	2015	2	11812.68	12108.62	31.62	-15.25289663	-5.786008137	-10.51945238	9.466888493	15.26917749	-18.91392841	-7.322740689	-13.11833455	11.59118772	3.222214525	-6.247999069	2.359903939	-1.944047565	8.607903008	2.707715956	-5.607302389	0.876285466	-2.365508462	6.483587855	3.443057792	-11.03950568	-2.009414003	-6.524459842	9.030091677	25.37880146	-12.05856957	-1.112167119	-6.585368345	10.94640245	1.178042588	-16.91906703	-6.721542245	-11.82030464	10.19752479	0.870550234	-18.35394581	-7.321800856	-12.83787333	11.03214495	1.259093193
IL	NW	200.9	LEE	17103	2016	1	12596.43	12744.4	667.4	-7.296816801	0.037589306	-3.629613748	7.334406107	0.783713548	-11.57135196	-2.41396159	-6.992656775	9.15739037	13.37880536	-15.12211592	-5.803150001	-10.46263296	9.318965919	3.439289298	-6.447137791	0.332863111	-3.05713734	6.780000902	4.039021515	-4.207483478	3.399087799	-0.40419784	7.606571277	16.44282633	-9.072773607	-0.896763089	-4.984768348	8.176010518	1.199024744	-10.9880272	-3.113669304	-7.050848252	7.874357896	5.456225476	-1.006412087	7.890485679	3.442036796	8.896897766	0.912402198
IL	NW	209	LEE	17103	2017	0	13104.3	13104.3	1027.3	-12.73005649	-3.333920429	-8.03198846	9.396136061	1.563760626	-10.43861008	-0.405387765	-5.421998923	10.03322232	6.330581781	-2.027896848	3.396880322	0.684491737	5.42477717	43.13187581	-2.098275873	3.222767504	0.562245816	5.321043377	4.648047458	-8.702661047	0.334916382	-4.183872333	9.037577429	0.942376566	-7.156340664	3.746263148	-1.705038758	10.90260381	9.893761414	-2.910361933	9.463170249	3.276404158	12.37353218	0.88867054	1.51689583	15.04636055	8.281628188	13.52946472	9.028436311
IL	EA	132	LIVINGSTON	17105	1990	27	8276.4	13056.21	908.21	-3.757074997	4.095391237	0.16915812	7.852466234	4.306824412	-4.16598229	4.782672623	0.308345166	8.948654913	3.42662378	-0.584489619	7.891317978	3.653414179	8.475807597	19.20914358	-3.654217541	7.936151153	2.140966806	11.59036869	20.66762446	-3.787876899	6.49186006	1.35199158	10.27973696	19.68085195	-1.220009163	8.87083012	3.825410478	10.09083928	2.014450679	-4.536441884	5.244648376	0.354103246	9.78109026	26.36159388	-7.612072814	3.594773392	-2.008649711	11.20684621	38.76580331
IL	EA	69	LIVINGSTON	17105	1991	26	4326.3	8929.08	-3218.92	-12.45550338	-3.480304666	-7.967904023	8.975198714	9.210633335	-5.776836457	-0.392985514	-3.084910986	5.383850943	12.25534565	-6.146127226	1.183382108	-2.481372559	7.329509334	10.01348682	-14.88081207	-3.868953974	-9.374883022	11.0118581	1.712049586	-7.196770221	2.001550704	-2.597609759	9.198320925	3.085279995	-1.961680037	4.421856279	1.230088121	6.383536316	1.013017875	-9.119932049	0.568316252	-4.275807899	9.688248301	9.271873086	-2.875966013	5.948364328	1.536199158	8.824330341	5.29808059
IL	EA	156	LIVINGSTON	17105	1992	25	9781.2	14206.95	2058.95	0.388361202	3.694810831	2.041586016	3.306449629	2.293552063	-2.455652388	4.902364864	1.223356238	7.358017252	11.30947759	-15.24383925	-2.165257121	-8.704548186	13.07858213	6.297722782	-7.004224339	2.669198806	-2.167512766	9.673423145	10.06686052	-2.523705715	6.124434546	1.800364416	8.648140261	0.817006464	-6.244129528	1.97924042	-2.132444554	8.223369948	1.855829215	-1.854745225	3.66729432	0.906274547	5.522039545	30.12716599	-0.012204206	8.561665627	4.274730711	8.573869833	5.805223653
IL	EA	132	LIVINGSTON	17105	1993	24	8276.4	12525.12	377.12	-7.537155241	1.372303553	-3.082425844	8.909458794	48.7620128	-6.620868615	-1.598914401	-4.109891508	5.021954214	20.81440829	-10.07866693	-1.235018287	-5.656842609	8.843648643	18.3294026	-3.843246892	4.248346703	0.202549906	8.091593595	1.528658692	-7.376028545	5.133814182	-1.121107182	12.50984273	0.819676981	-2.125417755	6.662552795	2.26856752	8.78797055	3.204615436	-9.853453903	-2.911238956	-6.38234643	6.942214947	16.72530106	-13.1954909	-4.009345699	-8.6024183	9.186145201	13.65553161
IL	EA	156	LIVINGSTON	17105	1994	23	9781.2	13852.89	1704.89	-6.461447554	1.388463704	-2.536491925	7.849911258	3.219377126	-12.74846761	-3.289627149	-8.01904738	9.458840461	6.328286349	-25.52796019	-15.14618704	-20.33707362	10.38177315	6.063910116	-5.312883965	2.312114854	-1.500384556	7.624998819	17.48079608	-14.69921522	-4.434489254	-9.566852237	10.26472597	4.252051022	-13.88273579	-4.092841762	-8.987788776	9.789894028	3.44512499	-5.205555499	6.027107861	0.410776181	11.23266336	1.147697078	-4.021116908	5.038388038	0.508635565	9.059504946	30.37827683
IL	EA	111	LIVINGSTON	17105	1995	22	6959.7	10854.36	-1293.64	-14.42379057	-4.856681065	-9.640235818	9.567109505	8.022930986	-5.600177528	2.027851662	-1.786162933	7.62802919	47.27534054	-2.603647952	2.429769014	-0.086939469	5.033416966	19.36832981	-11.27931083	-2.634689245	-6.957000038	8.644621585	4.250748324	-6.305734459	1.853978598	-2.225877931	8.159713057	1.109176466	-14.1934314	-3.43192779	-8.812679595	10.76150361	1.487400577	-11.65089943	1.444355138	-5.103272146	13.09525457	1.145908388	-2.835062126	10.52058066	3.842759266	13.35564278	0.985012718
IL	EA	146	LIVINGSTON	17105	1996	21	9154.2	12871.83	723.83	-10.7483142	-3.15607652	-6.95219536	7.59223768	7.148003037	-9.737033576	-0.312132651	-5.024583114	9.424900925	7.458689354	-8.69972275	3.551601811	-2.57406047	12.25132456	12.39667137	-8.794900335	1.864756735	-3.4650718	10.65965707	5.558551105	-22.11807543	-10.93306018	-16.52556781	11.18501525	1.302708562	-6.798686241	5.751306225	-0.523690008	12.54999247	2.26636785	-8.011045098	0.554308487	-3.728368305	8.565353585	2.185804947	-1.179195115	11.60535552	5.213080201	12.78455063	1.100139174
IL	EA	122	LIVINGSTON	17105	1997	20	7649.4	11190	-958	-3.205173591	7.345561919	2.070194164	10.55073551	3.749108434	-17.93387123	-9.53544997	-13.7346606	8.39842126	9.652487606	-16.29629073	-5.23622132	-10.76625603	11.06006941	12.16338234	-12.83022093	-1.090540669	-6.9603808	11.73968026	20.83316508	-8.487846578	0.036322991	-4.225761794	8.524169569	9.997920397	-4.037504782	0.157715908	-1.939894437	4.19522069	1.727503646	-8.993774336	1.241024851	-3.876374743	10.23479919	7.883030885	-3.81947454	6.252489718	1.216507589	10.07196426	51.71290284
IL	EA	132	LIVINGSTON	17105	1998	19	8276.4	11639.97	-508.03	1.719238806	10.09230217	5.905770489	8.373063367	27.78441042	-10.04921717	-1.417995165	-5.733606168	8.631222005	20.21055238	-9.118347114	-2.132231255	-5.625289185	6.986115859	4.797635137	-4.275748122	1.913933478	-1.180907322	6.1896816	4.400403111	-2.348410772	4.973189841	1.312389535	7.321600613	1.286720471	-2.560053468	5.898726755	1.669336644	8.458780223	17.26878617	0.406901308	6.666133689	3.536517498	6.259232381	16.863931	0.91904555	9.059936649	4.989491099	8.140891099	4.646529875
IL	EA	136	LIVINGSTON	17105	1999	18	8527.2	11713.74	-434.26	-20.7722524	-8.058636283	-14.41544434	12.71361612	26.10431602	-16.60613211	-6.346361282	-11.4762467	10.25977083	5.634198371	-7.197554296	1.589762294	-2.803896001	8.78731659	25.25248778	-2.502496394	5.307791023	1.402647314	7.810287417	35.13792731	-1.78385875	5.747720274	1.981930762	7.531579024	9.598786087	-1.885373006	9.852087589	3.983357291	11.73746059	9.239748823	-5.203417061	5.723997134	0.260290036	10.92741419	5.317944739	-6.520136965	1.253285039	-2.633425963	7.773422004	3.770365186
IL	EA	147	LIVINGSTON	17105	2000	17	9216.9	12226.41	78.41	-4.60612542	6.44490125	0.919387915	11.05102667	2.431209868	-4.102031981	4.494335635	0.196151827	8.596367616	14.78764212	-10.03336652	-0.541110711	-5.287238616	9.492255809	12.34286374	-18.05647979	-6.04529541	-12.0508876	12.01118438	2.135317629	-11.53059492	-1.88740147	-6.708998195	9.64319345	8.072973098	-8.148480247	2.761252085	-2.693614081	10.90973233	1.159737202	-5.105029696	2.54873494	-1.278147378	7.653764636	10.840316	1.467277015	10.84399722	6.155637115	9.3767202	9.452088351
IL	EA	145	LIVINGSTON	17105	2001	16	9091.5	11923.98	-224.02	-11.73304027	-2.399446575	-7.066243423	9.333593695	0.9496056	-8.477998914	-0.30372591	-4.390862412	8.174273004	4.70264388	-7.428978758	-0.958285851	-4.193632305	6.470692907	2.344410846	-11.21344534	-0.699255824	-5.956350582	10.51418952	9.636522809	-8.968216233	0.800755919	-4.083730157	9.768972152	32.45441138	-4.908505545	4.140528789	-0.383988378	9.049034334	19.29976541	-6.162624704	1.777147926	-2.192738389	7.93977263	10.40489546	-7.262034811	3.531642277	-1.865196267	10.79367709	41.61998731
IL	EA	137	LIVINGSTON	17105	2002	15	8589.9	11245.35	-902.65	-11.10997447	0.379734867	-5.365119802	11.48970934	3.44348942	-3.633284225	6.696233136	1.531474456	10.32951736	1.20996813	-7.152308658	2.408310882	-2.371998888	9.56061954	3.18874444	-1.37422399	11.88746769	5.256621849	13.26169168	1.396448253	-4.803713981	3.920246934	-0.441733523	8.723960915	59.08026505	-5.631409038	5.748304461	0.058447712	11.3797135	2.713624545	-3.883578491	6.916956226	1.516688868	10.80053472	1.106763617	-1.268816931	8.993323735	3.862253402	10.26214067	25.1132899
IL	EA	168	LIVINGSTON	17105	2003	14	10533.6	13012.02	864.02	-5.43221983	1.505647384	-1.963286223	6.937867214	5.676025729	-8.951602582	1.748983111	-3.601309736	10.70058569	1.568044865	-15.68281274	-4.759974243	-10.22139349	10.9228385	2.435714483	-18.06056694	-6.250370706	-12.15546882	11.81019623	7.48609331	-4.315472847	3.38165073	-0.466911059	7.697123577	11.56623642	-14.29603911	-1.787642411	-8.041840761	12.5083967	4.086974661	-9.634719916	0.417471085	-4.608624415	10.052191	11.84284227	-8.464882898	1.152099148	-3.656391875	9.616982046	9.124854841
IL	EA	181	LIVINGSTON	17105	2004	13	11348.7	13650.09	1502.09	-6.909998954	3.870918595	-1.519540179	10.78091755	10.57731488	-6.809624239	1.076099993	-2.866762123	7.885724232	0.73465066	-9.93776037	-0.934294636	-5.436027503	9.003465734	4.569117444	-12.85993612	-2.957022088	-7.908479104	9.902914032	26.73712153	-17.10285955	-7.017058076	-12.05995881	10.08580147	7.102080072	-8.856018101	-1.355260057	-5.105639079	7.500758044	10.57834261	-10.78803883	0.336569027	-5.225734902	11.12460786	0.889474905	-1.68234071	7.676369091	2.99701419	9.358709801	2.924031338
IL	EA	145	LIVINGSTON	17105	2005	12	9091.5	11215.86	-932.14	-2.455835536	4.936617372	1.240390918	7.392452908	64.02053615	-4.585098156	3.644829217	-0.47013447	8.229927373	65.90482585	-13.70080181	-5.411541359	-9.556171585	8.289260451	1.647959531	-10.41998654	0.021724214	-5.199131163	10.44171075	3.41642323	-7.317163624	3.354021222	-1.981571201	10.67118485	4.108742988	-2.430088679	6.213035332	1.891473327	8.643124011	11.99361222	-3.861159687	6.119144	1.128992156	9.980303687	20.18054241	-4.469517221	3.827213341	-0.32115194	8.296730562	6.454227061
IL	EA	176	LIVINGSTON	17105	2006	11	11035.2	12982.53	834.53	0.307969712	6.437852311	3.372911012	6.1298826	7.296371869	-0.987203805	7.920498806	3.466647501	8.907702611	18.71443739	-3.473743735	6.468313522	1.497284893	9.942057257	15.07581827	-4.214106859	4.705468521	0.245680831	8.91957538	2.591743612	-0.919301359	7.351741752	3.216220196	8.271043111	22.2965983	-7.978970936	2.318136412	-2.830417262	10.29710735	1.645636545	-8.437664838	5.228745948	-1.604459445	13.66641079	13.33657389	-9.756764289	3.651708706	-3.052527792	13.40847299	0.889850981
IL	EA	189	LIVINGSTON	17105	2007	10	11850.3	13620.6	1472.6	-0.477896564	8.359338726	3.940721081	8.83723529	30.94825521	-2.928711433	4.55179096	0.811539764	7.480502393	22.79088201	-9.486606385	-1.667003556	-5.576804971	7.819602829	18.98444261	-9.69069364	-0.152480841	-4.921587241	9.538212799	1.888297271	-15.52179954	-6.340340395	-10.93106997	9.181459145	2.80663294	-20.78044623	-10.54592134	-15.66318379	10.23452489	6.736863938	-15.19377152	-4.974554174	-10.08416285	10.21921735	18.6540757	-5.529955939	3.716765737	-0.906595101	9.246721676	17.51448023
IL	EA	187	LIVINGSTON	17105	2008	9	11724.9	13318.17	1170.17	-7.739829766	3.063049855	-2.338389956	10.80287962	15.4778093	-1.262077976	5.925327391	2.331624707	7.187405367	77.95895815	-14.37369874	-2.553395078	-8.463546909	11.82030366	1.730928336	-14.82830244	-1.108086473	-7.968194457	13.72021597	11.00298524	-8.454763357	0.852349851	-3.801206753	9.307113208	21.49376184	-7.048383546	0.989303736	-3.029539905	8.037687282	33.6901834	-11.59979924	0.243687579	-5.67805583	11.84348682	17.25074195	-11.66503687	-2.203384873	-6.934210872	9.461651997	3.317847662
IL	EA	184	LIVINGSTON	17105	2009	8	11536.8	12953.04	805.04	-8.01074424	0.604789252	-3.702977494	8.615533492	1.288788453	-11.25616954	-2.287310964	-6.771740252	8.968858576	7.613620941	-20.11850409	-8.012061501	-14.0652828	12.10644259	2.013335796	-13.50322335	-4.937801875	-9.220512613	8.565421475	3.358350653	-13.35925526	-2.570435457	-7.964845359	10.7888198	1.543669396	-3.634691453	9.49388422	2.929596384	13.12857567	16.50191977	-4.939493345	4.213898171	-0.362797587	9.153391516	20.3071367	-10.32788167	0.991499491	-4.66819109	11.31938116	3.540148302
IL	EA	166.6	LIVINGSTON	17105	2010	7	10445.82	11685.03	-462.97	-19.2497579	-9.827550317	-14.53865411	9.422207583	7.419789867	-14.60683306	-4.291392449	-9.449112755	10.31544061	2.305659237	-4.537674973	0.001110708	-2.268282132	4.538785681	3.624156098	-5.553726642	0.693790048	-2.429968297	6.24751669	13.55763373	-10.55997542	-2.058127295	-6.309051358	8.501848125	1.225232812	-9.178248053	-1.987672487	-5.58296027	7.190575566	12.03229161	-12.06414671	-1.50913532	-6.786641015	10.55501139	1.356313041	-6.376385599	1.464244849	-2.456070375	7.840630448	23.45156478
IL	EA	155.8	LIVINGSTON	17105	2011	6	9768.66	10830.84	-1317.16	-8.98574585	0.840583479	-4.072581186	9.826329329	11.25391604	-13.0285356	-3.709512941	-8.369024271	9.319022659	7.045362653	-11.93086594	-2.650130948	-7.290498444	9.280734992	6.21504918	-11.15940456	-3.630757826	-7.395081193	7.528646734	3.568540235	-11.25872382	-3.711774772	-7.485249296	7.546949048	27.13040778	-15.20424532	-4.653789576	-9.929017448	10.55045574	2.131113637	-1.464265901	7.501018217	3.018376158	8.965284118	1.062302242	-2.145708324	5.137367662	1.495829669	7.283075986	23.86287816
IL	EA	83.3	LIVINGSTON	17105	2012	5	5222.91	6108.06	-6039.94	-4.802331158	5.729144669	0.463406755	10.53147583	1.796729018	-7.656915453	4.180853441	-1.738031006	11.83776889	5.943444026	-11.45559693	0.064728653	-5.695434138	11.52032558	9.09764156	-4.417063381	3.061885567	-0.677588907	7.478948948	14.64604749	-1.962169774	8.013422557	3.025626392	9.975592331	4.822538894	-5.897904827	1.238282597	-2.329811115	7.136187424	2.622838335	-5.038354389	4.340815095	-0.348769647	9.379169484	5.983888506	-4.041801782	5.727890827	0.843044522	9.769692609	7.578826531
IL	EA	179.1	LIVINGSTON	17105	2013	4	11229.57	11937.69	-210.31	-10.84118284	-0.307443921	-5.574313381	10.53373892	2.836076528	-4.214492032	6.471531603	1.128519786	10.68602364	24.79431119	-9.198854891	1.633135447	-3.782859722	10.83199034	0.776642461	-11.82216416	-1.463759286	-6.642961723	10.35840487	5.994890591	-7.64761345	2.877000361	-2.385306545	10.52461381	46.43391701	-3.966196818	4.098837073	0.066320127	8.065033891	23.40358656	-6.332271595	2.933239212	-1.699516191	9.265510807	2.244747114	-9.315912316	1.115777108	-4.100067604	10.43168942	13.30254437
IL	EA	211.6	LIVINGSTON	17105	2014	3	13267.32	13798.41	1650.41	-18.4295671	-6.886555215	-12.65806116	11.54301189	14.18372723	-7.782010843	0.674097798	-3.553956523	8.456108641	23.5201984	-12.55973296	-0.695677618	-6.627705289	11.86405534	7.002412756	-19.16970798	-5.790138503	-12.47992324	13.37956948	2.075645331	-15.20835625	-3.716439226	-9.462397738	11.49191702	15.46820464	-20.97660638	-9.510665074	-15.24363573	11.46594131	10.59187235	-15.50335692	-3.251843388	-9.377600154	12.25151353	15.12038441	-5.993506332	2.818579571	-1.587463381	8.812085903	15.99116
IL	EA	185.9	LIVINGSTON	17105	2015	2	11655.93	12009.99	-138.01	-12.62853501	-3.888561822	-8.258548416	8.739973188	25.7376287	-17.51218939	-6.113538871	-11.81286413	11.39865052	4.203643095	-5.898825526	2.862078764	-1.518373381	8.76090429	1.015214893	-4.213687168	1.554535318	-1.329575925	5.768222486	4.585790224	-8.713741855	0.603752724	-4.054994565	9.317494579	24.78222887	-10.21119635	0.271093897	-4.970051226	10.48229025	3.241681364	-15.03367846	-5.533366125	-10.28352229	9.500312335	0.934666594	-16.85181157	-6.111001071	-11.48140632	10.7408105	1.550967548
IL	EA	214.7	LIVINGSTON	17105	2016	1	13461.69	13638.72	1490.72	-6.196822517	1.488534774	-2.354143872	7.685357291	0.950874693	-10.30800135	-0.214333874	-5.261167612	10.09366748	9.736548048	-13.25722705	-3.784714332	-8.520970691	9.472512718	4.778322891	-7.048316675	1.110528339	-2.968894168	8.158845014	1.571317828	-2.725197972	7.482322958	2.378562493	10.20752093	20.70679468	-8.417172752	0.382569526	-4.017301613	8.799742278	2.823408479	-9.876954472	-1.708631805	-5.792793139	8.168322667	6.168650855	-0.718257675	10.14373473	4.712738526	10.8619924	5.573888994
IL	EA	209.9	LIVINGSTON	17105	2017	0	13160.73	13160.73	1012.73	-10.96633498	-1.309599758	-6.137967369	9.656735222	11.05042803	-8.663225251	2.146509226	-3.258358013	10.80973448	11.39069306	-0.36622793	5.426632629	2.53020235	5.792860559	30.65244484	-0.540886893	5.08317852	2.271145814	5.624065413	2.004257694	-7.409297418	1.621771401	-2.893763008	9.031068819	1.551719596	-6.717416492	5.605830876	-0.555792808	12.32324737	14.84651788	-1.832110065	10.99490293	4.581396433	12.827013	3.865838075	3.553740741	18.16544412	10.85959243	14.61170338	4.901588384
IL	CE	143	LOGAN	17107	1990	27	8966.1	12180.45	38.45	-3.988277485	5.770769026	0.89124577	9.759046511	6.176073277	-3.682144003	6.009934918	1.163895458	9.692078921	3.031560414	0.154974919	9.034657942	4.594816431	8.879683023	12.94744327	-3.353417291	9.6870178	3.166800254	13.04043509	20.32049928	-2.680655175	7.4610375	2.390191163	10.14169268	27.24041621	-1.207979039	9.809015812	4.300518387	11.01699485	2.715314934	-3.425895771	7.012416965	1.793260597	10.43831274	36.76415829	-6.342180838	5.121450748	-0.610365045	11.46363159	61.77785649
IL	CE	146	LOGAN	17107	1991	26	9154.2	12249.5	107.5	-11.39510393	-2.530564356	-6.962834143	8.864539574	8.295108062	-4.721819312	0.782765501	-1.969526906	5.504584813	11.13447327	-6.157613411	1.434329034	-2.361642188	7.591942445	5.306234243	-13.07944586	-1.819662145	-7.449554003	11.25978372	5.11725798	-6.099987339	3.894034728	-1.102976305	9.994022067	3.519642586	-2.308295856	5.490538342	1.591121243	7.798834198	0.710611385	-7.614071337	3.331344124	-2.141363607	10.94541546	9.326596389	-3.107177225	7.674783484	2.283803129	10.78196071	0.781154186
IL	CE	164	LOGAN	17107	1992	25	10282.8	13259.05	1117.05	0.618677871	4.745708077	2.682192974	4.127030206	2.276188221	-2.04312853	5.658918906	1.807895188	7.702047436	15.74788808	-12.75936427	-0.035871243	-6.397617757	12.72349303	3.37500555	-4.420900744	4.329927043	-0.045486851	8.750827787	4.245989135	-1.718329471	8.984823702	3.633247115	10.70315317	0.668312718	-5.894603575	3.412678119	-1.240962728	9.307281694	2.987477437	-0.922425479	5.51929912	2.29843682	6.441724599	23.20943504	1.210596683	10.66600934	5.93830301	9.455412653	3.560454278
IL	CE	149	LOGAN	17107	1993	24	9342.3	12199.5	57.5	-7.404931939	1.960158387	-2.722386776	9.365090326	57.94825914	-6.38451403	-1.457534408	-3.921024219	4.926979622	18.13536426	-8.772752554	-0.300081242	-4.536416898	8.472671312	19.35762582	-3.375777317	5.775347441	1.199785062	9.151124758	0.786092901	-6.678359031	6.588374065	-0.044992483	13.2667331	0.743484539	-1.223929471	9.066180965	3.921125747	10.29011044	3.862633014	-9.915922574	-2.657658665	-6.28679062	7.258263909	21.9792902	-11.8396685	-2.841861572	-7.340765036	8.997806928	12.6893527
IL	CE	181	LOGAN	17107	1994	23	11348.7	14086.85	1944.85	-5.818915914	0.957593253	-2.430661331	6.776509167	3.022289893	-10.52345475	-1.534069386	-6.028762068	8.989385364	6.703867153	-23.93776415	-12.14658085	-18.0421725	11.7911833	7.23221767	-2.850481661	4.842170113	0.995844226	7.692651774	19.46831892	-12.43071151	-2.407492394	-7.419101952	10.02321912	3.506870824	-11.02843291	-1.29119814	-6.159815525	9.73723477	1.811904442	-3.384118866	9.645706026	3.13079358	13.02982489	3.218706288	-3.87740357	4.990635221	0.556615825	8.868038791	21.7659812
IL	CE	118	LOGAN	17107	1995	22	7398.6	10017.7	-2124.3	-13.67672079	-3.927239603	-8.801980197	9.749481187	7.297543244	-3.972041166	3.75292786	-0.109556653	7.724969026	53.28131875	-3.453328835	2.550572061	-0.451378387	6.003900896	22.51230654	-9.719571542	-0.967858606	-5.343715074	8.751712936	8.954593092	-5.461050947	2.620562284	-1.420244332	8.081613231	6.528149127	-14.11273377	-3.439348097	-8.776040934	10.67338567	2.19396134	-9.814787213	2.800093248	-3.507346983	12.61488046	2.71611377	-2.101211717	12.49506061	5.196924446	14.59627233	1.6679004
IL	CE	168	LOGAN	17107	1996	21	10533.6	13033.65	891.65	-11.3770346	-3.480304195	-7.428669398	7.896730405	9.117538091	-8.259017328	1.852737022	-3.203140153	10.11175435	6.098473514	-9.134643088	3.611198336	-2.761722376	12.74584142	21.46766665	-8.812777804	2.369270333	-3.221753736	11.18204814	9.099467944	-22.35098657	-11.6249271	-16.98795684	10.72605947	4.078126623	-5.513120189	8.045009375	1.265944593	13.55812956	2.004689748	-7.484539761	1.919695267	-2.782422247	9.404235028	3.157466856	0.333532731	14.57419916	7.453865943	14.24066643	2.316338269
IL	CE	137	LOGAN	17107	1997	20	8589.9	10970.9	-1171.1	-2.373171126	9.068778646	3.34780376	11.44194977	5.324582748	-17.90099388	-9.131805192	-13.51639954	8.769188688	13.27523657	-14.44360467	-2.581285821	-8.512445246	11.86231885	15.94551366	-13.1566697	-1.460680019	-7.30867486	11.69598968	26.97403204	-6.521363583	2.518893526	-2.001235029	9.040257109	6.406994041	-3.362504584	0.117536241	-1.622484172	3.480040825	1.618168553	-5.733473344	4.273596211	-0.729938567	10.00706956	3.205494928	-2.595811721	8.191933867	2.798061073	10.78774559	36.91956574
IL	CE	149	LOGAN	17107	1998	19	9342.3	11604.25	-537.75	3.465593291	11.41873014	7.442161715	7.953136849	22.98148108	-8.678569817	-0.90909834	-4.793834079	7.769471477	26.49574275	-7.98490368	-1.50621635	-4.745560015	6.47868733	8.068759643	-2.967390785	3.376749431	0.204679323	6.344140216	3.948517432	-2.4040632	6.309937822	1.952937311	8.714001022	1.232767181	-1.895764105	5.875977016	1.990106456	7.771741121	19.70767078	0.372912358	7.406635279	3.889773818	7.033722921	26.0931238	2.056408878	9.968155327	6.012282102	7.911746449	3.873896235
IL	CE	158	LOGAN	17107	1999	18	9906.6	12049.5	-92.5	-19.57225394	-6.94230009	-13.25727702	12.62995385	14.03065763	-14.09696405	-4.315851727	-9.206407889	9.781112323	6.277125459	-5.220202425	3.132627182	-1.043787622	8.352829607	10.42371648	-1.289056294	6.484746913	2.597845309	7.773803207	21.44175833	-0.955037546	6.84007345	2.942517952	7.795110996	14.17291795	-0.539001463	11.23734059	5.349169566	11.77634206	28.9988872	-4.274219082	6.914056705	1.319918811	11.18827579	10.31966837	-5.268219269	1.581967028	-1.84312612	6.850186297	4.850892979
IL	CE	163	LOGAN	17107	2000	17	10220.1	12243.95	101.95	-3.990147237	7.445523856	1.727688309	11.43567109	4.557981871	-3.213701465	6.011974324	1.39913643	9.225675789	5.466826705	-8.557410644	1.447044264	-3.55518319	10.00445491	7.495813623	-15.5841812	-4.230199759	-9.90719048	11.35398144	2.59266879	-10.14473562	-1.129689425	-5.637212523	9.015046195	7.545236242	-5.349067555	5.966956015	0.30894423	11.31602357	1.6622153	-3.343898675	3.951311451	0.303706388	7.295210126	25.80782756	2.903737552	12.65638129	7.78005942	9.752643736	5.551210237
IL	CE	151	LOGAN	17107	2001	16	9467.7	11372.5	-769.5	-12.05136788	-1.930958578	-6.991163229	10.1204093	0.935653988	-7.284667768	0.482909638	-3.400879065	7.767577406	6.947797152	-6.848657068	0.141675961	-3.353490553	6.990333029	0.848056266	-8.875491881	0.88525519	-3.995118345	9.760747071	8.939447642	-7.543036329	1.985118154	-2.778959088	9.528154483	46.42349907	-4.690519862	6.35020387	0.829842004	11.04072373	15.38657027	-5.629541944	2.312409966	-1.658565989	7.94195191	14.38554678	-5.494698149	5.429042326	-0.032827912	10.92374048	54.02193342
IL	CE	153	LOGAN	17107	2002	15	9593.1	11378.85	-763.15	-10.09584158	0.683295941	-4.70627282	10.77913752	1.387553771	-2.910621237	7.44796037	2.268669567	10.35858161	0.727766439	-5.744445824	3.193810851	-1.275317486	8.938256675	1.28606424	-1.877185489	12.63105171	5.376933112	14.5082372	2.2564001	-3.526844295	5.072281243	0.772718474	8.599125538	64.90748727	-4.328804479	6.700606196	1.185900859	11.02941068	6.157721295	-3.224010966	7.888267207	2.33212812	11.11227817	0.8738385	-0.562000094	9.927877155	4.682938531	10.48987725	35.25923499
IL	CE	189	LOGAN	17107	2003	14	11850.3	13517	1375	-5.225059312	1.75368448	-1.735687416	6.978743792	5.820965765	-8.049014978	3.128491786	-2.460261596	11.17750676	0.79072531	-14.22010345	-3.316633039	-8.768368245	10.90347041	4.345558587	-16.95258435	-5.787757698	-11.37017102	11.16482665	2.556618997	-3.413817042	5.091160346	0.838671652	8.504977388	11.93997583	-12.62337092	-0.715859677	-6.669615299	11.90751124	4.271675046	-8.559356623	0.962771068	-3.798292777	9.522127691	26.2050012	-7.210282667	1.683585095	-2.763348786	8.893867762	2.72911952
IL	CE	188	LOGAN	17107	2004	13	11787.6	13335.25	1193.25	-5.773527724	5.701098258	-0.036214733	11.47462598	19.28874433	-6.053558403	3.626083647	-1.213737378	9.67964205	0.719684557	-8.503507603	0.561809028	-3.970849287	9.065316631	7.178221253	-11.29742608	-1.837269886	-6.567347983	9.460156194	8.004288699	-16.38175538	-6.693099099	-11.53742724	9.688656281	8.694731516	-8.072161239	-0.631020923	-4.351591081	7.441140316	5.02220412	-8.955602746	1.808687058	-3.573457844	10.7642898	0.630834423	-1.212815558	8.442659741	3.614922092	9.655475299	1.546223854
IL	CE	144	LOGAN	17107	2005	12	9028.8	10457.4	-1684.6	-1.085406532	6.342246985	2.628420226	7.427653517	73.68641964	-3.950202217	4.902700418	0.4762491	8.852902635	69.10606493	-12.6826243	-4.327487643	-8.505055972	8.355136657	1.340953347	-8.563237459	2.061122592	-3.251057434	10.62436005	1.493976252	-6.522188087	3.119459086	-1.701364501	9.641647173	7.379840259	-2.400319274	5.952080695	1.775880711	8.352399969	14.34798881	-1.173297522	8.494526431	3.660614455	9.667823953	21.63201378	-3.119036576	5.272237275	1.076600349	8.391273851	4.793456398
IL	CE	171	LOGAN	17107	2006	11	10721.7	12031.25	-110.75	0.592359007	7.09246647	3.842412739	6.500107463	10.43621333	-0.372287966	8.989188651	4.308450342	9.361476617	21.14347363	-1.80562522	8.186258939	3.190316859	9.991884159	9.453139222	-2.851381037	6.337981795	1.743300379	9.189362832	7.701003855	-1.282114952	7.55008274	3.133983894	8.832197692	14.16777844	-7.071035825	2.525144793	-2.272945516	9.596180618	2.253752036	-8.20630667	4.9796863	-1.613310185	13.18599297	9.236046493	-8.315612977	5.512634239	-1.401489369	13.82824722	0.630482119
IL	CE	197	LOGAN	17107	2007	10	12351.9	13542.4	1400.4	-0.098359701	8.05464843	3.978144364	8.153008131	17.52698877	-2.364048294	5.703818057	1.669884882	8.067866351	28.3215872	-8.026477565	-0.497381298	-4.261929432	7.529096267	18.40364905	-8.363456638	0.99246381	-3.685496414	9.355920448	2.612420632	-14.45677747	-5.304676401	-9.880726936	9.152101069	0.786442442	-16.36652904	-7.349248212	-11.85788863	9.017280828	6.072641527	-13.25976782	-3.664494879	-8.46213135	9.595272941	30.91403484	-3.82380279	5.727193513	0.951695362	9.550996303	23.04608227
IL	CE	188	LOGAN	17107	2008	9	11787.6	12859.05	717.05	-5.601005464	4.406521122	-0.597242171	10.00752659	23.10789678	-2.140237872	6.20134749	2.030554809	8.341585362	62.67747913	-12.58892412	-1.722223475	-7.155573798	10.86670065	1.33158202	-11.60403546	1.351247249	-5.126394106	12.95528271	1.921137475	-9.442276362	2.864063579	-3.289106391	12.30633994	45.32586175	-6.154763737	1.852718511	-2.151022613	8.007482248	50.942873	-9.141147743	2.122302558	-3.509422592	11.2634503	26.5391215	-10.78689979	-2.234468625	-6.510684208	8.552431165	6.607129533
IL	CE	188	LOGAN	17107	2009	8	11787.6	12740	598	-6.37378421	2.632867888	-1.870458161	9.006652098	1.309099234	-10.10148411	0.905262199	-4.598110955	11.00674631	10.76086235	-16.89746966	-5.625570931	-11.2615203	11.27189873	3.051257175	-12.13302998	-4.078814392	-8.105922186	8.054215588	5.36225706	-11.8908166	-0.091920909	-5.991368755	11.79889569	0.996417983	-1.392843771	11.95825109	5.282703658	13.35109486	20.02010738	-4.606183872	4.791817334	0.092816731	9.398001206	12.17239703	-8.230071291	3.29791487	-2.466078211	11.52798616	0.994944748
IL	CE	155.7	LOGAN	17107	2010	7	9762.39	10595.74	-1546.26	-18.36948503	-10.13757967	-14.25353235	8.23190536	8.105324577	-14.45199822	-4.102051025	-9.277024623	10.3499472	1.628364242	-2.226780214	1.478222574	-0.37427882	3.705002788	6.405728964	-5.180105858	1.407395869	-1.886354994	6.587501727	20.39785934	-9.766745321	-1.21942495	-5.493085136	8.547320371	0.697067601	-8.90500742	-1.503247549	-5.204127485	7.401759871	16.62614925	-10.88348419	-1.065525986	-5.974505088	9.817958204	5.225722604	-6.309294665	1.628370313	-2.340462176	7.937664978	26.45413868
IL	CE	173.4	LOGAN	17107	2011	6	10872.18	11586.48	-555.52	-7.732068728	1.31054865	-3.210760039	9.042617378	6.188319656	-12.8049836	-4.231996641	-8.518490121	8.572986959	7.115676252	-11.08456804	-2.438755397	-6.761661719	8.645812643	8.597399214	-10.23713946	-2.879383804	-6.558261632	7.357755656	2.52195235	-11.02066097	-3.044183315	-7.032422143	7.976477655	32.7748752	-13.22047343	-3.655947908	-8.438210669	9.564525522	1.708419805	-0.441089393	9.859606389	4.709258498	10.30069578	0.677042391	-1.242263083	7.475264961	3.116500939	8.717528044	19.85460593
IL	CE	96.5	LOGAN	17107	2012	5	6050.55	6645.8	-5496.2	-3.926166961	7.320694181	1.69726361	11.24686114	1.668122012	-7.724066705	4.147064655	-1.788501025	11.87113136	5.630799976	-9.387200518	2.624363763	-3.381418377	12.01156428	13.49007983	-2.945687676	4.060011491	0.557161908	7.005699167	13.07256284	-0.62454669	11.04005584	5.207754576	11.66460253	8.734030802	-5.445074094	2.379767493	-1.532653301	7.824841587	4.324460577	-4.468460799	4.954937199	0.2432382	9.423397998	4.881350921	-2.754041837	7.68038616	2.463172162	10.434428	3.501247478
IL	CE	198.1	LOGAN	17107	2013	4	12420.87	12897.07	755.07	-10.58992995	0.167760214	-5.211084868	10.75769016	3.394039697	-2.985779812	7.255153335	2.134686761	10.24093315	24.74386416	-8.289271769	2.321839534	-2.983716118	10.6111113	0.758574429	-9.351393215	1.100019702	-4.125686757	10.45141292	6.602992895	-6.289845488	3.560027918	-1.364908785	9.849873406	35.18825211	-2.443353032	5.898886953	1.72776696	8.342239985	18.09426682	-5.462801192	4.92710367	-0.267848761	10.38990486	2.260082377	-8.767169335	0.583361205	-4.091904065	9.35053054	13.67851151
IL	CE	230.8	LOGAN	17107	2014	3	14471.16	14828.31	2686.31	-17.17843168	-5.994744915	-11.5865883	11.18368677	20.35248852	-6.269940906	2.864782748	-1.702579079	9.134723654	15.04312851	-10.60040205	0.463274511	-5.068563769	11.06367656	7.057155174	-16.99507777	-4.192394751	-10.59373626	12.80268302	0.804428895	-12.50310039	-2.641151835	-7.572126113	9.861948555	21.55122164	-19.46712805	-9.398648556	-14.4328883	10.06847949	10.19306073	-14.5822571	-0.81662957	-7.699443335	13.76562753	24.35744822	-4.149755223	4.202514499	0.026379638	8.352269722	16.12821111
IL	CE	172.8	LOGAN	17107	2015	2	10834.56	11072.66	-1069.34	-10.88016011	-2.660805356	-6.770482733	8.219354754	21.25841612	-15.76750892	-4.259133895	-10.01332141	11.50837503	6.44870597	-4.592744768	6.134212423	0.770733827	10.72695719	0.869147989	-3.671927496	3.042455448	-0.314736024	6.714382944	4.920322417	-7.786082831	1.578004833	-3.104038999	9.364087664	21.12521591	-7.243759859	3.192639408	-2.025560226	10.43639927	2.479574616	-13.91122094	-4.018619704	-8.964920322	9.892601236	1.271227456	-16.18836955	-3.908980002	-10.04867478	12.27938955	8.981783342
IL	CE	219.4	LOGAN	17107	2016	1	13756.38	13875.43	1733.43	-4.63558868	2.975825949	-0.829881365	7.611414629	1.247362216	-9.92550661	1.878799821	-4.023353395	11.80430643	12.27335451	-12.42145309	-3.986891137	-8.204172114	8.434561953	10.19583755	-5.956578193	2.03924462	-1.958666786	7.995822813	0.788061422	-1.402730252	9.238572619	3.917921183	10.64130287	9.921140027	-7.462773856	0.665884866	-3.398444495	8.128658722	1.386232149	-7.523209741	-0.134655732	-3.828932737	7.388554009	8.009901688	0.187653557	11.14062024	5.664136897	10.95296668	6.75081183
IL	CE	213	LOGAN	17107	2017	0	13355.1	13355.1	1213.1	-11.08141872	-1.71298582	-6.39720227	9.3684329	13.78443272	-7.636356263	3.813026915	-1.911664674	11.44938318	6.35317214	1.326954293	8.213096265	4.770025279	6.886141972	20.4265379	-0.227396696	5.078221835	2.425412569	5.305618531	0.789279913	-6.231850447	2.833961941	-1.698944253	9.065812388	0.802783559	-5.284472873	8.030226427	1.372876777	13.3146993	8.757377962	-1.335039455	12.97545143	5.820205987	14.31049088	0.720205857	4.191298226	16.91709266	10.55419544	12.72579444	4.100926072
IL	WE	137	MCDONOUGH	17109	1990	27	8589.9	12410.13	-28.87	-4.920717717	4.795783786	-0.062466966	9.716501503	9.249632355	-4.99846003	6.26953878	0.635539375	11.26799881	0.95366214	-1.277240006	8.603740381	3.663250188	9.880980387	12.63719379	-4.492553343	8.410046499	1.958746578	12.90259984	12.08931265	-5.381599196	6.479937246	0.549169025	11.86153644	14.30290254	-2.036440115	11.87228259	4.91792124	13.90872271	1.328169728	-4.935412853	5.953639549	0.509113348	10.8890524	29.13911052	-7.797985567	4.093918349	-1.852033609	11.89190392	30.10828205
IL	WE	141	MCDONOUGH	17109	1991	26	8840.7	12519.44	80.44	-14.27474512	-3.666586737	-8.970665929	10.60815838	13.79709232	-7.304535614	-0.254080787	-3.779308201	7.050454827	3.804536144	-7.278494962	1.605264848	-2.836615057	8.88375981	6.770075014	-15.01358424	-3.037024683	-9.025304462	11.97655956	3.277154663	-7.375676392	3.165310475	-2.105182959	10.54098687	1.669489628	-2.462099242	5.341727755	1.439814256	7.803826997	0.974496173	-8.716369314	2.4205227	-3.147923307	11.13689201	10.10468957	-3.486349616	6.866116219	1.689883302	10.35246584	4.828762618
IL	WE	161	MCDONOUGH	17109	1992	25	10094.7	13631.95	1192.95	0.16686427	4.067263426	2.117063848	3.900399156	4.476643039	-2.757140147	5.10672018	1.174790016	7.863860327	5.533176002	-12.21978052	0.542999175	-5.838390672	12.7627797	3.016513591	-5.47701632	3.7649985	-0.85600891	9.24201482	6.87976807	-2.085881251	9.072924312	3.493521531	11.15880556	1.028048216	-6.570181383	2.575951646	-1.997114868	9.146133029	1.687470611	-1.289029006	4.08494896	1.397959977	5.373977966	25.86035127	0.146781736	8.924707794	4.535744765	8.777926058	12.53805428
IL	WE	127	MCDONOUGH	17109	1993	24	7962.9	11358.66	-1080.34	-9.246490729	-0.184484599	-4.715487664	9.06200613	35.42918966	-7.102822785	-2.120063433	-4.611443109	4.982759352	14.30547432	-9.020760723	-1.044816802	-5.032788763	7.975943921	11.93330266	-4.493840303	4.273666495	-0.110086904	8.767506798	0.680528639	-6.881526473	5.493795303	-0.693865585	12.37532178	0.797904312	-1.514857181	5.554431156	2.019786988	7.069288337	2.38054267	-10.89814699	-3.31001269	-7.10407984	7.5881343	20.22979931	-13.1436126	-3.96727776	-8.55544518	9.17633484	15.69231021
IL	WE	170	MCDONOUGH	17109	1994	23	10659	13913.27	1474.27	-7.143096812	0.696669613	-3.223213599	7.839766425	7.72196553	-13.0491076	-3.999603307	-8.524355454	9.049504293	5.861220628	-24.66502167	-13.34935759	-19.00718963	11.31566408	3.824975202	-3.852695733	3.602915432	-0.124890151	7.455611165	3.063970878	-14.55318165	-3.753958745	-9.153570198	10.79922291	2.749511282	-12.83678478	-2.875596033	-7.856190407	9.961188747	1.327086353	-4.218784263	8.730530491	2.255873114	12.94931475	1.725497171	-4.920544415	4.633031541	-0.143756437	9.553575956	48.74683464
IL	WE	117	MCDONOUGH	17109	1995	22	7335.9	10448.68	-1990.32	-14.95295167	-4.945037754	-9.948994712	10.00791392	5.243220931	-5.460918567	0.576805198	-2.442056684	6.037723765	39.15030463	-5.329265725	1.049522508	-2.139871608	6.378788233	29.19472783	-12.23437696	-2.371117243	-7.302747102	9.863259717	11.30093715	-5.903001083	1.813840926	-2.044580078	7.716842009	7.758720075	-14.46730517	-3.047366822	-8.757335996	11.41993835	1.605457355	-11.35171123	0.50846049	-5.42162537	11.86017172	2.419593427	-1.913907129	10.83178844	4.458940655	12.74569557	0.89657262
IL	WE	155	MCDONOUGH	17109	1996	21	9718.5	12689.79	250.79	-10.90239099	-3.449323798	-7.175857394	7.453067192	7.48303573	-7.595372386	2.113347703	-2.741012342	9.708720089	3.971218202	-8.992993952	3.23512216	-2.878935896	12.22811611	32.98533289	-10.2813848	0.799153707	-4.741115547	11.08053851	10.31606936	-24.20111467	-13.19133909	-18.69622688	11.00977558	1.629680866	-5.946755965	6.281878111	0.167561073	12.22863408	1.655451135	-7.622042008	1.869223837	-2.876409086	9.491265845	3.151112068	-0.607721121	11.79301013	5.592644507	12.40073126	1.64572379
IL	WE	138	MCDONOUGH	17109	1997	20	8652.6	11482.4	-956.6	-3.886217712	8.311176557	2.212479423	12.19739427	0.893429412	-17.79706135	-8.868445792	-13.33275357	8.928615558	9.084126553	-14.93158223	-2.963278223	-8.947430227	11.96830401	8.963765562	-14.41025371	-2.07237654	-8.241315125	12.33787717	20.25557187	-7.832815914	1.463448713	-3.184683601	9.296264627	2.704699035	-4.687120151	-0.368196861	-2.527658506	4.31892329	1.450014234	-7.173518822	3.041229733	-2.066144544	10.21474856	2.546532897	-2.404894718	6.643898964	2.119502123	9.048793682	79.17484773
IL	WE	150	MCDONOUGH	17109	1998	19	9405	12093.31	-345.69	1.209917132	10.22447989	5.717198508	9.014562753	31.67963286	-10.59350796	-2.871448836	-6.732478398	7.722059124	17.81387416	-10.46292853	-2.206350173	-6.334639352	8.256578357	9.267740205	-3.917992574	2.655042791	-0.631474892	6.573035365	1.392099276	-2.27925212	5.374994748	1.547871314	7.654246868	5.353991329	-2.087185808	4.91799354	1.415403866	7.005179348	20.41420017	0.411607892	7.060538742	3.736073317	6.64893085	20.84377578	2.597794616	9.716389222	6.157091919	7.118594606	4.671584612
IL	WE	157	MCDONOUGH	17109	1999	18	9843.9	12390.72	-48.28	-20.37487141	-7.531460787	-13.9531661	12.84341062	22.4640266	-15.20214101	-6.175252331	-10.68869667	9.026888679	3.973679309	-5.454244193	2.847050917	-1.303596638	8.30129511	12.78592259	-2.359325449	4.453861504	1.047268027	6.813186953	34.93904139	-1.660459854	5.940146573	2.13984336	7.600606427	8.01510682	-0.182665046	11.50504962	5.661192289	11.68771467	7.437826787	-3.994815082	7.499721417	1.752453168	11.4945365	12.99305434	-5.235631241	1.760477197	-1.737577022	6.996108438	7.434102296
IL	WE	160	MCDONOUGH	17109	2000	17	10032	12437.33	-1.67	-5.294321146	5.947439237	0.326559045	11.24176038	5.958208524	-3.985975686	5.019066764	0.516545539	9.00504245	7.532459816	-8.815793849	0.872077617	-3.971858116	9.687871466	5.757438138	-15.54197657	-3.221012673	-9.381494622	12.3209639	0.997450123	-10.21278149	-0.751971878	-5.482376684	9.460809612	6.987840175	-5.580714198	5.561059186	-0.009827506	11.14177338	0.918153333	-3.933133949	3.705629665	-0.113752142	7.638763614	23.25698268	1.684923538	10.92194027	6.303431904	9.237016733	11.15868589
IL	WE	169	MCDONOUGH	17109	2001	16	10596.3	12860.14	421.14	-12.30257552	-1.319592613	-6.811084067	10.98298291	0.699478017	-7.10454763	0.771501854	-3.166522888	7.876049484	9.157672768	-8.92043822	-0.430650309	-4.675544265	8.489787911	1.950581057	-10.95657018	0.165641279	-5.395464451	11.12221146	6.281853151	-8.575180856	0.912199376	-3.83149074	9.487380232	51.20808062	-7.148593658	4.739106316	-1.204743671	11.88769997	38.95841723	-7.3200572	0.968703496	-3.175676852	8.288760696	3.372359982	-6.968751621	4.306052647	-1.331349487	11.27480427	42.69688819
IL	WE	165	MCDONOUGH	17109	2002	15	10345.5	12467.85	28.85	-11.22314442	-0.381839867	-5.802492144	10.84130455	3.125829587	-3.053921284	7.131211436	2.038645076	10.18513272	0.675096126	-6.383385469	2.867325166	-1.758030152	9.250710635	1.237479852	-1.433490628	12.55308279	5.559796079	13.98657341	0.678858063	-5.823899763	2.982000709	-1.420949527	8.805900472	53.08282438	-5.147881657	5.829247394	0.340682869	10.97712905	5.737583468	-3.597915148	7.927423373	2.164754112	11.52533852	1.310741459	-0.688381286	10.35744591	4.834532313	11.0458272	17.38510279
IL	WE	179	MCDONOUGH	17109	2003	14	11223.3	13204.16	765.16	-5.85833034	1.955156276	-1.951587032	7.813486616	6.149322386	-8.789241669	2.965832743	-2.911704463	11.75507441	0.68496352	-14.79656339	-3.549634121	-9.173098756	11.24692927	4.964398233	-16.64318557	-5.726280652	-11.18473311	10.91690492	1.915926607	-5.147526812	4.330661475	-0.408432669	9.478188287	9.529846967	-14.65537624	-1.594921178	-8.125148709	13.06045506	2.979982966	-9.191134893	1.296847521	-3.947143686	10.48798241	22.78752228	-7.885099529	1.330882205	-3.277108662	9.215981734	1.98750151
IL	WE	198	MCDONOUGH	17109	2004	13	12414.6	14253.97	1814.97	-7.648382086	3.887420042	-1.880481022	11.53580213	5.832364354	-6.177183282	3.041366738	-1.567908272	9.21855002	0.750745599	-9.055565226	0.332761428	-4.361401899	9.388326654	4.132158065	-11.94210264	-2.29765629	-7.119879465	9.64444635	4.045916348	-16.9634314	-7.112500825	-12.03796611	9.850930575	13.06074795	-9.031525057	-1.330930429	-5.181227743	7.700594628	4.180428463	-10.49750643	1.030716992	-4.733394719	11.52822342	0.991946049	-1.22608185	8.24807041	3.51099428	9.47415226	1.314577496
IL	WE	160	MCDONOUGH	17109	2005	12	10032	11729.88	-709.12	-3.024726802	4.090164333	0.532718765	7.114891135	56.24695828	-5.517661663	2.585133452	-1.466264105	8.102795115	29.11538307	-12.29817578	-3.473190824	-7.885683302	8.824984956	0.788039547	-9.08536179	2.241506839	-3.421927476	11.32686863	1.128649851	-3.778438903	4.444513657	0.333037377	8.22295256	5.253732492	-3.310430936	5.84749263	1.268530847	9.157923566	11.76907081	-1.65436392	7.962299888	3.153967984	9.616663808	20.64120569	-2.77444969	5.38668839	1.30611935	8.16113808	5.019567284
IL	WE	174	MCDONOUGH	17109	2006	11	10909.8	12466.19	27.19	0.294460076	6.288489357	3.291474716	5.99402928	11.52854157	-1.130880877	7.845094847	3.357106985	8.975975724	10.19714561	-2.555935189	7.20878728	2.326426045	9.764722469	18.51642947	-2.355651875	5.9593292	1.801838663	8.314981075	6.875588653	-1.140132419	7.485455985	3.172661783	8.625588404	27.78335068	-8.071147803	1.818587749	-3.126280027	9.889735552	0.922003125	-9.186220123	4.042647545	-2.571786289	13.22886767	5.573016022	-8.53915049	4.28175193	-2.12869928	12.82090242	0.894200393
IL	WE	193	MCDONOUGH	17109	2007	10	12101.1	13516	1077	-1.261324194	8.513318204	3.625997005	9.774642398	18.97097369	-4.028823658	5.336069012	0.653622677	9.36489267	16.01934071	-10.51424813	-1.464815648	-5.989531889	9.049432482	14.38463267	-9.426577609	0.76943019	-4.32857371	10.1960078	2.418036232	-16.30985255	-6.114726947	-11.21228975	10.1951256	1.285086145	-16.82663836	-7.476118773	-12.15137857	9.350519587	3.298349666	-13.85598674	-3.038935487	-8.447461114	10.81705125	12.76440777	-3.016836519	7.151012467	2.067087974	10.16784899	37.02926908
IL	WE	206	MCDONOUGH	17109	2008	9	12916.2	14189.61	1750.61	-7.566113051	2.623912921	-2.471100065	10.19002597	3.818324859	-2.173169011	5.663067162	1.744949075	7.836236173	38.00653019	-14.23431711	-2.618230364	-8.426273737	11.61608675	1.730977955	-12.74953427	-0.052429195	-6.400981733	12.69710508	3.021704756	-8.846153581	2.254066317	-3.296043632	11.1002199	28.75552276	-7.40598996	0.837735079	-3.28412744	8.243725039	26.49259638	-11.89003662	0.58011942	-5.6549586	12.47015604	38.49013024	-12.53050381	-2.892639445	-7.711571628	9.637864365	3.82862427
IL	WE	188	MCDONOUGH	17109	2009	8	11787.6	12919.52	480.52	-7.308948534	0.813842814	-3.24755286	8.122791348	0.952313061	-12.03685284	-0.394007811	-6.215430326	11.64284503	7.476201473	-16.94629036	-5.604347544	-11.27531895	11.34194282	1.701970375	-13.57275544	-4.254185385	-8.913470413	9.318570055	3.813286587	-11.9281626	0.279487526	-5.824337537	12.20765013	0.966831899	-1.580911209	12.48591975	5.45250427	14.06683096	14.79929867	-6.031123947	3.763902189	-1.133610879	9.795026136	20.57083117	-9.0853044	1.969973559	-3.557665421	11.05527796	4.581045138
IL	WE	141.8	MCDONOUGH	17109	2010	7	8890.86	9881.29	-2557.71	-20.30614796	-10.06656493	-15.18635645	10.23958303	6.201177043	-14.9096983	-4.428960991	-9.669329646	10.48073731	2.002883309	-3.052698098	0.733507236	-1.159595431	3.786205334	8.085527405	-6.092322717	0.204060214	-2.944131252	6.296382931	27.38448877	-10.98021302	-1.62951124	-6.30486213	9.35070178	2.352832174	-10.76584435	-1.340995439	-6.053419895	9.424848911	12.97078717	-12.27991153	-1.278546756	-6.779229143	11.00136477	3.192643099	-9.315410056	-0.050792619	-4.683101338	9.264617437	22.53214251
IL	WE	166.9	MCDONOUGH	17109	2011	6	10464.63	11313.57	-1125.43	-8.950578567	0.854042431	-4.048268068	9.804620998	13.3325298	-13.85534595	-4.720483417	-9.287914684	9.134862533	7.022228482	-13.20507254	-3.3784592	-8.29176587	9.82661334	8.511161364	-10.08850302	-3.446917461	-6.767710241	6.641585559	2.703678494	-11.51835659	-3.368648041	-7.443502316	8.149708549	21.6961811	-15.78893931	-3.657315457	-9.723127384	12.13162385	2.723055985	-1.312505027	9.751822553	4.219658763	11.06432758	2.342190659	-1.827041436	6.252398594	2.212678579	8.07944003	13.01153351
IL	WE	139	MCDONOUGH	17109	2012	5	8715.3	9422.75	-3016.25	-4.642431748	6.870629006	1.114098629	11.51306075	1.376339841	-7.698657793	4.039683498	-1.829487147	11.73834129	4.773849184	-10.20139926	0.306165337	-4.947616961	10.5075646	4.476558641	-4.206606269	2.95978994	-0.623408165	7.166396209	6.270584595	-1.431722039	10.33610335	4.452190654	11.76782539	5.550645079	-6.080757702	1.95830083	-2.061228436	8.039058532	6.050341007	-4.654159421	4.059721542	-0.29721894	8.713880963	6.091343549	-2.368061165	7.393542064	2.512740449	9.761603229	7.828919874
IL	WE	187.8	MCDONOUGH	17109	2013	4	11775.06	12341.02	-97.98	-10.79531301	0.031981122	-5.381665944	10.82729413	3.099412232	-3.821325014	6.249004665	1.213839825	10.07032968	22.09864674	-9.695566645	1.959235032	-3.868165807	11.65480168	0.671629459	-11.40069078	-0.281860169	-5.841275475	11.11883061	10.30869145	-7.514805528	2.750714092	-2.382045718	10.26551962	38.16978342	-3.405338853	5.33928627	0.966973708	8.744625123	28.0777379	-6.422282955	4.426313325	-0.997984815	10.84859628	1.428095489	-10.49710882	0.20456755	-5.146270635	10.70167637	26.31647081
IL	WE	211.6	MCDONOUGH	17109	2014	3	13267.32	13691.79	1252.79	-18.11594346	-7.182793668	-12.64936856	10.93314979	10.43509266	-7.491381185	1.587458388	-2.951961399	9.078839573	15.4902188	-11.99244927	1.350156415	-5.321146428	13.34260568	4.128014224	-17.48047202	-4.299367125	-10.88991957	13.1811049	1.523650675	-16.46275682	-4.408721259	-10.43573904	12.05403556	12.82352061	-20.14698602	-9.305682714	-14.72633437	10.84130331	8.741726324	-13.75159235	-1.955939816	-7.853766083	11.79565253	20.11514434	-5.590949826	4.018944577	-0.786002624	9.609894403	29.08925886
IL	WE	175.8	MCDONOUGH	17109	2015	2	11022.66	11305.64	-1133.36	-12.22706077	-3.528086583	-7.877573677	8.698974187	20.23918838	-16.59468981	-5.412188471	-11.00343914	11.18250134	4.775222811	-4.941474578	5.743068799	0.40079711	10.68454338	1.195806487	-3.501495587	3.815797227	0.15715082	7.317292814	5.46136505	-8.637050924	1.395485879	-3.620782523	10.0325368	26.6769788	-9.218777834	1.794173949	-3.712301942	11.01295178	5.751473095	-13.64110309	-4.11123847	-8.87617078	9.52986462	1.141863397	-15.43612625	-4.412629854	-9.924378052	11.0234964	3.798811676
IL	WE	212.2	MCDONOUGH	17109	2016	1	13304.94	13446.43	1007.43	-5.443688797	1.778111565	-1.832788616	7.221800362	1.567415201	-10.9839004	-0.140385545	-5.562142973	10.84351486	9.680237571	-12.99843614	-3.419682573	-8.209059357	9.578753567	6.051328078	-6.366581755	1.052197085	-2.657192335	7.41877884	1.494183943	-2.523797072	6.822559561	2.149381245	9.346356633	8.163188272	-8.084540215	0.430894678	-3.826822768	8.515434893	3.650375864	-8.287602692	-0.879124755	-4.583363724	7.408477937	5.933674367	-0.258316655	11.33089533	5.536289339	11.58921199	2.036943924
IL	WE	221.8	MCDONOUGH	17109	2017	0	13906.86	13906.86	1467.86	-11.55895676	-1.997484614	-6.778220687	9.561472146	3.660687582	-9.603421773	2.103171952	-3.750124911	11.70659372	2.51056986	-0.371660122	4.92367517	2.276007524	5.295335292	28.24455275	-1.182238536	4.32811778	1.572939622	5.510356316	1.217686516	-6.055596288	2.717342372	-1.669126958	8.77293866	0.814522656	-6.175625266	6.237898953	0.031136844	12.41352422	5.572081401	-1.379944987	13.27442538	5.947240195	14.65437036	1.423263304	4.173790625	17.22351457	10.6986526	13.04972394	8.514326344
IL	CE	141	MCLEAN	17113	1990	27	8840.7	13018.68	443.68	-3.699237415	5.024402112	0.662582348	8.723639527	6.026918856	-3.886709257	5.286763611	0.700027177	9.173472868	2.697734291	-0.309679205	8.40867508	4.049497937	8.718354285	20.08421796	-3.536424597	8.647252629	2.555414016	12.18367723	21.09488102	-3.264214308	6.883487655	1.809636673	10.14770196	25.97714482	-1.014167114	9.321249655	4.15354127	10.33541677	1.905939745	-4.049407658	6.126141965	1.038367154	10.17554962	31.29403678	-7.008831518	4.203359399	-1.40273606	11.21219092	56.88748567
IL	CE	116	MCLEAN	17113	1991	26	7273.2	11296.44	-1278.56	-11.84318259	-2.92545967	-7.38432113	8.91772292	8.574130824	-5.300164265	0.223172626	-2.53849582	5.523336891	13.90068341	-6.580474986	1.208582577	-2.685946205	7.789057563	8.816706286	-14.25680292	-2.911388706	-8.584095813	11.34541421	2.508100088	-6.583459589	2.884411487	-1.849524051	9.467871076	5.444524359	-2.074861137	4.866631534	1.395885199	6.941492671	0.832643081	-8.361668106	1.788301281	-3.286683413	10.14996939	13.69245959	-3.099303937	6.658062429	1.779379246	9.757366366	2.131073014
IL	CE	163	MCLEAN	17113	1992	25	10220.1	14088.6	1513.6	0.824133948	4.193433517	2.508783733	3.369299569	2.497472682	-2.2078521	5.233442286	1.512795093	7.441294386	15.73544039	-14.26285304	-1.105636133	-7.684244587	13.15721691	4.779255676	-5.80439561	3.393413988	-1.205490811	9.197809598	8.235489879	-1.861496685	7.347032858	2.742768086	9.208529543	0.679947363	-5.760588922	2.777212254	-1.491688334	8.537801176	1.230648755	-1.17924044	4.585229968	1.702994764	5.764470408	31.90255346	0.748269477	9.886722041	5.317495759	9.138452564	5.009300167
IL	CE	140	MCLEAN	17113	1993	24	8778	12491.76	-83.24	-7.229246359	1.833051751	-2.698097304	9.06229811	54.65938038	-6.293636331	-1.584066233	-3.938851282	4.709570098	19.42674284	-9.297581477	-0.863276352	-5.080428915	8.434305125	23.13548657	-3.548414821	4.987411157	0.719498168	8.535825978	1.117427538	-6.826173111	6.053198313	-0.386487399	12.87937142	0.703875357	-1.626027014	8.01951134	3.196742163	9.645538354	4.741616164	-9.920919704	-2.774445878	-6.347682791	7.146473826	18.58163339	-12.47095093	-3.495568517	-7.983259724	8.975382413	11.95674723
IL	CE	166	MCLEAN	17113	1994	23	10408.2	13967.22	1392.22	-6.187387745	1.454192798	-2.366597474	7.641580543	2.009321002	-11.87636576	-2.385318654	-7.130842207	9.491047106	7.008486066	-25.10564713	-13.79944918	-19.45254816	11.30619795	8.555085209	-4.207200651	3.350277914	-0.428461369	7.557478565	21.35650923	-14.04541551	-3.475204499	-8.760310005	10.57021101	3.960353194	-12.70535022	-2.77057904	-7.73796463	9.93477118	2.53411848	-4.189688763	7.599000274	1.704655755	11.78868904	0.928803229	-4.084167385	4.937864439	0.426848527	9.022031824	27.94038597
IL	CE	119	MCLEAN	17113	1995	22	7461.3	10865.58	-1709.42	-14.29298888	-4.21963928	-9.25631408	10.0733496	6.220143648	-4.33607811	3.078038526	-0.629019792	7.414116636	49.65710581	-2.554281258	2.888457443	0.167088093	5.442738701	20.36880984	-10.48339791	-1.816845273	-6.150121592	8.666552637	6.894477286	-5.639933672	2.208165383	-1.715884144	7.848099055	1.949914977	-14.16771776	-3.403181742	-8.785449751	10.76453602	1.427680548	-10.53749886	2.310750603	-4.113374128	12.84824946	1.433965922	-2.189341082	11.67164248	4.7411507	13.86098356	0.806116105
IL	CE	159	MCLEAN	17113	1996	21	9969.3	13218.84	643.84	-11.00430715	-3.354638297	-7.179472724	7.649668853	9.465682285	-9.016648923	0.556487967	-4.230080478	9.57313689	7.36716457	-9.210198225	3.46817484	-2.871011692	12.67837307	12.71379135	-8.886211511	2.309416074	-3.288397718	11.19562759	6.487530646	-22.12404215	-11.02322303	-16.57363259	11.10081912	2.522048012	-6.212186435	6.868345878	0.328079722	13.08053231	1.887893359	-7.640091047	0.975908636	-3.332091206	8.615999683	2.430911419	-0.351217644	13.03046578	6.339624067	13.38168342	1.250164767
IL	CE	143	MCLEAN	17113	1997	20	8966.1	12060.9	-514.1	-2.986595579	8.094822515	2.554113468	11.08141809	3.416501801	-17.91764924	-9.218714729	-13.56818198	8.698934511	8.240970807	-15.3905445	-4.303382872	-9.846963686	11.08716163	13.54524462	-13.09503435	-1.103461875	-7.099248113	11.99157248	19.83905903	-7.385592701	1.270674629	-3.057459036	8.65626733	9.877731498	-3.379055288	0.220829768	-1.57911276	3.599885056	1.954719251	-7.478169283	2.76019062	-2.358989331	10.2383599	6.025903051	-3.399355214	7.300894489	1.950769638	10.7002497	41.74044028
IL	CE	149	MCLEAN	17113	1998	19	9342.3	12282.36	-292.64	3.007081027	10.6736533	6.840367161	7.666572269	25.81957443	-9.258311966	-1.078645045	-5.168478506	8.179666921	22.3180028	-8.312296523	-1.747855739	-5.030076131	6.564440784	5.715581317	-3.683427767	2.621041543	-0.531193112	6.30446931	2.92812493	-2.100325272	5.533989394	1.716832061	7.634314666	1.037591354	-2.175956165	6.168144357	1.996094096	8.344100522	20.88811721	0.601155701	6.967772659	3.78446418	6.366616958	19.28482153	1.414100927	9.587349068	5.500724998	8.173248142	3.399149366
IL	CE	161	MCLEAN	17113	1999	18	10094.7	12880.02	305.02	-20.71257505	-7.539770786	-14.12617292	13.17280426	23.32345094	-15.54597401	-5.300568541	-10.42327128	10.24540547	4.129947649	-6.348539071	2.611700081	-1.868419495	8.960239152	21.32226614	-2.01505459	5.726205286	1.855575348	7.741259876	29.09150887	-1.294597168	6.37380241	2.539602621	7.668399578	14.27114644	-1.575460836	10.60589944	4.515219302	12.18136028	20.89137738	-4.973561442	5.987402015	0.506920287	10.96096346	6.300359165	-5.97959039	1.368752719	-2.305418836	7.348343109	4.891719194
IL	CE	155	MCLEAN	17113	2000	17	9718.5	12349.08	-225.92	-4.462098318	6.9797729	1.258837291	11.44187122	4.172560172	-3.852521056	5.181035233	0.664257089	9.033556289	15.02297309	-9.592676537	0.350494754	-4.621090892	9.943171291	10.15633474	-17.4872477	-5.413132744	-11.45019022	12.07411496	3.1978512	-11.08705067	-1.510737756	-6.298894213	9.576312914	7.667838652	-7.297406184	3.965985311	-1.665710436	11.2633915	1.656427597	-4.348195957	3.298118445	-0.525038756	7.646314402	19.90418533	2.017414931	11.81768243	6.917548681	9.8002675	6.526079918
IL	CE	158	MCLEAN	17113	2001	16	9906.6	12382.44	-192.56	-11.7388154	-2.192298813	-6.965557107	9.546516587	0.858845814	-7.870365443	0.040940809	-3.914712317	7.911306252	6.33967431	-7.088337732	-0.321881844	-3.705109788	6.766455888	1.756323073	-10.31004581	0.173306284	-5.068369763	10.48335209	17.17357005	-8.476886312	1.358390736	-3.559247788	9.835277048	32.16426858	-4.43751259	5.245348015	0.403917713	9.682860605	15.05402048	-5.707519846	2.263376825	-1.72207151	7.970896671	12.04556309	-6.21678562	4.318871675	-0.948956973	10.53565729	50.95346979
IL	CE	144	MCLEAN	17113	2002	15	9028.8	11349.9	-1225.1	-10.74347308	0.501168978	-5.121152051	11.24464206	2.618110937	-3.615797458	6.982886495	1.683544518	10.59868395	1.208031326	-6.744581429	2.927139455	-1.908720987	9.671720884	1.601416896	-1.594842118	12.1800173	5.29258759	13.77485942	1.834885813	-4.35380506	4.683159165	0.164677053	9.036964225	64.053719	-5.398906399	6.24334752	0.42222056	11.64225392	3.976201461	-3.710937135	7.446860022	1.867961444	11.15779716	1.22134056	-0.982029242	9.402777015	4.210373886	10.38480626	33.95757238
IL	CE	182	MCLEAN	17113	2003	14	11411.4	13577.76	1002.76	-5.20931271	1.749334055	-1.729989328	6.958646765	6.437307931	-8.496885247	2.563954829	-2.966465209	11.06084008	0.826969239	-15.28809034	-3.938279917	-9.613185129	11.34981042	2.783243269	-17.72307299	-6.193901069	-11.95848703	11.52917192	7.170445529	-3.738232639	4.253415681	0.257591521	7.99164832	15.18329031	-13.73339231	-1.306938704	-7.520165507	12.42645361	4.94646714	-9.105198216	0.640100709	-4.232548754	9.745298925	17.97266405	-7.954192979	1.46662628	-3.24378335	9.420819259	8.908464276
IL	CE	185	MCLEAN	17113	2004	13	11599.5	13611.12	1036.12	-6.385547493	4.888340689	-0.748603402	11.27388818	15.06391621	-6.450779227	2.076691613	-2.187043807	8.52747084	0.698337485	-9.247922866	-0.165327264	-4.706625065	9.082595602	5.124454302	-12.24269997	-2.367144049	-7.30492201	9.875555921	34.21282342	-16.84681229	-6.878015167	-11.86241373	9.968797123	7.094125884	-8.309125811	-1.051937268	-4.68053154	7.257188543	11.17075119	-10.11410235	1.130752201	-4.491675075	11.24485455	0.666794518	-1.438281082	8.035819519	3.298769218	9.474100601	1.764685452
IL	CE	161	MCLEAN	17113	2005	12	10094.7	11951.58	-623.42	-1.844158074	5.731102794	1.94347236	7.575260868	69.52522131	-4.40035372	4.390099026	-0.005127347	8.790452746	74.06177811	-13.20273046	-5.089011405	-9.145870933	8.113719055	1.759200649	-9.677914113	0.978543528	-4.349685293	10.65645764	2.611201065	-6.945633606	3.186568478	-1.879532564	10.13220208	7.625312933	-2.3536797	6.297738511	1.972029405	8.651418211	14.33557009	-3.145003276	7.080081593	1.967539159	10.22508487	21.51709875	-3.898254505	4.484931433	0.293338464	8.383185938	6.880914615
IL	CE	182	MCLEAN	17113	2006	11	11411.4	13113.54	538.54	0.722503569	7.014671642	3.868587605	6.292168073	7.654577308	-0.581506333	8.46962512	3.944059394	9.051131453	20.11353161	-2.740613679	7.108554896	2.183970608	9.849168575	12.52695435	-3.54634367	5.575075678	1.014366004	9.121419348	4.209171306	-1.087841778	7.483915628	3.198036925	8.571757406	22.84203252	-7.387920432	2.7140453	-2.336937566	10.10196573	1.162930056	-8.452957029	5.460910035	-1.496023497	13.91386706	10.1872246	-9.224227518	4.462048734	-2.381089392	13.68627625	0.666794518
IL	CE	196	MCLEAN	17113	2007	10	12289.2	13836.6	1261.6	-0.319015031	8.397107823	4.039046396	8.716122854	26.4986991	-2.570995211	5.120891471	1.27494813	7.691886682	26.47281464	-8.735172121	-1.077067141	-4.906119631	7.65810498	20.14814393	-9.477768421	0.216638924	-4.630564749	9.694407345	1.668139408	-15.02504238	-5.80204718	-10.41354478	9.2229952	2.059346127	-19.10658309	-9.489425962	-14.29800453	9.617157128	5.90805256	-14.51202499	-4.340940869	-9.42648293	10.17108412	17.03541305	-4.871922592	4.462664526	-0.204629033	9.334587118	20.71460939
IL	CE	190	MCLEAN	17113	2008	9	11913	13305.66	730.66	-6.742561651	3.567703856	-1.587428897	10.31026551	8.639204372	-1.895264077	6.085353184	2.095044553	7.980617261	76.51992845	-13.7932882	-2.137818593	-7.965553397	11.65546961	1.765696179	-13.59377649	0.085434973	-6.754170758	13.67921146	3.621111288	-8.816920027	1.832178014	-3.492371006	10.64909804	20.80006664	-6.715219112	1.449774631	-2.63272224	8.164993743	46.23048165	-10.60623999	1.15525694	-4.725491525	11.76149693	17.14457101	-11.31808406	-1.805246196	-6.561665128	9.512837864	4.405279995
IL	CE	186	MCLEAN	17113	2009	8	11662.2	12900.12	325.12	-7.41062388	1.560041813	-2.925291034	8.970665693	0.997953974	-10.79508181	-1.095400104	-5.945240957	9.699681706	5.719007889	-19.00634725	-7.108547745	-13.0574475	11.89779951	1.725256758	-12.84654182	-4.313139587	-8.579840704	8.533402233	4.164655364	-13.21315176	-1.762493441	-7.487822601	11.45065832	1.127373834	-2.591382261	10.37215323	3.890385483	12.96353549	16.29776422	-4.719944361	4.618712498	-0.050615931	9.338656859	16.40954205	-9.31004643	1.857673653	-3.726186389	11.16772008	1.74362714
IL	CE	169.5	MCLEAN	17113	2010	7	10627.65	11710.83	-864.17	-18.87879323	-10.08552267	-14.48215795	8.79327056	9.239245194	-14.39532011	-4.339568521	-9.367444316	10.05575159	1.59840701	-3.600196271	0.633416582	-1.483389844	4.233612853	4.225030268	-5.537308147	0.986459503	-2.275424322	6.52376765	16.88718436	-10.13876079	-1.687356581	-5.913058686	8.451404209	0.712900576	-9.098426392	-1.7310944	-5.414760396	7.367331992	15.64355728	-11.69981398	-1.340830772	-6.520322376	10.35898321	3.120980809	-6.168254305	1.387273279	-2.390490513	7.555527584	25.58950497
IL	CE	159.6	MCLEAN	17113	2011	6	10006.92	10935.36	-1639.64	-8.536314945	1.206358268	-3.664978339	9.742673213	7.578635794	-12.72342076	-3.900280909	-8.311850835	8.823139851	9.22103186	-11.55356683	-2.383809393	-6.968688112	9.169757437	6.997240109	-10.51449954	-3.263067259	-6.8887834	7.251432281	2.769530929	-11.17452622	-3.354916994	-7.264721607	7.819609226	32.18077424	-14.16763967	-4.264471016	-9.216055343	9.903168654	1.863632389	-0.639476716	8.315400952	3.837962118	8.954877668	0.676666646	-1.452888115	6.429439548	2.488275716	7.882327663	19.25871307
IL	CE	109.5	MCLEAN	17113	2012	5	6865.65	7639.35	-4935.65	-4.383925636	6.444658354	1.030366359	10.82858399	2.04564512	-7.788669069	4.22514761	-1.781760729	12.01381668	4.784752782	-10.88833207	1.205103703	-4.841614183	12.09343577	11.00999821	-3.61004987	3.472720453	-0.068664709	7.082770323	14.8880733	-1.214737236	9.445366821	4.115314793	10.66010406	4.876609219	-5.808804063	1.674057491	-2.067373286	7.482861554	4.124654258	-4.58875459	4.70267549	0.05696045	9.29143008	4.183881267	-3.439074056	6.571136288	1.566031116	10.01021034	5.44207042
IL	CE	188.6	MCLEAN	17113	2013	4	11825.22	12444.18	-130.82	-10.65507583	-0.0895019	-5.372288865	10.56557393	3.893331216	-3.63430373	6.604144939	1.484920605	10.23844867	26.1898196	-8.594138669	1.903986991	-3.345075839	10.49812566	0.697698854	-10.05817951	-0.185745543	-5.121962527	9.872433967	6.057843457	-7.014316208	3.177237982	-1.918539113	10.19155419	40.4282995	-2.863396869	5.041734102	1.089168617	7.905130971	22.56516244	-5.659917185	4.032991541	-0.813462822	9.692908726	2.112297862	-8.630094373	1.170235993	-3.72992919	9.800330366	13.81594639
IL	CE	218.3	MCLEAN	17113	2014	3	13687.41	14151.63	1576.63	-17.7713642	-6.179535775	-11.97544999	11.59182843	20.12336841	-6.816763444	1.463350405	-2.67670652	8.280113849	16.57772892	-11.80317054	-0.599896028	-6.201533284	11.20327451	7.291279462	-18.22596759	-5.019385066	-11.62267633	13.20658252	0.975539353	-13.58907687	-2.992258072	-8.290667471	10.5968188	17.22564704	-20.15877678	-9.25620178	-14.70748928	10.902575	10.21774953	-14.5631111	-2.103089731	-8.333100416	12.46002137	19.69282638	-4.968214657	3.296775816	-0.835719421	8.264990473	12.19881725
IL	CE	199.2	MCLEAN	17113	2015	2	12489.84	12799.32	224.32	-12.03647566	-3.410802716	-7.723639188	8.625672944	24.00490994	-16.63650329	-5.229924222	-10.93321376	11.40657907	5.46596136	-5.068018549	4.166915939	-0.450551305	9.234934488	1.061060331	-3.764417806	2.21146495	-0.776476428	5.975882756	5.175160739	-8.099042411	1.13986486	-3.479588775	9.238907271	19.3758845	-9.022631411	1.629625029	-3.696503191	10.65225644	3.001965287	-14.47182018	-4.711240028	-9.591530104	9.760580152	0.86088497	-16.4015264	-5.05343629	-10.72748135	11.34809011	3.630316413
IL	CE	218.1	MCLEAN	17113	2016	1	13674.87	13829.61	1254.61	-5.391187443	2.176601126	-1.607293158	7.567788569	0.984130892	-10.17461573	0.540173545	-4.817221093	10.71478928	10.34967355	-12.90512819	-3.685432385	-8.295280288	9.219695805	7.358574214	-6.656120738	1.550394423	-2.552863158	8.206515161	0.936727932	-2.054465656	8.351927505	3.148730924	10.40639316	15.7677844	-7.779090779	0.686218044	-3.546436368	8.465308823	2.94762032	-8.64511548	-0.966332847	-4.805724164	7.678782633	6.011655545	-0.10479922	10.60141121	5.248305996	10.70621043	6.823548538
IL	CE	223.9	MCLEAN	17113	2017	0	14038.53	14038.53	1463.53	-10.75702235	-1.22501632	-5.991019335	9.53200603	12.0753084	-7.56005075	2.902655708	-2.328697521	10.46270646	8.627879899	0.381458901	6.635144593	3.508301747	6.253685692	24.7783341	-0.25998647	5.02017928	2.380096405	5.28016575	1.108664528	-6.924099841	2.245229157	-2.339435342	9.169328998	1.272531231	-5.946515804	6.64909252	0.351288358	12.59560832	11.97589624	-1.398690876	12.01174516	5.306527142	13.41043604	2.141304562	3.830403871	18.00050942	10.91545664	14.17010554	3.285868981
IL	CE	143	MACON	17115	1990	27	8966.1	12104.85	-309.15	-3.961977426	5.994215344	1.016118959	9.95619277	5.411233638	-3.364872973	6.037133426	1.336130226	9.402006399	1.544126317	0.781072441	9.562711854	5.171892147	8.781639413	15.70241011	-3.244417814	10.26457636	3.510079274	13.50899418	20.86961788	-1.514379593	7.925618189	3.205619298	9.439997782	33.03482097	-0.881675253	9.490566211	4.304445479	10.37224146	2.913608739	-3.247090586	7.230915892	1.991912653	10.47800648	40.98052549	-6.028885851	6.010092165	-0.009396843	12.03897802	57.91205604
IL	CE	139	MACON	17115	1991	26	8715.3	11737.8	-676.2	-9.772742076	-1.91851738	-5.845629728	7.854224696	7.445570148	-3.499045706	0.823261565	-1.337892071	4.322307271	15.49084531	-4.980022939	1.373895228	-1.803063856	6.353918167	7.713365328	-12.49358796	-1.553891122	-7.023739541	10.93969684	6.085423644	-5.627752231	4.286856174	-0.670448029	9.914608405	5.685542438	-1.539195234	6.140589561	2.300697164	7.679784795	1.598814768	-7.087455384	3.633298846	-1.727078269	10.72075423	8.114481467	-2.306438839	8.310075468	3.001818314	10.61651431	0.677375844
IL	CE	177	MACON	17115	1992	25	11097.9	14004.15	1590.15	0.860073104	4.976165803	2.918119453	4.116092699	2.377454337	-2.222277727	5.535735098	1.656728685	7.758012825	19.9172994	-12.31120249	-0.319730457	-6.315466474	11.99147203	2.122888944	-3.719513444	4.048469999	0.164478278	7.767983443	2.690614779	-1.64007923	9.213765423	3.786843097	10.85384465	0.599238374	-5.720759812	3.851577406	-0.934591203	9.572337218	1.605316141	-0.697717566	6.345867434	2.824074934	7.043585	27.4341388	1.343374945	11.438481	6.39092797	10.09510605	4.35263663
IL	CE	165	MACON	17115	1993	24	10345.5	13135.5	721.5	-6.893835797	2.431578018	-2.23112889	9.325413815	53.47930581	-6.372765541	-1.300323927	-3.836544734	5.072441614	19.6562717	-8.732068956	0.00161395	-4.365227503	8.733682906	26.51868274	-3.222037042	6.495097118	1.636530038	9.71713416	0.694811047	-6.103533518	7.067891494	0.482178988	13.17142501	1.430810911	-0.831995242	10.14305799	4.655531375	10.97505323	5.928834627	-9.518268985	-2.577078351	-6.047673668	6.941190634	26.15322806	-11.17870749	-2.350875108	-6.764791299	8.827832382	13.44293498
IL	CE	184	MACON	17115	1994	23	11536.8	14210.55	1796.55	-4.924245315	1.657542509	-1.633351403	6.581787824	1.636351725	-9.576034089	-0.971362226	-5.273698158	8.604671863	4.000571478	-23.75268761	-12.499073	-18.12588031	11.25361461	12.79668083	-2.877211571	5.410673549	1.266730989	8.28788512	21.37538693	-11.48155112	-1.877292154	-6.679421637	9.604258966	2.928979657	-10.51181971	-0.475604372	-5.493712041	10.03621534	1.996521898	-3.274041881	9.5026497	3.11430391	12.77669158	1.082567724	-3.266676549	5.251832627	0.992578039	8.518509176	18.23562679
IL	CE	133	MACON	17115	1995	22	8339.1	10896.6	-1517.4	-13.13211879	-3.286260055	-8.209189423	9.845858735	9.362643008	-3.968532925	5.104114653	0.567790864	9.072647578	41.45413852	-2.999430476	3.178117777	0.08934365	6.177548253	20.81013449	-9.06481519	-0.85372494	-4.959270065	8.21109025	5.511399773	-5.234670285	2.878400207	-1.178135039	8.113070492	6.511519863	-13.99728622	-3.202346146	-8.599816183	10.79494007	1.329916802	-9.468847142	3.000453777	-3.234196683	12.46930092	2.008595171	-2.261290961	12.90110807	5.319908554	15.16239903	0.643449709
IL	CE	158	MACON	17115	1996	21	9906.6	12347.85	-66.15	-11.06388967	-3.497814115	-7.280851893	7.566075555	12.87058544	-7.994731975	1.532646471	-3.231042752	9.527378446	6.122053288	-8.548922004	3.680951228	-2.433985388	12.22987323	20.82007773	-7.60358601	3.002507193	-2.300539408	10.6060932	11.69148011	-21.45061725	-10.71166291	-16.08114008	10.73895434	3.48036185	-4.994171564	8.22448697	1.615157703	13.21865853	1.150506887	-6.920286597	1.952893924	-2.483696337	8.873180521	3.006331718	1.12614441	14.60169887	7.863921642	13.47555446	1.163224778
IL	CE	155	MACON	17115	1997	20	9718.5	12043.5	-370.5	-0.872165969	9.347176329	4.23750518	10.2193423	9.250591842	-17.36382602	-8.772345926	-13.06808597	8.591480094	10.72869366	-14.28352823	-2.629775684	-8.456651957	11.65375255	17.29991004	-11.65900002	-0.606915407	-6.132957714	11.05208461	38.23131616	-5.660683383	3.296223176	-1.182230104	8.956906559	7.572463669	-3.379431437	0.312258756	-1.53358634	3.691690193	1.182712697	-5.156859138	4.556761884	-0.300048627	9.713621022	2.875788175	-2.069213029	8.597607215	3.264197093	10.66682024	31.63161149
IL	CE	150	MACON	17115	1998	19	9405	11613.75	-800.25	4.005826133	11.66383185	7.834828992	7.658005718	17.43882915	-7.589291344	0.362798669	-3.613246337	7.952090013	28.77342697	-7.195188953	-0.882999005	-4.039093979	6.312189948	7.033799904	-2.749345687	4.334171188	0.79241275	7.083516875	2.91039285	-2.223262846	6.683815171	2.230276163	8.907078017	0.6105208	-1.691212196	7.042564889	2.675676346	8.733777085	12.7179653	0.48145444	7.570585239	4.026019839	7.089130798	27.26442142	2.190214175	10.54769493	6.368954552	8.357480754	3.411972976
IL	CE	169	MACON	17115	1999	18	10596.3	12688.8	274.8	-17.73225378	-6.042011118	-11.88713245	11.69024266	25.50273177	-13.56226763	-2.927282545	-8.244775088	10.63498509	7.558430648	-4.010493176	4.346047196	0.16777701	8.356540372	10.46271763	-0.26881183	8.022389384	3.876788777	8.291201214	22.80037507	-0.567927826	7.352828336	3.392450255	7.920756162	17.98656719	-0.074728388	12.03134592	5.978308768	12.10607431	37.56757465	-3.766633282	6.489992627	1.361679672	10.25662591	10.20210694	-4.383370997	1.84251443	-1.270428284	6.225885427	4.417315237
IL	CE	172	MACON	17115	2000	17	10784.4	12760.65	346.65	-2.570960244	7.828011905	2.628525831	10.39897215	13.26961843	-2.544096017	6.560530823	2.008217403	9.10462684	3.073936637	-7.924236866	1.625757743	-3.149239561	9.549994609	5.925394916	-14.76451016	-4.379493148	-9.572001654	10.38501701	2.894039454	-9.223119088	-1.068296178	-5.145707633	8.15482291	7.198547788	-4.499531579	6.742875655	1.121672038	11.24240723	2.68061612	-2.651353882	4.503510628	0.926078373	7.15486451	31.84076193	3.545867859	13.61888329	8.582375572	10.07301543	3.018583483
IL	CE	169	MACON	17115	2001	16	10596.3	12456.3	42.3	-11.69981705	-1.893537632	-6.796677341	9.806279418	0.938817865	-6.962816133	1.005155416	-2.978830359	7.967971549	5.421299423	-6.380952607	0.75140361	-2.814774499	7.132356217	0.858822531	-7.854040053	1.399284127	-3.227377963	9.25332418	7.405401115	-6.986640416	2.939296051	-2.023672183	9.925936467	34.98108963	-4.787880112	6.888730785	1.050425337	11.6766109	12.23473003	-5.235463362	2.723998869	-1.255732247	7.959462231	13.21094322	-5.109536593	6.677322014	0.783892711	11.78685861	55.61925176
IL	CE	133	MACON	17115	2002	15	8339.1	10082.85	-2331.15	-9.229097042	1.300267593	-3.964414724	10.52936464	1.05453037	-2.185458937	7.576813401	2.695677232	9.762272338	0.578574557	-5.073330435	3.371971955	-0.85067924	8.44530239	1.519663562	-1.634571087	12.82272794	5.594078427	14.45729903	1.736575861	-2.767928865	6.200200298	1.716135717	8.968129163	67.59484665	-3.479117656	7.030749642	1.775815993	10.5098673	5.444992647	-2.796251116	8.212460385	2.708104635	11.0087115	0.641430471	-0.853288559	9.768501032	4.457606236	10.62178959	41.73427071
IL	CE	188	MACON	17115	2003	14	11787.6	13415.1	1001.1	-4.848145553	1.627358606	-1.610393473	6.475504159	5.335384872	-7.642422183	3.430165185	-2.106128499	11.07258737	0.654104741	-13.64396056	-3.016538556	-8.330249558	10.627422	3.948771569	-16.36473964	-5.159710768	-10.7622252	11.20502887	2.799276942	-3.07570647	5.820013735	1.372153633	8.895720205	10.4804642	-11.37089157	0.034367265	-5.668262153	11.40525883	5.3041653	-8.207293522	1.021127662	-3.59308293	9.228421184	22.85775661	-7.01700849	1.868272897	-2.574367797	8.885281387	3.952295029
IL	CE	191	MACON	17115	2004	13	11975.7	13486.95	1072.95	-5.013542923	6.204370378	0.595413728	11.2179133	37.91342249	-5.175571857	3.71470705	-0.730432404	8.890278907	0.593427076	-8.058169544	0.911461571	-3.573353986	8.969631115	13.04408771	-11.45480693	-1.517461303	-6.486134117	9.937345627	7.816745641	-15.31595201	-5.6525103	-10.48423116	9.66344171	8.45235332	-8.073729811	-0.075844558	-4.074787185	7.997885253	5.961865827	-7.91610572	2.355053538	-2.780526091	10.27115926	0.708601011	-0.458762411	8.254912576	3.898075082	8.713674987	1.642537675
IL	CE	175	MACON	17115	2005	12	10972.5	12367.5	-46.5	-0.203609704	6.652767249	3.224578772	6.856376953	81.51593462	-3.409217187	6.261786402	1.426284608	9.671003589	75.50478806	-12.16047705	-4.090503813	-8.125490432	8.069973237	1.489000629	-8.308555824	2.197173609	-3.055691108	10.50572943	1.27004861	-6.45807755	2.847964532	-1.805056509	9.306042082	9.396298592	-1.810103813	6.048719874	2.11930803	7.858823687	15.54879157	-0.818160007	8.893225761	4.037532877	9.711385768	24.1340903	-2.845712863	5.891628542	1.52295784	8.737341405	5.10009601
IL	CE	179	MACON	17115	2006	11	11223.3	12502.05	88.05	0.364033103	7.369881065	3.866957084	7.005847962	4.294702264	-0.252151181	9.543863086	4.645855952	9.796014267	17.57501228	-1.432195021	9.264968072	3.916386526	10.69716309	8.66314574	-2.745712576	6.745411242	1.999849333	9.491123818	3.562471703	-0.850252527	7.980331273	3.565039373	8.8305838	16.85790374	-6.977117687	2.928144706	-2.024486491	9.905262393	1.135950669	-7.208153992	5.542468463	-0.832842765	12.75062245	13.79558152	-7.659093225	5.745759079	-0.956667073	13.4048523	0.614736238
IL	CE	191	MACON	17115	2007	10	11975.7	13138.2	724.2	0.551465042	8.222904215	4.387184629	7.671439173	18.11597533	-1.728297754	5.898526329	2.085114288	7.626824083	32.77819538	-7.205968695	0.141237587	-3.532365554	7.347206282	27.50862708	-7.581122667	1.523006396	-3.029058136	9.104129063	3.559771308	-13.81631112	-4.653956273	-9.235133697	9.162354847	0.909819856	-16.06438283	-7.145677268	-11.60503005	8.918705562	6.004319993	-12.86919535	-3.22460934	-8.046902345	9.64458601	31.09396904	-3.48955761	5.702384794	1.106413592	9.191942404	20.74896396
IL	CE	188	MACON	17115	2008	9	11787.6	12833.85	419.85	-5.019294886	4.557418345	-0.230938271	9.576713231	4.487075144	-2.169210925	6.714489819	2.272639447	8.883700744	52.69683953	-12.02724871	-1.480070171	-6.753659441	10.54717854	1.187335822	-10.81639572	1.764317868	-4.526038926	12.58071359	1.32798957	-8.665413887	3.322312781	-2.671550553	11.98772667	32.35289318	-5.556759536	3.224422056	-1.16616874	8.781181592	64.66019117	-8.172400835	2.574888452	-2.798756191	10.74728929	25.20047456	-9.759755537	-1.962459756	-5.861107647	7.797295781	8.188058428
IL	CE	192	MACON	17115	2009	8	12038.4	12968.4	554.4	-5.676938388	3.012551742	-1.332193323	8.68949013	1.188165905	-9.538754292	1.200054467	-4.169349913	10.73880876	6.980445079	-16.55479065	-5.185820823	-10.87030574	11.36896983	3.274112104	-11.31490306	-3.558819808	-7.436861434	7.756083252	7.847723642	-11.63664429	-0.210212882	-5.923428586	11.42643141	1.567182299	-0.882425131	11.67707445	5.397324659	12.55949958	38.85525437	-3.892562967	5.541570884	0.824503959	9.434133851	6.840982199	-7.742827132	3.870526417	-1.936150358	11.61335355	1.295748907
IL	CE	168.5	MACON	17115	2010	7	10564.95	11378.7	-1035.3	-17.59466462	-9.161125386	-13.377895	8.433539234	7.842862201	-13.66483685	-4.048642445	-8.856739648	9.616194405	1.286841727	-1.623181122	2.078452157	0.227635517	3.701633279	10.95697628	-4.834009572	2.044966496	-1.394521538	6.878976068	14.86024808	-9.308412047	-1.094675329	-5.201543688	8.213736718	0.61262532	-8.622086242	-1.213779905	-4.917933074	7.408306337	17.55172861	-10.31371333	-0.814041088	-5.563877209	9.499672242	6.084275483	-5.694566774	2.292108645	-1.701229065	7.986675419	17.71783235
IL	CE	153.2	MACON	17115	2011	6	9605.64	10303.14	-2110.86	-7.359736857	1.459422493	-2.950157182	8.81915935	4.084514506	-12.53633519	-4.179555919	-8.357945555	8.356779271	7.775178685	-10.60899962	-2.298547594	-6.453773607	8.310452026	9.068185105	-10.33194824	-2.649008406	-6.490478323	7.682939834	2.034407561	-10.35650564	-2.661039677	-6.508772659	7.695465963	43.51246606	-12.4487997	-3.643279184	-8.046039442	8.805520516	3.659389774	-0.780617928	9.426885427	4.32313375	10.20750336	0.660730463	-1.345118932	7.670718851	3.16279996	9.015837783	32.4746551
IL	CE	102.8	MACON	17115	2012	5	6445.56	7026.81	-5387.19	-3.891550558	7.111673314	1.610061378	11.00322387	1.600609925	-6.972583671	4.104394674	-1.434094498	11.07697835	3.769735874	-8.856668243	2.79180984	-3.032429201	11.64847808	13.46486249	-2.738236923	4.013191618	0.637477348	6.751428541	27.60875765	-0.320070913	10.96629449	5.323111788	11.2863654	10.39494111	-5.167738779	2.614090172	-1.276824304	7.781828951	3.48573756	-4.545293759	4.612669324	0.033687783	9.157963083	10.3134592	-2.264839934	7.411876398	2.573518232	9.676716332	2.556104444
IL	CE	192.7	MACON	17115	2013	4	12082.29	12547.29	133.29	-10.36290251	-0.203379507	-5.283141009	10.159523	2.640186407	-2.82305127	7.513403737	2.345176234	10.33645501	26.77684168	-7.808765478	2.211699177	-2.798533151	10.02046465	0.614579366	-9.813151284	0.701240703	-4.555955291	10.51439199	4.916786143	-6.32346827	3.777323583	-1.273072344	10.10079185	30.8124881	-2.484680849	6.565311311	2.040315231	9.04999216	18.27633885	-5.342539579	4.864432408	-0.239053585	10.20697199	3.629024377	-8.639618508	0.719152953	-3.960232778	9.358771461	14.14637721
IL	CE	236	MACON	17115	2014	3	14797.2	15145.95	2731.95	-16.79724297	-5.175401022	-10.986322	11.62184195	21.74704485	-6.202487821	2.852621542	-1.674933139	9.055109363	15.67786931	-10.07739964	0.470364003	-4.803517819	10.54776364	6.680678789	-16.96940111	-4.355604165	-10.66250264	12.61379695	0.734633297	-11.49170659	-1.871372594	-6.681539592	9.620333996	28.08718969	-18.93063162	-9.25543589	-14.09303376	9.67519573	13.41025794	-14.80947786	-1.091351425	-7.950414643	13.71812644	29.005662	-4.076134891	4.726728906	0.325297007	8.802863797	10.90854046
IL	CE	207.5	MACON	17115	2015	2	13010.25	13242.75	828.75	-10.54016366	-2.37900205	-6.459582855	8.16116161	18.7611825	-15.20210291	-4.668856253	-9.935479582	10.53324666	7.701639356	-4.43992496	6.087229068	0.823652054	10.52715403	0.635400225	-3.890323946	2.654715745	-0.6178041	6.545039691	3.854475405	-7.604291932	1.724650636	-2.939820648	9.328942568	14.5171868	-6.55791828	3.655932327	-1.450992976	10.21385061	1.689246315	-14.25862006	-3.675299996	-8.966960028	10.58332006	2.077875552	-16.62933039	-4.788763174	-10.70904678	11.84056722	10.9552328
IL	CE	214.9	MACON	17115	2016	1	13474.23	13590.48	1176.48	-4.486772551	2.769641372	-0.85856559	7.256413923	0.941863014	-9.231725198	2.201069413	-3.515327892	11.43279461	10.10823474	-12.43323975	-3.913264002	-8.173251876	8.519975748	11.922014	-6.237828667	1.685122564	-2.276353052	7.922951231	0.622564539	-1.172194957	9.865938396	4.34687172	11.03813335	7.270998751	-7.677611695	0.678996071	-3.499307812	8.356607766	1.795471506	-7.605636646	-0.757865075	-4.181750861	6.847771571	4.97956382	0.425226205	10.99985563	5.712540917	10.57462942	13.77816287
IL	CE	216.5	MACON	17115	2017	0	13574.55	13574.55	1160.55	-10.38710233	-1.246851113	-5.816976722	9.140251217	14.10651369	-7.647858371	4.067658954	-1.790099709	11.71551732	7.979413498	1.86595251	8.184935616	5.025444063	6.318983106	28.58070355	0.076811888	5.474493358	2.775652623	5.39768147	0.628508132	-5.983908995	2.578914705	-1.702497145	8.5628237	0.816242493	-4.845581724	7.938182623	1.546300449	12.78376435	7.861799311	-0.881046835	12.51466002	5.816806595	13.39570686	0.725039959	4.914981427	17.08848274	11.00173209	12.17350132	2.731049089
IL	CE	129	MARSHALL	17123	1990	27	8088.3	12984.21	269.21	-4.059596074	4.372785186	0.156594556	8.43238126	5.779810248	-4.304390458	4.907848662	0.301729102	9.21223912	4.881391504	-1.169621873	7.723338067	3.276858097	8.89295994	12.82034161	-4.215513389	7.698311695	1.741399153	11.91382508	18.92083004	-4.825629	6.272788559	0.72357978	11.09841756	13.82341596	-1.470491727	9.516211937	4.022860105	10.98670366	3.011686363	-4.898125885	5.290547283	0.196210699	10.18867317	30.67586769	-8.366248863	2.979626007	-2.693311428	11.34587487	28.91406993
IL	CE	105	MARSHALL	17123	1991	26	6583.5	11298.08	-1416.92	-13.214427	-3.721964205	-8.468195603	9.492462795	12.1382069	-6.809333327	0.005148664	-3.402092332	6.814481991	10.47733285	-7.884588351	1.103080606	-3.390753873	8.987668957	8.430558784	-15.2264346	-3.534847588	-9.380641094	11.69158701	2.096293958	-7.075965665	2.507757299	-2.284104183	9.583722964	1.672432916	-2.386169179	4.593266442	1.103548631	6.979435621	0.992932416	-9.167011958	1.213840433	-3.976585763	10.38085239	11.38025972	-3.215955713	6.019605042	1.401824665	9.235560755	7.503462456
IL	CE	146	MARSHALL	17123	1992	25	9154.2	13687.45	972.45	0.285970728	3.956986662	2.121478695	3.671015934	3.4548035	-3.138725769	5.226178024	1.043726128	8.364903793	8.388401369	-15.21643339	-0.853784621	-8.035109006	14.36264877	7.028613935	-7.525087605	2.727853257	-2.398617174	10.25294086	11.73623493	-2.557939316	7.145596187	2.293828436	9.703535503	0.903120808	-6.636659666	2.127636066	-2.2545118	8.764295732	2.732693421	-1.661873666	3.470210523	0.904168429	5.132084189	25.01022135	-0.41914019	8.475766289	4.028313049	8.894906479	9.818247766
IL	CE	131	MARSHALL	17123	1993	24	8213.7	12565.62	-149.38	-8.353544867	0.621398585	-3.866073141	8.974943452	40.15742791	-6.965110972	-1.415503975	-4.190307474	5.549606997	23.62158377	-9.73773585	-0.72524906	-5.231492455	9.01248679	17.10404886	-4.992151126	4.326253039	-0.332949044	9.318404165	1.721797069	-7.498828548	5.157247078	-1.170790735	12.65607563	0.903120808	-1.95023899	5.489992431	1.769876721	7.440231421	3.063078883	-10.80806639	-3.042651462	-6.925358926	7.765414928	16.95173061	-13.31276673	-3.60404923	-8.45840798	9.7087175	16.35050114
IL	CE	172	MARSHALL	17123	1994	23	10784.4	14954.99	2239.99	-7.338405616	0.961721929	-3.188341843	8.300127545	7.636170793	-13.41778451	-3.736339805	-8.577062158	9.681444705	6.543088552	-25.70699325	-14.31080238	-20.00889782	11.39619087	5.774583176	-4.590936479	2.569805427	-1.010565526	7.160741906	17.97915881	-14.8662419	-4.25712003	-9.561680965	10.60912187	4.26641436	-14.04027745	-3.69079445	-8.86553595	10.349483	3.505342412	-4.722038087	7.153456063	1.215708988	11.87549415	2.612369512	-5.300422735	4.631899593	-0.334261571	9.932322328	35.39083433
IL	CE	115	MARSHALL	17123	1995	22	7210.5	11199.76	-1515.24	-14.26898017	-4.990546018	-9.629763094	9.278434152	6.132404712	-5.747370272	1.669038499	-2.039165887	7.416408771	41.13595179	-3.633952174	1.493039359	-1.070456408	5.126991533	23.24197386	-11.54039471	-2.126190942	-6.833292826	9.414203768	5.659451117	-6.290963428	1.857926761	-2.216518334	8.148890189	1.362866072	-14.51233818	-3.640561137	-9.076449659	10.87177704	1.600271775	-11.72593244	1.55325113	-5.086340655	13.27918357	1.33835898	-2.679297547	10.090622	3.705662226	12.76991955	1.230677496
IL	CE	146	MARSHALL	17123	1996	21	9154.2	12962.13	247.13	-10.96929734	-3.242871853	-7.106084597	7.726425487	3.113268108	-8.31959047	1.338984781	-3.490302845	9.658575251	6.537051958	-9.276150645	3.298246979	-2.988951833	12.57439762	17.36795079	-9.533936294	1.381118736	-4.076408779	10.91505503	5.641386278	-23.37320211	-12.41979872	-17.89650042	10.95340339	1.722163014	-6.248263612	6.270607788	0.011172088	12.5188714	2.114781211	-7.685911978	0.998583734	-3.343664122	8.684495712	2.707676983	-0.970092385	12.41571192	5.722809768	13.38580431	1.734873351
IL	CE	140	MARSHALL	17123	1997	20	8778	12404.6	-310.4	-3.911313437	7.208522124	1.648604343	11.11983556	3.144681005	-17.93240899	-8.931127427	-13.43176821	9.001281563	13.30489178	-15.38081647	-3.892213452	-9.636514961	11.48860302	10.79875667	-14.12893452	-2.305962822	-8.217448671	11.8229717	22.15876373	-8.165987737	0.845246876	-3.66037043	9.011234613	7.316093897	-4.468992708	-0.049670696	-2.259331702	4.419322012	1.510835306	-8.739658646	2.443847344	-3.147905651	11.18350599	6.435061677	-4.16186248	5.636756202	0.737446861	9.798618682	81.22609717
IL	CE	155	MARSHALL	17123	1998	19	9718.5	13163.77	448.77	1.391680066	10.11415257	5.752916317	8.722472501	33.52515425	-11.27331576	-2.514589511	-6.893952636	8.758726249	21.79489705	-10.20363234	-1.869414997	-6.036523669	8.334217343	4.868046609	-4.22444374	2.394644681	-0.91489953	6.619088421	2.975419216	-2.541408129	4.68270087	1.07064637	7.224108999	10.23257276	-2.385554007	5.324267468	1.46935673	7.709821475	22.04731793	0.130044856	7.093365423	3.611705139	6.963320567	12.9209234	1.001930601	9.803900966	5.402915784	8.801970365	5.853715275
IL	CE	148	MARSHALL	17123	1999	18	9279.6	12543.54	-171.46	-20.43525853	-7.676949344	-14.05610394	12.75830919	27.14691688	-16.04993295	-6.436494226	-11.24321359	9.613438724	7.107104411	-7.101078764	1.814764023	-2.64315737	8.915842787	39.37782342	-2.936141642	4.198478354	0.631168356	7.134619996	37.36317104	-2.197583525	5.790032416	1.796224445	7.987615941	12.05283242	-1.735495935	10.54015207	4.402328068	12.27564801	3.813803717	-5.348587639	5.774873775	0.213143068	11.12346141	4.474428255	-6.799178515	1.295667162	-2.751755677	8.094845677	5.150918531
IL	CE	155	MARSHALL	17123	2000	17	9718.5	12801.11	86.11	-4.924885099	5.957848648	0.516481775	10.88273375	3.353805638	-4.188437014	4.591693412	0.201628199	8.780130426	6.423581732	-9.422689403	-0.349860846	-4.886275125	9.072828557	34.16425336	-17.25509345	-5.148156028	-11.20162474	12.10693742	1.004858334	-10.99460078	-1.055108591	-6.024854686	9.939492189	14.22244038	-7.490707245	3.144365029	-2.173171108	10.63507227	1.045820896	-4.806142926	3.018707904	-0.893717511	7.82485083	10.70285032	1.256910744	11.00958973	6.133250236	9.752678984	18.29882199
IL	CE	158	MARSHALL	17123	2001	16	9906.6	12807.88	92.88	-11.6045032	-1.448755038	-6.526629119	10.15574816	0.898504103	-7.876817685	0.312907658	-3.781955013	8.189725343	6.903022427	-8.429287426	-1.018082353	-4.72368489	7.411205073	1.950634448	-11.531471	-0.375995055	-5.953733028	11.15547595	6.758690879	-9.328894803	0.762970129	-4.282962337	10.09186493	46.32548613	-5.779220306	4.161760225	-0.80873004	9.940980531	32.70602275	-6.654831343	1.79884066	-2.427995342	8.453672003	5.416949673	-7.243774321	3.991482099	-1.626146111	11.23525642	37.86848869
IL	CE	146	MARSHALL	17123	2002	15	9154.2	11874.15	-840.85	-11.24745445	0.3270243	-5.460215075	11.57447875	2.664096983	-3.188177639	7.391290362	2.101556361	10.579468	0.903970628	-7.122473458	2.461492619	-2.330490419	9.583966077	2.519228084	-1.332400192	12.4584869	5.563043352	13.79088709	0.923945528	-5.789292934	2.725057579	-1.532117677	8.514350513	50.18492859	-5.677136073	5.820491783	0.071677855	11.49762786	2.841705424	-3.909081232	7.601411851	1.84616531	11.51049308	1.657137998	-0.960365087	9.66381186	4.351723386	10.62417695	20.85838978
IL	CE	173	MARSHALL	17123	2003	14	10847.1	13385.72	670.72	-5.21593788	2.204524776	-1.505706552	7.420462656	2.473859925	-9.331820537	2.264136021	-3.533842258	11.59595656	1.378000404	-15.28121024	-3.616048504	-9.448629372	11.66516174	1.519390949	-17.45411096	-5.495923485	-11.47501722	11.95818748	3.524285836	-4.491589984	3.162966149	-0.664311917	7.654556133	7.284228624	-15.07144861	-1.626472322	-8.348960466	13.44497629	1.790906122	-9.5688683	1.243360786	-4.162753757	10.81222909	12.06678295	-8.646600429	1.293249335	-3.676675547	9.939849764	2.468623481
IL	CE	183	MARSHALL	17123	2004	13	11474.1	13831.39	1116.39	-8.120012243	3.30509621	-2.407458017	11.42510845	7.948691139	-6.70670768	1.865700697	-2.420503491	8.572408377	0.870039364	-9.603390829	-0.331360801	-4.967375815	9.272030028	4.193045054	-13.01163746	-3.043708359	-8.02767291	9.967929101	6.153526918	-17.20789018	-6.945621929	-12.07675605	10.26226825	8.138958364	-8.66810684	-1.063016834	-4.865561837	7.605090006	5.708345687	-11.27680122	0.801793487	-5.237503866	12.07859471	0.949257338	-1.716663399	7.851942515	3.067639558	9.568605914	5.161359763
IL	CE	142	MARSHALL	17123	2005	12	8903.4	11079.36	-1635.64	-3.247774571	4.29170262	0.521964025	7.539477191	62.92274922	-5.176217619	2.697363334	-1.239427143	7.873580953	41.33038541	-13.44991606	-4.619933966	-9.034925013	8.829982094	1.774376177	-10.1932246	1.045217411	-4.574003595	11.23844201	3.834224515	-5.492818797	4.848639397	-0.3220897	10.34145819	1.947062959	-2.717840699	6.335949082	1.809054191	9.053789781	11.72174336	-3.571858984	6.298421721	1.363281368	9.870280705	17.48805459	-4.129150931	4.657979216	0.264414143	8.787130147	5.534942116
IL	CE	174	MARSHALL	17123	2006	11	10909.8	12904.43	189.43	0.291080791	6.394104139	3.342592465	6.103023348	10.63030733	-1.308484118	7.815901993	3.253708937	9.124386111	13.77203444	-3.423001252	6.58755096	1.582274854	10.01055221	17.40701099	-4.050971671	5.224801194	0.586914762	9.275772865	7.492666698	-1.476480913	7.093295261	2.808407174	8.569776174	26.059791	-8.084270686	2.506485598	-2.788892544	10.59075628	1.242370495	-9.212737275	4.359861406	-2.426437934	13.57259868	12.96051289	-9.487027234	4.215093453	-2.63596689	13.70212069	0.949257338
IL	CE	189	MARSHALL	17123	2007	10	11850.3	13663.6	948.6	-0.937629929	8.466428322	3.764399197	9.404058251	26.0586018	-3.224492073	4.749012892	0.762260409	7.973504965	14.72615939	-10.16627647	-1.588942588	-5.877609529	8.577333882	15.6700162	-10.43077442	0.018779124	-5.205997648	10.44955354	1.289087459	-16.29674787	-6.487311002	-11.39202944	9.809436868	1.283074587	-20.04364091	-9.291584206	-14.66761256	10.7520567	7.367250545	-14.63864504	-4.254310797	-9.446477919	10.38433424	11.3773953	-4.305299677	5.192348794	0.443524559	9.497648471	23.68088605
IL	CE	197	MARSHALL	17123	2008	9	12351.9	13983.87	1268.87	-7.585137256	3.372011496	-2.10656288	10.95714875	11.7418748	-2.150753068	5.495233688	1.67224031	7.645986756	48.41050637	-14.69066445	-2.465642741	-8.578153596	12.22502171	2.421324499	-14.51150681	-1.129772829	-7.82063982	13.38173398	8.694808305	-8.574498634	1.294026882	-3.640235876	9.868525516	15.46572887	-7.7821559	0.137820365	-3.822167767	7.919976265	24.44038571	-12.36456808	0.43225852	-5.96615478	12.7968266	29.21418075	-12.04606189	-2.231665616	-7.138863753	9.814396274	3.571468817
IL	CE	172	MARSHALL	17123	2009	8	10784.4	12235.04	-479.96	-8.132693179	0.812565441	-3.660063869	8.94525862	1.644260868	-12.13808879	-2.035755826	-7.086922308	10.10233296	9.699257239	-19.98483523	-7.536366066	-13.76060065	12.44846916	1.642535202	-14.21082115	-5.256694709	-9.73375793	8.954126441	2.158734431	-13.25817778	-1.707906714	-7.483042247	11.55027107	1.333348176	-3.161504993	10.35384824	3.596171622	13.51535323	12.24571121	-5.666369454	3.824721	-0.920824227	9.491090454	13.52455587	-10.12660255	1.055789851	-4.53540635	11.1823924	5.015127171
IL	CE	163.3	MARSHALL	17123	2010	7	10238.91	11508.22	-1206.78	-20.08108375	-9.897062485	-14.98907312	10.18402127	7.13824371	-14.92461793	-3.954430577	-9.439524254	10.97018735	2.006685341	-4.478931866	0.254902225	-2.112014821	4.733834091	4.651440996	-5.979584831	0.518011713	-2.730786559	6.497596544	17.86264996	-10.92044964	-1.633559246	-6.277004443	9.286890394	1.430434591	-8.987663446	-1.380851461	-5.184257454	7.606811985	11.09795121	-12.26293588	-0.966597323	-6.614766602	11.29633856	1.339312537	-7.213789539	1.125910745	-3.043939397	8.339700284	17.3221478
IL	CE	178.4	MARSHALL	17123	2011	6	11185.68	12273.66	-441.34	-9.268778262	0.696919278	-4.285929492	9.96569754	10.54882478	-13.22422912	-3.708654692	-8.466441906	9.515574428	5.705908732	-12.49674709	-2.989362903	-7.743054997	9.507384187	6.78979609	-10.99730017	-3.431832416	-7.214566293	7.565467754	3.463369838	-11.22138359	-3.322579759	-7.271981675	7.898803831	24.56559539	-15.64642096	-4.043568889	-9.844994925	11.60285207	3.436285559	-1.5679214	8.319237618	3.375658109	9.887159018	1.684760503	-2.106182381	5.512605616	1.703211617	7.618787997	26.84523098
IL	CE	123.9	MARSHALL	17123	2012	5	7768.53	8675.18	-4039.82	-4.969697474	6.044407149	0.537354838	11.01410462	1.844412232	-8.086141883	4.334980695	-1.875580594	12.42112258	5.897083151	-11.4759177	-0.093029182	-5.784473441	11.38288852	8.155974617	-4.584931382	3.221369228	-0.681781077	7.80630061	5.486332011	-2.117694308	8.467435272	3.174870482	10.58512958	4.302237145	-6.465848331	1.574426646	-2.445710843	8.040274977	2.152761651	-4.958635089	4.757230657	-0.100702216	9.715865746	9.846377087	-3.972649801	6.213199711	1.120274955	10.18584951	9.866705016
IL	CE	191.2	MARSHALL	17123	2013	4	11988.24	12713.56	-1.44	-11.05975808	0.033669345	-5.513044367	11.09342743	1.348702876	-4.392286805	6.239103263	0.923408229	10.63139007	29.38023355	-9.65111291	1.70570374	-3.972704585	11.35681665	0.847798531	-11.42117937	-0.668165881	-6.044672626	10.75301349	7.90360376	-7.922003868	2.79972425	-2.561139809	10.72172812	45.92328362	-4.029764609	4.099134755	0.034685073	8.128899364	26.47859093	-6.391754566	3.452283822	-1.469735372	9.844038388	1.830440419	-9.997178969	0.814501887	-4.591338541	10.81168086	12.8549086
IL	CE	207.3	MARSHALL	17123	2014	3	12997.71	13541.7	826.7	-18.40637937	-7.256357332	-12.83136835	11.15002204	13.78694045	-7.530010052	1.011031578	-3.259489237	8.54104163	22.56462693	-12.60431847	-0.147681825	-6.376000148	12.45663665	6.529890021	-18.69568172	-5.421001976	-12.05834185	13.27467974	3.167431362	-16.04459824	-4.26195972	-10.15327898	11.78263852	11.18624594	-21.00971109	-9.228309023	-15.11901006	11.78140207	7.957357338	-14.81542932	-2.544932562	-8.680180941	12.27049676	11.05743953	-6.055720974	2.923747101	-1.565986937	8.979468075	27.49688279
IL	CE	198.4	MARSHALL	17123	2015	2	12439.68	12802.34	87.34	-12.63716265	-3.661706121	-8.149434386	8.975456529	19.65835708	-17.49508433	-5.801325545	-11.64820494	11.69375879	3.614450563	-5.158895705	3.94809973	-0.605397988	9.106995435	1.518808304	-3.938503631	2.477429861	-0.730536885	6.415933492	4.242884907	-8.967693139	0.854592349	-4.056550395	9.822285488	33.58496135	-10.5576846	0.46540042	-5.04614209	11.02308502	2.747574241	-14.8046834	-5.105021412	-9.954852406	9.699661988	0.966422847	-16.49355545	-5.354861738	-10.92420859	11.13869371	1.379851403
IL	CE	215.6	MARSHALL	17123	2016	1	13518.12	13699.45	984.45	-6.233498318	1.870730627	-2.181383845	8.104228945	1.586963412	-10.87522133	-0.397195931	-5.636208631	10.4780254	9.829663086	-13.89656477	-3.789818681	-8.843191726	10.10674609	7.154825745	-6.783178043	1.441646593	-2.670765725	8.224824636	2.384783406	-3.108833613	6.774101785	1.832634086	9.882935398	15.9547803	-8.48661159	0.514079015	-3.986266287	9.000690605	2.108074503	-9.340200581	-0.996223345	-5.168211963	8.343977236	5.287610807	-0.649895819	10.21963182	4.784867999	10.86952764	2.004892594
IL	CE	230.7	MARSHALL	17123	2017	0	14464.89	14464.89	1749.89	-11.34121248	-1.754051974	-6.547632227	9.587160506	5.435355519	-8.897812152	1.917124178	-3.490343987	10.81493633	7.977506564	-0.535386908	5.39168049	2.428146791	5.927067398	31.53583664	-0.932395841	4.484829245	1.776216702	5.417225086	1.964595295	-7.449933055	1.892078026	-2.778927515	9.342011081	1.665289691	-6.643253998	5.750097657	-0.446578171	12.39335166	8.607433075	-2.0374657	11.71010396	4.836319132	13.74756966	3.490684779	3.395967108	17.51588494	10.45592602	14.11991783	4.671114512
IL	CE	121	MASON	17125	1990	27	7586.7	10781.88	-310.12	-4.150955817	5.383210232	0.616127208	9.534166049	7.679106328	-4.182377642	6.375050116	1.096336237	10.55742776	1.441732259	-0.273525777	9.047955185	4.387214704	9.321480962	13.60165369	-3.172935544	9.334402976	3.080733716	12.50733852	26.78607608	-3.785245428	7.160734139	1.687744355	10.94597957	24.04171148	-1.472229369	11.14797663	4.837873632	12.620206	2.700870745	-4.06600674	6.807569048	1.370781154	10.87357579	32.46319275	-6.78646661	4.795177125	-0.995644743	11.58164373	53.31415427
IL	CE	120	MASON	17125	1991	26	7524	10600.84	-491.16	-12.26571579	-3.222151267	-7.743933529	9.043564523	14.77808519	-5.298386182	0.382417514	-2.457984334	5.680803696	8.055538339	-6.524690093	1.784509237	-2.370090428	8.30919933	3.552963655	-13.54509373	-2.497257757	-8.021175744	11.04783597	3.09152722	-6.722420946	3.653777159	-1.534321894	10.3761981	2.778369726	-2.225626881	5.59284786	1.683610489	7.818474741	0.809055409	-7.948757996	2.948472815	-2.500142591	10.89723081	11.84704919	-3.215771974	7.38267348	2.083450753	10.59844545	1.74238905
IL	CE	150	MASON	17125	1992	25	9405	12363.5	1271.5	-0.019035813	4.601817576	2.291390882	4.620853389	2.828235455	-2.403441002	5.584388998	1.590473998	7.98783	11.59760743	-12.80436747	0.235160008	-6.284603731	13.03952748	3.951432973	-5.231127454	4.255323938	-0.487901758	9.486451392	5.02966521	-2.207030963	9.16208324	3.477526139	11.3691142	0.817547521	-6.711089489	3.042120883	-1.834484303	9.753210372	1.588443454	-1.210345384	5.004817513	1.897236065	6.215162897	25.45279144	0.451651067	9.898827416	5.175239241	9.447176349	6.081137146
IL	CE	134	MASON	17125	1993	24	8401.8	11241.96	149.96	-8.083738378	1.127980364	-3.477879007	9.211718742	56.7554616	-6.795045065	-1.620174941	-4.207610003	5.174870124	16.9766384	-8.860527876	-0.49891127	-4.679719573	8.361616606	18.27596379	-3.958154543	5.112847587	0.577346522	9.07100213	0.707427427	-6.894708141	6.23147396	-0.33161709	13.1261821	0.727529301	-1.684150213	7.523681573	2.91976568	9.207831786	2.839338699	-10.49831902	-3.033704668	-6.766011844	7.464614352	23.90140341	-12.221655	-3.441452124	-7.831553562	8.780202876	12.90558581
IL	CE	159	MASON	17125	1994	23	9969.3	12691.12	1599.12	-6.571949122	0.866112345	-2.852918389	7.438061467	4.993466581	-11.43076941	-2.703700656	-7.067235033	8.727068754	6.898828804	-23.93993927	-12.87653887	-18.40823907	11.0634004	5.587793959	-3.063957824	4.277807446	0.606924811	7.34176527	10.45930935	-13.38535208	-3.174859939	-8.28010601	10.21049214	3.23960849	-11.78595587	-2.133287817	-6.959621844	9.652668053	1.679818081	-3.763906184	9.431119878	2.833606847	13.19502606	1.685017989	-4.041977978	5.079208762	0.518615392	9.12118674	32.37630759
IL	CE	112	MASON	17125	1995	22	7022.4	9625.88	-1466.12	-14.31455864	-4.577020922	-9.445789781	9.737537718	6.947010605	-4.646791108	2.310704806	-1.168043151	6.957495914	46.6717114	-4.167477039	1.771962778	-1.197757131	5.939439817	25.32311304	-10.48517158	-1.584262612	-6.034717096	8.900908968	10.03244325	-5.528388754	2.257858258	-1.635265248	7.786247012	7.001534473	-14.32392559	-3.453938742	-8.888932166	10.86998685	2.073439332	-10.37596973	1.685593994	-4.345187868	12.06156372	2.222753598	-2.07143615	11.83740721	4.88298553	13.90884336	1.2291353
IL	CE	133	MASON	17125	1996	21	8339.1	10824.24	-267.76	-11.44423847	-3.303598424	-7.373918447	8.140640046	8.275320812	-8.154565143	1.990295573	-3.082134785	10.14486072	4.360451571	-9.041112295	3.728957699	-2.656077298	12.77006999	22.78095672	-9.596755715	1.771422364	-3.912666676	11.36817808	10.21262243	-23.29723502	-12.57221916	-17.93472709	10.72501586	2.680060381	-5.446271556	7.385266181	0.969497312	12.83153774	1.861478236	-7.450450363	2.118914754	-2.665767804	9.569365117	3.301590303	0.001357735	13.67005175	6.835704745	13.66869402	2.23300515
IL	CE	131	MASON	17125	1997	20	8213.7	10580.5	-511.5	-3.108248312	9.048605776	2.970178732	12.15685409	1.303508273	-18.17818158	-9.319337702	-13.74875964	8.858843878	9.554750388	-14.75802751	-2.709831511	-8.733929511	12.048196	10.25799434	-14.05265008	-1.76647507	-7.909562575	12.28617501	22.12922896	-7.274356482	1.962401421	-2.65597753	9.236757903	3.983076124	-3.84659114	-0.031406238	-1.938998689	3.815184902	0.894993212	-6.225130116	3.688005559	-1.268562279	9.913135675	2.26709021	-2.620573756	7.837182707	2.608304476	10.45775646	58.03674563
IL	CE	140	MASON	17125	1998	19	8778	11026.46	-65.54	2.48873223	11.45390453	6.971318378	8.965172296	29.09181638	-9.742363021	-1.967604207	-5.854983614	7.774758814	28.97290062	-9.009959883	-1.805640667	-5.407800275	7.204319216	8.332824774	-3.539482407	3.205639295	-0.166921556	6.745121702	2.355065686	-2.778431238	6.036715601	1.629142182	8.815146839	2.712173248	-2.138985047	5.491471927	1.67624344	7.630456974	28.99723849	0.352584176	7.457932245	3.905258211	7.105348069	22.91024738	2.259798839	10.00285562	6.131327232	7.743056785	3.844629134
IL	CE	146	MASON	17125	1999	18	9154.2	11284.32	192.32	-19.91265745	-7.393739761	-13.65319861	12.51891769	14.35676008	-14.20882059	-5.325158737	-9.766989664	8.883661853	3.191143105	-5.246001552	2.980942647	-1.132529453	8.226944199	14.76883124	-1.963598027	5.544415442	1.790408708	7.508013469	27.44355151	-1.244588609	6.733819214	2.744615302	7.978407823	11.30560839	-0.501529782	11.5829444	5.540707308	12.08447418	18.28519355	-4.364549355	7.372553293	1.504001969	11.73710265	12.80870922	-5.266835063	1.728864412	-1.768985326	6.995699475	5.529843716
IL	CE	149	MASON	17125	2000	17	9342.3	11354.08	262.08	-4.706550186	6.991995815	1.142722815	11.698546	3.634074601	-3.73360445	5.751547611	1.00897158	9.485152061	5.523552464	-8.84050313	1.296389981	-3.772056575	10.13689311	6.911885242	-15.43525216	-3.588753297	-9.512002729	11.84649886	1.476082459	-10.31984888	-0.79722859	-5.558538735	9.52262029	6.141671581	-5.689646404	5.908882031	0.109617813	11.59852843	1.278633289	-3.797039616	3.983424768	0.093192576	7.780464384	24.62348318	2.493055063	11.80994456	7.151499813	9.316889501	7.277098823
IL	CE	134	MASON	17125	2001	16	8401.8	10295.24	-796.76	-12.5596814	-1.608277068	-7.083979234	10.95140433	0.675685189	-6.883910517	0.688711067	-3.097599725	7.572621584	9.532849982	-7.617559062	-0.12699886	-3.872278961	7.490560202	0.70635814	-9.520529058	0.701641382	-4.409443838	10.22217044	6.862990874	-7.675805769	1.525745405	-3.075030182	9.201551174	57.99669256	-5.474353793	5.903273321	0.214459764	11.37762711	20.76073281	-6.533485318	1.905909466	-2.313787926	8.439394784	7.372561166	-5.725728753	5.14287386	-0.291427447	10.86860261	47.81911903
IL	CE	139	MASON	17125	2002	15	8715.3	10490.4	-601.6	-10.74019434	0.23069427	-5.254750035	10.97088861	2.277661437	-3.033804526	7.608166654	2.287181064	10.64197118	0.638693113	-6.204485596	3.256493387	-1.473996104	9.460978983	1.240207038	-1.487846113	12.98611155	5.74913272	14.47395767	1.091982411	-4.743860247	4.032839606	-0.355510321	8.776699853	64.11511182	-4.502718011	6.368256709	0.932769349	10.87097472	6.619666065	-3.405148251	8.022886437	2.308869093	11.42803469	1.133138985	-0.472129516	10.4038762	4.965873344	10.87600572	20.77792637
IL	CE	175	MASON	17125	2003	14	10972.5	12629.26	1537.26	-5.665506521	2.128753364	-1.768376579	7.794259885	8.663791931	-8.70281335	3.056639485	-2.823086933	11.75945283	0.642446708	-14.67594849	-3.352148746	-9.014048618	11.32379974	4.524945117	-17.01660876	-5.777278579	-11.39694367	11.23933018	2.22275681	-4.005477102	4.802348414	0.398435656	8.807825516	9.275391624	-13.02202144	-1.14856576	-7.0852936	11.87345568	3.220771796	-8.892369094	1.178564621	-3.856902236	10.07093372	21.45507066	-7.82735516	1.685373302	-3.070990929	9.512728462	1.776868892
IL	CE	179	MASON	17125	2004	13	11223.3	12761.72	1669.72	-6.748137614	5.076917029	-0.835610292	11.82505464	10.22142375	-6.355363284	3.629533473	-1.362914906	9.984896757	0.756259004	-8.837635777	0.590727673	-4.123454052	9.42836345	5.193661914	-11.64093307	-2.032442671	-6.836687871	9.608490399	4.616511631	-17.09795453	-7.00311491	-12.05053472	10.09483962	10.13746461	-8.343634505	-1.010951921	-4.677293213	7.332682584	3.905569179	-9.618126294	1.462535824	-4.077795235	11.08066212	0.944425907	-1.232362138	8.753006922	3.760322392	9.98536906	1.825274161
IL	CE	123	MASON	17125	2005	12	7712.1	9132.18	-1959.82	-2.121157838	5.767028922	1.822935542	7.88818676	71.7785781	-4.717626737	3.988515873	-0.364555432	8.70614261	46.62273807	-12.41918427	-3.956607332	-8.187895801	8.462576938	1.368192579	-8.553555304	2.341432018	-3.106061643	10.89498732	1.529887642	-5.313769666	4.1180798	-0.597844933	9.431849466	6.495602718	-2.69141525	6.203436619	1.756010685	8.894851869	13.71706884	-1.074173089	8.570190085	3.748008498	9.644363174	22.32100825	-2.875288368	5.522744185	1.323727908	8.398032553	4.664784148
IL	CE	155	MASON	17125	2006	11	9718.5	11020.24	-71.76	0.44823044	6.968734583	3.708482511	6.520504143	19.551586	-0.563581377	8.795965425	4.116192024	9.359546802	15.57924366	-1.872589341	7.783899217	2.955654938	9.656488558	11.54475546	-2.667942074	6.312056428	1.822057177	8.979998502	6.283453143	-1.438245844	7.838988379	3.200371268	9.277234223	19.32091589	-7.552969103	2.368478633	-2.592245235	9.921447736	1.863842721	-8.86201463	4.819639117	-2.021187757	13.68165375	6.746591966	-8.261382643	5.166917685	-1.547232479	13.42830033	0.793810415
IL	CE	178	MASON	17125	2007	10	11160.6	12344	1252	-0.381722169	8.539710711	4.078994271	8.92143288	18.29774824	-2.936352968	5.815900479	1.439773755	8.752253447	25.71653454	-8.766933591	-0.926312209	-4.8466229	7.840621382	13.4602001	-8.610218667	0.98247448	-3.813872094	9.592693147	2.162407697	-14.89635796	-5.611424801	-10.25389138	9.284933159	1.013640473	-16.07956053	-7.386871693	-11.73321611	8.692688837	5.208027801	-13.48917773	-3.438524592	-8.463851161	10.05065314	26.11208344	-3.427860286	6.628988938	1.600564326	10.05684922	33.80469906
IL	CE	182	MASON	17125	2008	9	11411.4	12476.46	1384.46	-6.41242896	3.712169043	-1.350129959	10.124598	16.26310872	-1.905054741	6.389240983	2.242093121	8.294295724	57.08966985	-13.34667432	-2.023467578	-7.685070949	11.32320674	1.468122141	-12.42157669	0.587137424	-5.917219633	13.00871411	1.805518337	-9.357056085	2.423120081	-3.466968002	11.78017617	80.81951432	-6.675984183	1.436149577	-2.619917303	8.11213376	32.0351644	-10.39617207	1.601708343	-4.397231864	11.99788041	34.00465613	-11.81624659	-2.707534867	-7.261890729	9.108711723	3.615311525
IL	CE	165	MASON	17125	2009	8	10345.5	11292.22	200.22	-6.65560506	1.907551989	-2.374026536	8.563157049	0.983062445	-10.62941652	0.487470201	-5.070973159	11.11688672	20.36083133	-17.23533405	-5.872510181	-11.55392212	11.36282387	1.403016017	-12.73199475	-4.078794655	-8.405394703	8.653200095	4.45915057	-12.07826535	0.135877918	-5.971193716	12.21414327	0.870133886	-1.958498108	12.18177083	5.111636362	14.14026894	12.45555397	-5.247120605	4.53218756	-0.357466523	9.779308165	22.33250847	-8.874090059	2.494600246	-3.189744906	11.36869031	1.349217005
IL	CE	141	MASON	17125	2010	7	8840.7	9669.08	-1422.92	-19.23960302	-10.20176298	-14.720683	9.03784004	7.042469717	-14.82467365	-4.35594916	-9.590311405	10.46872449	2.186581395	-2.552062256	1.244035674	-0.654013291	3.79609793	7.824349432	-5.281468387	1.170743848	-2.055362269	6.452212235	25.94523805	-10.57799455	-1.402153802	-5.990074176	9.175840748	1.173236601	-9.462809416	-1.305675454	-5.384242435	8.157133962	18.78196717	-11.6980671	-1.164941448	-6.431504274	10.53312565	2.966788004	-7.181048446	1.177055531	-3.001996458	8.358103977	28.38705274
IL	CE	142.7	MASON	17125	2011	6	8947.29	9657.33	-1434.67	-8.068052227	1.516858155	-3.275597036	9.584910382	15.73484145	-13.71821291	-4.429838194	-9.074025552	9.288374716	6.96146121	-11.85509317	-2.701419873	-7.278256522	9.153673297	7.632307665	-10.48229175	-3.167391328	-6.824841539	7.314900422	2.660940967	-11.21782546	-3.161200347	-7.189512904	8.056625113	33.05833401	-14.26379224	-3.605859612	-8.934825926	10.65793263	1.748990106	-0.951148434	10.10583109	4.577341328	11.05697952	0.999348414	-1.309085431	7.303202553	2.997058561	8.612287984	16.29724157
IL	CE	110.2	MASON	17125	2012	5	6909.54	7501.24	-3590.76	-4.015089414	7.448952817	1.716931701	11.46404223	0.944646587	-8.075466411	4.432317432	-1.82157449	12.50778384	4.224341789	-9.548057329	1.641957337	-3.953049996	11.19001467	8.980311159	-3.393410893	3.721903129	0.164246118	7.115314022	6.71444049	-0.963594226	11.09334461	5.064875193	12.05693884	7.181798149	-5.631566021	2.451984356	-1.589790833	8.083550377	6.574555288	-4.519470125	4.760370325	0.1204501	9.27984045	3.801461179	-2.768407785	7.873081328	2.552336771	10.64148911	3.962900736
IL	CE	163.3	MASON	17125	2013	4	10238.91	10712.27	-379.73	-10.75088388	0.28397244	-5.23345572	11.03485632	4.128172352	-3.270581175	7.203481818	1.966450322	10.47406299	24.8088196	-8.846541925	2.400386372	-3.223077777	11.2469283	0.645315457	-10.29565409	0.43757644	-4.929038825	10.73323053	8.766470224	-6.371347228	3.578086664	-1.396630282	9.949433892	43.64911485	-2.871214474	5.611090164	1.369937845	8.482304638	23.09935457	-5.837224986	4.721844196	-0.557690395	10.55906918	1.959612141	-9.617001155	0.599900747	-4.508550204	10.2169019	19.53570206
IL	CE	195.7	MASON	17125	2014	3	12270.39	12625.41	1533.41	-17.59722768	-6.625356796	-12.11129224	10.97187088	15.9259629	-6.956534222	2.244969844	-2.355782189	9.201504066	16.60550635	-10.82364104	1.051846268	-4.885897386	11.87548731	5.885864693	-17.02152064	-4.093817813	-10.55766923	12.92770283	0.777157739	-14.27100915	-3.560616822	-8.915812986	10.71039233	17.39953969	-19.57145061	-9.455947693	-14.51369915	10.11550292	9.744244624	-14.40771905	-1.455390263	-7.931554657	12.95232879	22.73368551	-4.685855404	4.448470078	-0.118692663	9.134325482	16.84983516
IL	CE	161.5	MASON	17125	2015	2	10126.05	10362.73	-729.27	-11.4418907	-2.881821627	-7.161856164	8.560069073	23.92024158	-16.27713188	-4.672399453	-10.47476567	11.60473243	5.05823313	-5.007913819	6.038517208	0.515301695	11.04643103	0.878283516	-4.01863635	3.502469634	-0.258083358	7.521105984	5.258167645	-8.150363945	1.597071721	-3.276646112	9.747435666	26.64708019	-7.811904609	2.660244378	-2.575830115	10.47214899	3.697454741	-13.83397529	-4.074857483	-8.954416387	9.759117807	1.270524121	-16.26183668	-4.163425269	-10.21263097	12.09841141	6.842193133
IL	CE	198.6	MASON	17125	2016	1	12452.22	12570.56	1478.56	-5.102993444	2.546699258	-1.278147093	7.649692702	1.179359399	-10.33939594	0.896683007	-4.721356467	11.23607895	11.46705779	-12.46038396	-3.565814949	-8.013099455	8.894569011	7.424609844	-5.878034359	1.729232566	-2.074400896	7.607266925	0.787476524	-1.737605619	8.332538675	3.297466528	10.07014429	7.860011173	-7.419785148	0.761868885	-3.328958132	8.181654033	2.263388325	-7.949295557	-0.375001979	-4.162148768	7.574293578	6.827884732	-0.086820617	11.71455157	5.813865477	11.80137219	2.477294745
IL	CE	201.8	MASON	17125	2017	0	12652.86	12652.86	1560.86	-11.72843337	-1.696456652	-6.712445011	10.03197672	10.90026282	-8.745429765	3.087944329	-2.828742718	11.83337409	3.936296083	0.591002538	6.98107392	3.786038229	6.390071382	18.62944727	-0.998851983	5.139161457	2.070154737	6.13801344	0.867887729	-6.308238916	2.964003743	-1.672117586	9.272242659	0.862998505	-5.744288943	7.419344503	0.83752778	13.16363345	8.828497812	-1.569426969	13.45335108	5.941962055	15.02277805	0.925760455	3.713628773	17.64610099	10.67986488	13.93247221	5.254398141
IL	CE	141	MENARD	17129	1990	27	8840.7	12260.25	96.25	-4.038677722	5.667901476	0.814611877	9.706579198	6.914664089	-3.786184246	6.371594246	1.292705	10.15777849	1.874641861	0.188042234	9.12898628	4.658514257	8.940944046	13.79763138	-3.049540303	9.734673276	3.342566486	12.78421358	22.47888012	-2.931138033	7.408822793	2.23884238	10.33996083	24.59775448	-1.232238223	10.74144014	4.754600958	11.97367836	2.64657927	-3.444903519	7.037987246	1.796541863	10.48289076	30.32710709	-6.265759491	5.111242725	-0.577258383	11.37700222	59.53803905
IL	CE	155	MENARD	17129	1991	26	9718.5	13011.4	847.4	-11.45597723	-3.115198161	-7.285587696	8.340779069	10.41199896	-4.583027852	0.450545433	-2.06624121	5.033573285	9.720850371	-5.819185619	1.7682203	-2.025482659	7.587405919	4.583853749	-12.93054534	-2.173305386	-7.551925363	10.75723995	4.25921889	-6.189742402	3.768103479	-1.210819462	9.957845881	3.559221826	-2.125840202	5.789614827	1.831887313	7.915455029	0.986876685	-7.375445721	3.349702622	-2.012871549	10.72514834	13.10036067	-2.946073331	7.710529668	2.382228169	10.656603	1.131848947
IL	CE	163	MENARD	17129	1992	25	10220.1	13386.35	1222.35	0.203399967	4.57265022	2.388025094	4.369250252	2.637205736	-2.258735747	5.38873226	1.564998256	7.647468007	14.04537107	-12.4019945	0.33574246	-6.03312602	12.73773696	3.367070594	-4.562908437	4.363524412	-0.099692012	8.926432849	3.84026764	-1.950617773	9.341477457	3.695429842	11.29209523	0.963208513	-6.236378114	3.163994239	-1.536191937	9.400372353	1.862406346	-0.892725252	5.327411077	2.217342912	6.220136329	25.84403709	1.193456258	10.18132963	5.687392942	8.987873368	4.147912431
IL	CE	149	MENARD	17129	1993	24	9342.3	12381.9	217.9	-7.54189938	1.580651691	-2.980623844	9.122551071	58.58159821	-6.392948216	-1.600263899	-3.996606058	4.792684317	15.90804548	-8.580238485	-0.312695125	-4.446466805	8.26754336	19.01526039	-3.380334184	5.668707539	1.144186677	9.049041723	0.93663751	-6.612716823	6.560406448	-0.026155187	13.17312327	0.901677413	-1.110163391	8.493356393	3.691596501	9.603519784	3.95553582	-10.05746968	-2.989055208	-6.523262444	7.068414472	20.77136056	-11.67600828	-3.060339414	-7.368173847	8.615668866	11.90850588
IL	CE	169	MENARD	17129	1994	23	10596.3	13509.25	1345.25	-5.857720154	0.926171947	-2.465774103	6.783892101	3.580123824	-10.41657478	-2.104645282	-6.260610031	8.311929498	6.660284572	-23.63299234	-12.49782047	-18.06540641	11.13517187	6.086000707	-2.691518962	4.633870058	0.971175548	7.32538902	13.2131001	-12.27252627	-2.707358522	-7.489942396	9.565167748	3.213287288	-10.77051889	-1.48833178	-6.129425335	9.28218711	1.968041051	-3.30005391	9.869886679	3.284916384	13.16994059	2.041057932	-3.584487038	5.233924933	0.824718947	8.818411971	25.09100407
IL	CE	115	MENARD	17129	1995	22	7210.5	9996.8	-2167.2	-13.84788601	-4.178481004	-9.013183507	9.669405006	7.430288621	-4.258084175	2.895210813	-0.681436681	7.153294988	49.67186144	-3.752058569	1.821884846	-0.965086862	5.573943415	25.48433682	-9.732266867	-1.187115276	-5.459691072	8.545151591	9.677825682	-5.363404791	2.485955197	-1.438724797	7.849359988	8.424159643	-14.27610844	-3.573039439	-8.92457394	10.703069	1.985843198	-9.886183742	2.074692779	-3.905745482	11.96087652	2.244081378	-1.907473591	12.27099223	5.181759318	14.17846582	1.560926372
IL	CE	146	MENARD	17129	1996	21	9154.2	11813.85	-350.15	-11.31656238	-3.480138964	-7.398350672	7.836423416	8.850839948	-8.143265804	1.855488676	-3.143888564	9.99875448	4.29501729	-8.885499274	3.777183078	-2.554158098	12.66268235	20.14476345	-9.05927748	2.013479025	-3.522899228	11.0727565	8.941079958	-22.5970938	-11.99742693	-17.29726037	10.59966687	3.51283596	-5.246335507	7.748794004	1.251229248	12.99512951	1.836000867	-7.188533711	2.020928496	-2.583802608	9.209462207	3.628226834	0.319551746	14.16188742	7.240719584	13.84233568	2.154952124
IL	CE	135	MENARD	17129	1997	20	8464.5	10997.5	-1166.5	-2.314440283	9.235186506	3.460373111	11.54962679	2.063191988	-18.02513456	-9.458198261	-13.74166641	8.566936299	10.66190824	-14.48271605	-2.509147105	-8.495931578	11.97356895	11.22346614	-13.28134897	-1.64581484	-7.463581905	11.63553413	21.74330641	-7.02025859	2.178444774	-2.420906908	9.198703364	4.973974972	-3.435670971	-0.014172558	-1.724921765	3.421498413	1.108796802	-5.510490115	4.155523207	-0.677483454	9.666013322	1.871178367	-2.34707037	8.410294714	3.031612172	10.75736508	37.76876733
IL	CE	145	MENARD	17129	1998	19	9091.5	11497.85	-666.15	3.236865289	11.69253679	7.464701039	8.4556715	27.32355777	-9.010396712	-1.574153146	-5.292274929	7.436243566	25.16321495	-8.239326852	-1.680544151	-4.959935502	6.558782701	6.745924419	-3.115313742	3.399023037	0.141854648	6.514336779	3.233964548	-2.527106973	6.26655343	1.869723229	8.793660403	1.561741393	-1.779622911	5.844465346	2.032421217	7.624088257	26.99423914	0.463829232	7.431055492	3.947442362	6.96722626	24.26679063	2.362208206	10.00663575	6.184421977	7.644427542	3.606015163
IL	CE	163	MENARD	17129	1999	18	10220.1	12499.8	335.8	-19.35493024	-7.238622502	-13.29677637	12.11630774	13.31685967	-13.63675378	-4.490164391	-9.063459086	9.146589389	4.390125066	-4.847484544	3.23046785	-0.808508347	8.077952394	10.47024051	-1.395397407	6.105781368	2.35519198	7.501178775	20.23442225	-0.900889011	7.02974217	3.06442658	7.930631181	12.907383	-0.086445624	11.75710694	5.835330657	11.84355256	25.81576236	-3.971721518	7.299425469	1.663851975	11.27114699	11.4294654	-4.926096772	1.76901836	-1.578539206	6.695115132	5.925013966
IL	CE	166	MENARD	17129	2000	17	10408.2	12561.25	397.25	-4.079842787	7.323043324	1.621600268	11.40288611	3.845681906	-3.23501443	6.098328318	1.431656944	9.333342748	4.29167136	-8.376758403	1.593219015	-3.391769694	9.969977418	4.515531597	-14.69981743	-3.458752968	-9.079285199	11.24106446	1.596502972	-9.747054795	-0.710407214	-5.228731005	9.036647581	5.96952233	-4.709001566	6.517250818	0.904124626	11.22625238	1.616484556	-3.281344874	4.039316572	0.378985849	7.320661446	24.77160837	3.295308109	12.75960782	8.027457964	9.464299711	5.010632361
IL	CE	149	MENARD	17129	2001	16	9342.3	11368.7	-795.3	-12.26556881	-1.633840108	-6.949704459	10.6317287	0.952412316	-6.72438896	0.673536283	-3.025426338	7.397925243	7.971086794	-7.060473022	0.055791115	-3.502340953	7.116264137	0.885982418	-8.726068912	0.944797495	-3.890635709	9.670866407	9.085900046	-7.159674443	1.87902409	-2.640325177	9.038698533	46.9538941	-4.861445566	6.449465295	0.794009864	11.31091086	16.37290055	-5.820841791	2.145713232	-1.83756428	7.966555023	9.729703815	-5.05031766	5.557514343	0.253598342	10.607832	47.09444993
IL	CE	154	MENARD	17129	2002	15	9655.8	11555.55	-608.45	-10.18133871	0.448435222	-4.866451744	10.62977393	1.941175826	-2.723740803	7.627242449	2.451750823	10.35098325	0.882709628	-5.679386543	3.312930823	-1.18322786	8.992317366	1.748166554	-1.531596694	12.96283951	5.715621406	14.4944362	2.094786659	-3.735895051	4.360710575	0.312407762	8.096605626	60.05215919	-3.976521669	6.777155624	1.400316978	10.75367729	6.74249876	-3.016928143	8.143425983	2.56324892	11.16035413	1.116263541	-0.194521226	10.23092635	5.018202563	10.42544758	23.29728632
IL	CE	194	MENARD	17129	2003	14	12163.8	13936.9	1772.9	-5.37253984	1.851386857	-1.760576491	7.223926697	6.728129708	-8.053159079	3.044706285	-2.504226397	11.09786536	0.90189104	-14.03457778	-3.31968432	-8.67713105	10.71489346	4.137700517	-16.77514751	-5.679278442	-11.22721298	11.09586907	2.393958474	-3.328986979	5.038441234	0.854727128	8.367428213	9.486565397	-12.35476241	-0.86749727	-6.61112984	11.48726514	3.620361317	-8.284613512	1.116420355	-3.584096578	9.401033867	21.71385956	-7.374829192	1.574392286	-2.900218453	8.949221478	2.269039735
IL	CE	191	MENARD	17129	2004	13	11975.7	13622.15	1458.15	-5.901340354	5.471141022	-0.215099666	11.37248138	15.65373946	-6.018732941	4.00356113	-1.007585906	10.02229407	0.970652903	-8.431042888	0.689136376	-3.870953256	9.120179264	7.053966351	-11.38913094	-1.81014497	-6.599637955	9.57898597	5.16259145	-16.32151379	-6.817700494	-11.56960714	9.503813296	9.432165614	-7.925420731	-0.861275257	-4.393347994	7.064145474	3.715774327	-8.813411074	1.811963747	-3.500723663	10.62537482	1.046941601	-0.944553714	8.785465806	3.920456046	9.73001952	1.852158352
IL	CE	132	MENARD	17129	2005	12	8276.4	9796.2	-2367.8	-1.314975526	5.905992454	2.295508464	7.22096798	70.90929699	-4.229432597	4.348002832	0.059285117	8.577435429	53.49110547	-12.33607246	-3.980978822	-8.158525641	8.355093638	1.264205551	-8.17434446	2.333173507	-2.920585477	10.50751797	1.464680595	-5.684302799	3.661518806	-1.011391997	9.345821605	6.607743708	-2.367938563	5.964152349	1.798106893	8.332090912	13.9358173	-0.51568069	8.820129293	4.152224302	9.335809983	21.45467487	-2.700058206	5.626490157	1.463215975	8.326548363	4.046173614
IL	CE	166	MENARD	17129	2006	11	10408.2	11801.35	-362.65	0.522999146	7.095156729	3.809077938	6.572157583	16.3743771	-0.343255546	8.91547662	4.286110537	9.258732166	13.95472963	-1.548342963	8.03111337	3.241385204	9.579456333	8.540494846	-2.6523022	6.435448799	1.8915733	9.087750999	9.064158472	-1.341724392	7.60112318	3.129699394	8.942847572	14.22894687	-7.089377822	2.348336656	-2.370520583	9.437714478	3.264842867	-8.335987504	4.864053021	-1.735967242	13.20004052	6.037772248	-7.937760199	5.489516859	-1.22412167	13.42727706	0.928831166
IL	CE	199	MENARD	17129	2007	10	12477.3	13743.8	1579.8	-0.143004543	8.18738541	4.022190433	8.330389953	14.59995577	-2.494046781	5.856718122	1.681335671	8.350764903	28.4486848	-8.180826743	-0.713592822	-4.447209783	7.467233921	13.67814606	-7.980559872	1.041976985	-3.469291444	9.022536857	2.675735475	-14.37684425	-5.248540066	-9.812692158	9.128304184	1.12992504	-15.37564564	-6.674462239	-11.02505394	8.701183401	4.151426228	-13.09444085	-3.354231123	-8.224335987	9.740209727	25.31174333	-3.374842933	6.46330695	1.544232009	9.838149883	30.69056682
IL	CE	198	MENARD	17129	2008	9	12414.6	13554.45	1390.45	-5.654253571	4.411787552	-0.621233009	10.06604112	21.60325923	-2.117258639	6.297641442	2.090191402	8.414900081	57.29729462	-12.48103907	-1.685289041	-7.083164056	10.79575003	1.348831684	-11.360493	1.481065615	-4.939713692	12.84155862	1.626739818	-9.360272155	2.674279952	-3.342996101	12.03455211	57.89617648	-6.11809013	1.630364693	-2.243862719	7.748454823	37.96195516	-9.087935394	1.982605572	-3.552664911	11.07054097	30.70578972	-10.84853141	-2.40280563	-6.62566852	8.44572578	5.741984135
IL	CE	190	MENARD	17129	2009	8	11913	12926.2	762.2	-6.144672751	2.597593204	-1.773539773	8.742265955	1.253355748	-9.920683168	1.196993437	-4.361844865	11.11767661	11.39897844	-16.13256177	-5.208273602	-10.67041769	10.92428817	1.909188085	-12.04252052	-3.831035056	-7.936777788	8.211485464	5.778895797	-11.26818192	0.389434498	-5.439373711	11.65761642	0.986257916	-1.123966168	12.41940726	5.647720544	13.54337342	16.09657331	-4.65413386	4.727979159	0.036922649	9.382113019	13.95154034	-8.174996867	3.202832914	-2.486081977	11.37782978	1.014683027
IL	CE	145.6	MENARD	17129	2010	7	9129.12	10015.67	-2148.33	-18.43367898	-10.11884776	-14.27626337	8.31483122	7.294230037	-14.3805706	-4.080993482	-9.230782041	10.29957712	1.736006626	-1.953118124	1.617418456	-0.167849834	3.57053658	6.649199379	-5.007016868	1.558636538	-1.724190165	6.565653406	23.52724033	-9.669055352	-1.012600283	-5.340827818	8.656455069	1.250620266	-8.931126294	-1.343598624	-5.137362459	7.58752767	17.5961673	-10.65214231	-0.962436113	-5.807289212	9.689706197	4.722927064	-6.502866814	1.587186295	-2.457840259	8.090053109	27.17540647
IL	CE	169.4	MENARD	17129	2011	6	10621.38	11381.28	-782.72	-7.539706716	1.616798944	-2.961453886	9.15650566	11.69665852	-13.13245741	-4.342117819	-8.737287615	8.790339591	7.2112796	-11.128351	-2.512803417	-6.820577209	8.615547583	8.299176577	-10.03632257	-2.817720473	-6.427021522	7.218602097	2.732065445	-11.08280033	-3.046671746	-7.064736038	8.036128584	30.43493896	-13.10451276	-3.472716709	-8.288614735	9.631796051	1.724363942	-0.249502117	10.36223973	5.056368808	10.61174185	1.03192529	-1.042011617	7.743061432	3.350524907	8.785073049	21.36642054
IL	CE	97.4	MENARD	17129	2012	5	6106.98	6740.23	-5423.77	-3.805782452	7.713796024	1.954006786	11.51957848	1.270389729	-7.947521378	4.335610009	-1.805955685	12.28313139	5.161185515	-9.055074308	2.53486694	-3.260103684	11.58994125	12.30469946	-2.933171288	4.101421967	0.58412534	7.034593255	9.295163392	-0.433843802	11.53515523	5.550655713	11.96899903	11.45522485	-5.25403872	2.588570317	-1.332734201	7.842609037	4.619940443	-4.183302293	4.974744058	0.395720882	9.158046351	4.421238831	-2.49738891	8.177576788	2.840093939	10.6749657	3.129773872
IL	CE	195.2	MENARD	17129	2013	4	12239.04	12745.64	581.64	-10.49570743	0.383468317	-5.056119556	10.87917575	3.855838368	-2.837651697	7.458066531	2.310207417	10.29571823	25.39391502	-8.321687905	2.564924791	-2.878381557	10.8866127	0.936585583	-9.220869978	1.170850389	-4.025009794	10.39172037	6.577891949	-5.944693627	3.889189598	-1.027752015	9.833883225	40.80129506	-2.310450316	5.959203409	1.824376546	8.269653725	19.24829627	-5.373996078	5.209375832	-0.082310123	10.58337191	2.169884072	-8.926015838	0.552387655	-4.186814092	9.478403493	17.11232488
IL	CE	222.7	MENARD	17129	2014	3	13963.29	14343.24	2179.24	-17.14845207	-6.121654188	-11.63505313	11.02679788	18.84293941	-6.28717209	2.871294117	-1.707938987	9.158466207	15.27097376	-10.21209765	1.039770607	-4.586163522	11.25186826	5.783672097	-16.58912867	-3.557803652	-10.07346616	13.03132502	0.882657069	-12.69369814	-2.829278735	-7.761488438	9.864419405	19.20116162	-19.11708713	-9.326818694	-14.22195291	9.790268436	9.059819629	-13.95888541	-0.699020679	-7.328953045	13.25986473	24.27309231	-3.949249016	4.749856792	0.400303888	8.699105808	13.47938117
IL	CE	188.2	MENARD	17129	2015	2	11800.14	12053.44	-110.56	-10.7379383	-2.411056991	-6.574497646	8.326881309	19.34762722	-15.63328524	-3.898586076	-9.765935658	11.73469916	5.883677468	-4.468957579	6.626588982	1.078815702	11.09554656	1.035014049	-3.664931243	3.740234693	0.037651725	7.405165936	4.767785145	-7.570892621	1.815611093	-2.877640764	9.386503714	21.4052595	-6.7464843	3.436952948	-1.654765676	10.18343725	2.454745066	-13.4915036	-3.809847921	-8.650675761	9.681655679	2.38914854	-15.81887409	-3.699954832	-9.759414461	12.11891926	10.48882812
IL	CE	209.3	MENARD	17129	2016	1	13123.11	13249.76	1085.76	-4.410090752	3.078121322	-0.665984715	7.488212074	1.731530732	-9.845748463	1.786255408	-4.029746528	11.63200387	11.76003093	-11.9266557	-3.59266552	-7.75966061	8.33399018	8.829800078	-5.290190781	2.107679228	-1.591255777	7.397870009	0.965416545	-1.132926355	9.119079963	3.993076804	10.25200632	9.421637182	-7.17871684	0.873316814	-3.152700013	8.052033654	2.765755526	-7.153451002	0.061298303	-3.546076349	7.214749305	7.246565593	0.410220759	11.70066702	6.055443887	11.29044626	4.520871261
IL	CE	220.7	MENARD	17129	2017	0	13837.89	13837.89	1673.89	-11.40638964	-1.646888087	-6.526638864	9.759501553	14.28913047	-7.809036861	3.794272513	-2.007382174	11.60330937	4.403281657	1.421833516	8.022019807	4.721926662	6.600186291	14.63233301	-0.376617286	5.27927155	2.451327132	5.655888836	1.058920832	-5.851290536	3.213346874	-1.318971831	9.06463741	1.048781912	-4.950540752	8.246670397	1.648064822	13.19721115	6.681040875	-1.041534692	13.57179681	6.265131061	14.61333151	1.070372825	4.267206551	17.1365974	10.70190198	12.86939085	5.240265667
IL	NW	135	MERCER	17131	1990	27	8464.5	13543.74	705.74	-4.840347972	4.089091299	-0.375628337	8.929439271	12.3773268	-4.485077355	4.659393383	0.087158014	9.144470738	1.767216534	-1.997960149	6.766613999	2.384326925	8.764574148	11.07050824	-5.004366267	6.8097351	0.902684416	11.81410137	11.29270197	-5.700770535	4.779668673	-0.460550931	10.48043921	3.689300903	-1.943851804	10.08523034	4.07068927	12.02908215	2.698497221	-6.083095966	4.7939075	-0.644594233	10.87700347	23.86751326	-8.206722962	2.24728582	-2.979718571	10.45400878	17.72500471
IL	NW	120	MERCER	17131	1991	26	7524	12415.12	-422.88	-13.89552205	-4.665865903	-9.280693977	9.229656147	12.21510805	-8.916156758	-0.791836743	-4.853996751	8.124320015	4.501050337	-9.286354176	-0.030505719	-4.658429948	9.255848457	9.527945927	-15.05621873	-3.8537329	-9.454975815	11.20248583	1.56987804	-8.060882064	2.173269348	-2.943806358	10.23415141	0.980339372	-2.725243899	4.384020748	0.829388424	7.109264647	0.72290242	-8.72754918	1.573947044	-3.576801068	10.30149622	7.307650187	-3.596016451	6.034306255	1.219144902	9.630322706	4.19903968
IL	NW	142	MERCER	17131	1992	25	8903.4	13606.4	768.4	0.009334747	3.229338051	1.619336399	3.220003304	3.467198189	-3.078995835	4.350304735	0.63565445	7.42930057	4.687346715	-14.21690719	0.757566431	-6.729670379	14.97447362	6.510960255	-7.023928791	1.204838765	-2.909545013	8.228767556	11.49087234	-2.502231797	7.54841579	2.523091997	10.05064759	0.738489894	-6.485188138	1.546637812	-2.469275163	8.03182595	2.608076383	-1.300801121	2.884761153	0.791980016	4.185562274	22.91949329	-1.076821855	7.541364987	3.232271566	8.618186842	13.8231675
IL	NW	122	MERCER	17131	1993	24	7649.4	12164.28	-673.72	-9.478342083	-1.254306246	-5.366324165	8.224035837	13.1293006	-7.844845198	-2.64298806	-5.243916629	5.201857138	17.74197506	-9.957772316	-1.695850274	-5.826811295	8.261922042	10.40383644	-5.414385855	2.924876364	-1.244754746	8.339262219	0.950368205	-6.772900719	3.939939634	-1.416480543	10.71284035	0.738489894	-1.831887912	2.550690539	0.359401314	4.382578451	2.731505634	-11.13487152	-4.386171831	-7.760521676	6.748699689	13.90567011	-12.77961156	-4.914428247	-8.847019904	7.865183313	13.59927057
IL	NW	166	MERCER	17131	1994	23	10408.2	14734.96	1896.96	-8.306163565	-1.124156149	-4.715159857	7.182007416	9.445344641	-14.45233486	-5.58180241	-10.01706864	8.87053245	8.30462444	-27.04171165	-14.02401182	-20.53286174	13.01769983	2.58436152	-5.107934947	1.531358636	-1.788288155	6.639293583	3.440923533	-15.4429927	-5.454276597	-10.44863465	9.988716103	2.831803264	-15.02820663	-5.112710355	-10.07045849	9.915496275	1.338078161	-4.804412571	6.826371316	1.010979372	11.63078389	7.534279449	-6.305908093	2.184626201	-2.060640946	8.490534294	43.06982185
IL	NW	122	MERCER	17131	1995	22	7649.4	11788.04	-1049.96	-15.87817947	-6.579163932	-11.2286717	9.299015538	7.993113817	-6.616198812	-1.219568967	-3.91788389	5.396629845	23.56527296	-5.391506127	0.489959222	-2.450773452	5.881465349	24.23607941	-13.02896809	-3.127844063	-8.078406077	9.901124027	9.334060282	-6.433621899	0.96108939	-2.736266255	7.394711289	1.573744694	-14.14499723	-3.836150766	-8.990573998	10.30884646	1.192109839	-11.73951137	0.223100285	-5.758205542	11.96261166	1.35155781	-2.53620145	8.766135335	3.114966943	11.30233679	0.82281199
IL	NW	137	MERCER	17131	1996	21	8589.9	12540.42	-297.58	-11.8768073	-4.31203777	-8.094422535	7.56476953	2.894689241	-7.390998218	1.941779391	-2.724609413	9.332777609	11.12884096	-11.05125317	1.345312882	-4.852970144	12.39656605	27.03591345	-11.97565873	-0.631363531	-6.303511131	11.3442952	20.11265203	-26.90679993	-15.95421608	-21.43050801	10.95258385	0.974960717	-6.629072814	4.205639847	-1.211716484	10.83471266	1.025534771	-7.6115432	0.391770129	-3.609886536	8.003313329	1.497894405	-1.188461008	10.49680391	4.654171451	11.68526492	1.69298092
IL	NW	125	MERCER	17131	1997	20	7837.5	11599.9	-1238.1	-4.981369861	6.133306134	0.575968137	11.114676	2.643755063	-18.27026465	-8.912829146	-13.5915469	9.357435504	8.90494671	-14.54786522	-3.830407734	-9.189136477	10.71745749	8.57530162	-15.75502595	-4.478256396	-10.11664117	11.27676955	18.88012813	-8.091925945	0.816119342	-3.637903302	8.908045287	7.873330971	-5.584832745	-1.370254799	-3.477543772	4.214577946	1.571012412	-9.005676451	1.67104	-3.667318225	10.67671645	6.547154225	-4.093717189	4.251500574	0.078891692	8.345217763	56.85407215
IL	NW	142	MERCER	17131	1998	19	8903.4	12477.68	-360.32	-0.192395059	7.959459018	3.88353198	8.151854077	39.14628018	-11.52924635	-4.382286476	-7.955766413	7.146959874	6.713445649	-11.29697222	-3.336310766	-7.316641493	7.960661454	8.795109411	-4.905142816	1.657966029	-1.623588394	6.563108845	1.797240743	-2.686776437	3.872987035	0.593105299	6.559763472	6.641635639	-2.598752807	3.929916273	0.665581733	6.52866908	13.75398642	0.147869874	6.303529271	3.225699572	6.155659398	15.50441691	1.924024396	9.380272802	5.652148599	7.456248406	3.599705287
IL	NW	151	MERCER	17131	1999	18	9467.7	12853.86	15.86	-19.4867927	-8.7222281	-14.1045104	10.7645646	20.07587034	-16.21997856	-8.281685151	-12.25083186	7.938293409	2.888101695	-6.995336967	1.400868324	-2.797234322	8.396205291	14.83740994	-3.286378724	2.628887475	-0.328745624	5.915266199	17.30115592	-2.36488043	4.867621034	1.251370302	7.232501464	4.534621816	-1.638177119	10.52178187	4.441802377	12.15995899	2.726154668	-4.312904671	5.993167809	0.840131569	10.30607248	6.865820066	-6.300039226	0.737262054	-2.781388586	7.03730128	3.72317216
IL	NW	148	MERCER	17131	2000	17	9279.6	12477.64	-360.36	-6.706781911	3.939240319	-1.383770796	10.64602223	6.118475968	-4.565987327	3.775828051	-0.395079638	8.341815378	7.259281481	-9.607798317	-0.755214568	-5.181506443	8.852583749	8.505595829	-17.45754153	-5.344400225	-11.40097088	12.11314131	2.360245055	-10.71389035	-1.353481009	-6.03368568	9.360409341	9.445252187	-6.564279202	2.679099138	-1.942590032	9.24337834	0.762123829	-4.778185408	2.334418116	-1.221883646	7.112603524	9.570755846	-0.470567144	9.365038555	4.447235706	9.835605699	22.09556977
IL	NW	158	MERCER	17131	2001	16	9906.6	12916.52	78.52	-12.31431755	-1.981525599	-7.147921575	10.33279195	0.955178058	-7.45206934	0.000674744	-3.725697298	7.452744084	9.018718441	-10.18766474	-2.061123312	-6.124394026	8.126541428	2.96627008	-12.23333755	-1.564126753	-6.898732152	10.6692108	6.895271622	-9.538856652	-0.596035564	-5.067446108	8.942821088	37.23053298	-8.538154095	1.560058622	-3.489047736	10.09821272	49.30063041	-8.470830578	-0.682744594	-4.576787586	7.788085984	3.461342258	-7.968160486	2.177484735	-2.895337876	10.14564522	38.12819369
IL	NW	174	MERCER	17131	2002	15	10909.8	13731.6	893.6	-11.19026738	-0.778014478	-5.984140929	10.4122529	1.29501921	-2.874883687	7.202099732	2.163608023	10.07698342	0.855057628	-7.582345296	1.013415954	-3.284464671	8.59576125	2.345924786	-1.485230649	11.62600205	5.070385703	13.1112327	0.795155622	-7.716259425	1.354307316	-3.180976054	9.070566741	26.64118965	-6.594565102	3.88815455	-1.353205276	10.48271965	3.729033947	-3.119538337	6.926888449	1.903675056	10.04642679	1.655152143	-0.75088455	9.662772252	4.455943851	10.4136568	18.68307821
IL	NW	176	MERCER	17131	2003	14	11035.2	13668.88	830.88	-5.534691335	1.674230919	-1.930230208	7.208922254	2.408373373	-9.601992724	2.599949716	-3.501021504	12.20194244	0.79228137	-14.38360452	-4.025659577	-9.204632049	10.35794494	1.573571004	-16.70528801	-6.165796838	-11.43554242	10.53949117	2.677115852	-6.19757541	2.693592119	-1.751991646	8.891167529	5.193186937	-15.54392769	-2.961764804	-9.252846247	12.58216289	1.063133824	-10.79789919	0.797272562	-5.000313314	11.59517175	18.95414636	-8.973790425	0.74294897	-4.115420728	9.716739395	1.157875702
IL	NW	183	MERCER	17131	2004	13	11474.1	13919.66	1081.66	-9.845552708	1.584133103	-4.130709803	11.42968581	11.25312358	-6.723765424	1.33658475	-2.693590337	8.060350174	0.809959801	-9.457260141	-0.800991215	-5.129125678	8.656268926	5.110413121	-12.90850554	-3.758384457	-8.333444999	9.150121083	5.570087315	-17.59994367	-8.128384006	-12.86416384	9.471559664	11.07592636	-9.56097126	-1.801176081	-5.681073671	7.759795179	6.926377751	-12.52371397	-0.82796245	-6.67583821	11.69575152	0.713005784	-1.933073799	6.318817632	2.192871917	8.251891431	3.831794171
IL	NW	155	MERCER	17131	2005	12	9718.5	11975.94	-862.06	-5.519018042	1.586355887	-1.966331077	7.105373929	43.13119241	-7.744043368	-0.419154	-4.081598684	7.324889368	14.91622674	-13.08563232	-5.477248658	-9.281440489	7.608383662	0.892965781	-10.09364974	0.780681783	-4.656483979	10.87433152	2.604822058	-3.565275754	4.667325464	0.551024855	8.232601218	1.34700586	-4.02027367	5.163789795	0.571758062	9.184063465	10.5678929	-3.427109077	5.549353068	1.061121995	8.976462145	12.64846921	-3.737543781	3.748032097	0.005244158	7.485575878	4.259791693
IL	NW	170	MERCER	17131	2006	11	10659	12728.32	-109.68	-0.338810349	4.376641203	2.018915427	4.715451552	7.785930636	-2.835872734	6.197355899	1.680741583	9.033228633	8.936299962	-3.747766084	6.302841385	1.27753765	10.05060747	10.72974779	-3.22479881	4.775453452	0.775327321	8.000252262	9.440158684	-1.929935098	6.423564902	2.246814902	8.3535	35.6930077	-8.735141376	1.502731071	-3.616205152	10.23787245	0.815546458	-10.40167373	2.374278633	-4.013697548	12.77595236	9.363225612	-9.148219004	2.690415231	-3.228901886	11.83863424	0.790357835
IL	NW	192	MERCER	17131	2007	10	12038.4	13919.6	1081.6	-2.162312492	7.98088419	2.909285849	10.14319668	4.561051224	-4.79732737	3.905586462	-0.445870454	8.702913832	5.140243803	-12.18279674	-3.029461043	-7.606128892	9.153335697	15.03994338	-10.89746708	-0.628982775	-5.763224928	10.26848431	1.078984266	-17.50340088	-8.133761705	-12.81858129	9.369639175	1.212943427	-18.98324448	-10.18805597	-14.58565023	8.79518851	5.154361247	-14.09533684	-4.754439682	-9.424888261	9.340897158	9.91044091	-3.43083876	5.575473322	1.072317281	9.006312082	19.56027627
IL	NW	192	MERCER	17131	2008	9	12038.4	13731.48	893.48	-8.458850647	1.403186564	-3.527832042	9.862037211	8.441729552	-3.678036018	3.668176898	-0.00492956	7.346212916	13.36006286	-15.50683553	-4.495595849	-10.00121569	11.01123968	2.447682953	-15.49366582	-2.655371042	-9.074518431	12.83829478	5.294078682	-9.145141439	0.188213926	-4.478463756	9.333355365	10.19218314	-9.209847364	-1.289392635	-5.24962	7.920454729	24.91702016	-13.92515614	-2.053185812	-7.989170976	11.87197033	33.50483484	-14.04185937	-3.963507469	-9.00268342	10.0783519	4.663684798
IL	NW	176	MERCER	17131	2009	8	11035.2	12540.16	-297.84	-8.872532288	-0.725870466	-4.799201377	8.146661822	1.049204742	-14.09206691	-3.402532639	-8.747299775	10.68953427	14.83951251	-19.58928007	-7.908633458	-13.74895676	11.68064661	2.324244618	-15.64140042	-6.020429509	-10.83091496	9.620970911	1.487013023	-12.80796113	-1.614125459	-7.211043295	11.19383567	0.902044684	-3.002716749	9.930326843	3.463805047	12.93304359	6.447129708	-6.451187214	2.538008074	-1.95658957	8.989195288	13.50490808	-10.58821956	0.263496019	-5.162361771	10.85171558	5.558940682
IL	NW	142.4	MERCER	17131	2010	7	8928.48	10245.32	-2592.68	-20.35154777	-10.94725233	-15.64940005	9.40429544	8.619931154	-15.64906088	-5.160741946	-10.40490141	10.48831893	2.354391042	-4.404035121	-0.498590976	-2.451313049	3.905444145	8.797550414	-6.676689871	-1.253634431	-3.965162151	5.42305544	25.47103792	-12.41514834	-2.964241168	-7.689694754	9.450907172	2.076547134	-10.0694488	-1.760916363	-5.915182582	8.308532437	11.67398443	-12.62148699	-2.14367908	-7.382583035	10.47780791	1.478203084	-9.737041008	-0.906806837	-5.321923923	8.830234171	12.96785394
IL	NW	161.9	MERCER	17131	2011	6	10151.13	11279.85	-1558.15	-10.09298729	-0.142613405	-5.117800348	9.950373885	7.443575154	-13.78523744	-4.821075538	-9.303156489	8.964161902	6.421672698	-13.75892059	-4.720007759	-9.239464175	9.038912831	12.49900289	-10.46037996	-4.803798675	-7.632089318	5.656581285	3.36410426	-11.73712955	-3.748614426	-7.742871988	7.988515124	19.85223593	-17.34916302	-4.669101982	-11.0091325	12.68006104	2.729772753	-1.823380973	8.466281893	3.32145046	10.28966287	1.771313673	-2.799007393	3.829951284	0.515471946	6.628958677	27.17745771
IL	NW	180.1	MERCER	17131	2012	5	11292.27	12232.87	-605.13	-5.719584872	6.077788346	0.179101737	11.79737322	2.95915355	-8.894894843	3.709379978	-2.592757432	12.60427482	6.17980573	-11.74863317	-1.944159953	-6.846396562	9.804473217	3.32786484	-5.453811875	2.10063202	-1.676589928	7.554443895	3.569876168	-2.68218508	7.82289123	2.570353075	10.50507631	2.802054593	-7.124000319	1.02023591	-3.051882204	8.144236229	3.798089617	-5.792786477	3.828109609	-0.982338434	9.620896086	5.540693529	-3.903795553	5.606555773	0.85138011	9.510351326	19.26497808
IL	NW	177.1	MERCER	17131	2013	4	11104.17	11856.65	-981.35	-12.05432107	-0.782967855	-6.418644463	11.27135322	1.018170271	-5.775671119	4.526873339	-0.62439889	10.30254446	16.40112825	-10.72871882	1.001278581	-4.863720119	11.7299974	0.81704084	-12.5493971	-1.204213018	-6.876805059	11.34518408	14.11421922	-9.582746077	0.478255463	-4.552245307	10.06100154	34.36244565	-4.383800806	3.633839518	-0.374980644	8.017640324	23.79526726	-7.284773068	3.04336813	-2.120702469	10.3281412	1.724862482	-11.53448947	-0.45305638	-5.993772925	11.08143309	16.53834894
IL	NW	193.5	MERCER	17131	2014	3	12132.45	12696.81	-141.19	-20.0253743	-8.952022536	-14.48869842	11.07335176	7.063581807	-9.002965177	-0.216560335	-4.609762756	8.786404842	12.0041714	-13.32019469	-0.275556527	-6.797875609	13.04463816	5.098840386	-19.01073794	-6.119436831	-12.56508739	12.89130111	1.172696999	-18.56582548	-5.784174296	-12.17499989	12.78165118	9.125531606	-21.49093324	-10.13836085	-15.81464705	11.35257239	7.537286462	-14.63152482	-3.134838561	-8.883181691	11.49668626	16.79486425	-7.391158067	2.099134882	-2.646011593	9.490292949	39.13267216
IL	NW	205.7	MERCER	17131	2015	2	12897.39	13273.63	435.63	-14.706544	-4.731385236	-9.718964618	9.975158764	18.22800941	-18.94581595	-6.770213694	-12.85801482	12.17560226	4.175340263	-5.693463825	3.742869247	-0.975297289	9.436333072	1.783920869	-4.64701375	2.490734122	-1.078139814	7.137747872	6.396481809	-10.23639585	-0.785049396	-5.510722623	9.451346454	26.69198572	-11.44487865	-0.094515385	-5.769697018	11.35036327	3.804941993	-15.10428988	-5.511399524	-10.3078447	9.592890356	0.734901863	-16.74492793	-5.774601781	-11.25976486	10.97032615	1.603849775
IL	NW	213.5	MERCER	17131	2016	1	13386.45	13574.57	736.57	-7.235826943	0.086353675	-3.574736634	7.322180618	1.068541708	-11.721804	-2.277506576	-6.999655288	9.444297424	8.147314523	-14.91110273	-4.887715179	-9.899408955	10.02338755	3.100888993	-7.245970182	0.459118759	-3.393425712	7.705088941	2.873579655	-4.214232829	4.21165611	-0.00128836	8.425888939	15.25672369	-9.039140429	-0.76705367	-4.90309705	8.272086759	1.615583412	-9.83725812	-2.419741094	-6.128499607	7.417517026	6.655061233	-0.911468781	9.242432063	4.165481641	10.15390084	0.773536988
IL	NW	238.7	MERCER	17131	2017	0	14966.49	14966.49	2128.49	-12.42723692	-3.114821056	-7.771028988	9.312415864	1.462174707	-10.36374828	0.463880963	-4.949933658	10.82762924	3.201209309	-1.866540243	3.621480749	0.877470253	5.488020992	28.23281798	-2.274750974	3.249158269	0.487203647	5.523909243	2.096534556	-7.807415839	1.436965363	-3.185225238	9.244381202	0.857869388	-7.293907987	4.534892265	-1.379507861	11.82880025	4.932410193	-3.452100175	12.02288838	4.285394103	15.47498856	0.756389319	1.824550048	16.04689505	8.935722548	14.222345	6.615582846
IL	NW	136	OGLE	17141	1990	27	8527.2	13343.73	777.73	-6.199091662	1.928801532	-2.135145065	8.127893194	13.90856178	-6.049839366	3.16619652	-1.441821423	9.216035886	3.129127646	-4.147246813	6.035090731	0.943921959	10.18233754	10.60229923	-6.835506456	4.23052402	-1.302491218	11.06603048	12.791071	-7.29563093	3.925730008	-1.684950461	11.22136094	4.750570189	-3.754460175	6.981863739	1.613701782	10.73632391	1.188761108	-8.13572749	2.788991205	-2.673368142	10.9247187	16.38269036	-11.02305246	0.299417711	-5.361817375	11.32247017	15.31696361
IL	NW	114	OGLE	17141	1991	26	7147.8	11785.94	-780.06	-16.24923003	-5.292109838	-10.77066993	10.95712019	10.49498189	-9.897281225	-1.47048727	-5.683884248	8.426793955	9.482764634	-9.436542696	0.422070973	-4.507235862	9.858613669	6.987915123	-18.11997094	-6.212375472	-12.16617321	11.90759547	0.716389453	-10.78321058	-0.337590298	-5.560400439	10.44562028	0.74281781	-4.208074428	3.964112087	-0.12198117	8.172186515	0.672886539	-10.97249744	-0.418825841	-5.695661641	10.5536716	5.832591296	-4.869497925	3.78992589	-0.539786017	8.659423815	5.659776859
IL	NW	136	OGLE	17141	1992	25	8527.2	12986.95	420.95	-0.873899425	1.471582951	0.298841763	2.345482376	5.192710653	-3.57329593	2.893009621	-0.340143155	6.466305551	6.319273132	-17.2833764	-2.638464252	-9.960920326	14.64491215	2.971256298	-9.551361868	-0.037470627	-4.794416248	9.513891241	12.58815504	-4.646358444	4.005119822	-0.320619311	8.651478266	0.674191206	-7.943459261	0.466393991	-3.738532635	8.409853252	1.778681134	-2.914383735	1.49454475	-0.709919492	4.408928485	18.65072314	-1.738438524	5.540859031	1.901210253	7.279297555	14.32599984
IL	NW	117	OGLE	17141	1993	24	7335.9	11617.26	-948.74	-8.945946576	-1.366096175	-5.156021376	7.579850401	24.71723851	-8.922272451	-2.690555704	-5.806414078	6.231716747	19.1235797	-13.66126727	-2.642632793	-8.151950032	11.01863448	13.03083982	-6.443503266	1.996551809	-2.223475729	8.440055075	2.444455363	-8.495741034	2.31985264	-3.087944197	10.81559367	0.674191206	-2.992320855	2.149217928	-0.421551464	5.141538783	2.00183374	-10.37234946	-3.181577452	-6.776963456	7.190772008	5.186041899	-14.40822656	-4.487133219	-9.44767989	9.921093341	13.1391181
IL	NW	161	OGLE	17141	1994	23	10094.7	14197.67	1631.67	-9.789635114	-1.187224167	-5.488429641	8.602410947	9.437827608	-17.7980658	-6.1824427	-11.99025425	11.6156231	3.355773612	-28.84944825	-17.13808259	-22.99376542	11.71136566	3.235311229	-8.266824448	-0.145054045	-4.205939247	8.121770403	13.70735585	-18.0145533	-7.902957802	-12.95875555	10.1115955	2.845750759	-18.92558276	-7.24993851	-13.08776064	11.67564425	3.975758806	-9.783334134	3.160955858	-3.311189138	12.94428999	9.332162297	-6.25979702	1.797685324	-2.231055848	8.057482344	43.24119673
IL	NW	120	OGLE	17141	1995	22	7524	11448.58	-1117.42	-16.28675231	-7.335237209	-11.81099476	8.951515101	10.02408263	-8.236657373	-1.575965564	-4.906311469	6.660691809	26.94692011	-4.644723434	0.175859377	-2.234432028	4.820582811	16.62678393	-15.01886633	-3.792799372	-9.405832851	11.22606696	3.693169754	-8.200297048	0.805794112	-3.697251468	9.00609116	0.683671435	-15.63466011	-5.047545203	-10.34110266	10.58711491	1.064905996	-14.01648215	-1.937013365	-7.976747758	12.07946879	0.955686994	-3.876648111	6.743970885	1.433661387	10.620619	0.68148219
IL	NW	133	OGLE	17141	1996	21	8339.1	12085.29	-480.71	-12.76534406	-4.503480022	-8.634412041	8.261864038	1.266923911	-10.35394157	-0.909456925	-5.631699248	9.444484645	9.654311619	-10.73948263	1.180269837	-4.779606397	11.91975247	18.15101423	-12.40544208	-1.638434424	-7.021938252	10.76700766	12.05969999	-26.82053028	-16.2644972	-21.54251374	10.55603308	1.263896681	-8.302098466	2.573089634	-2.864504416	10.8751881	1.624364487	-9.576983146	-0.891903746	-5.234443446	8.6850794	1.932549642	-2.739025819	7.649946835	2.455460508	10.38897265	1.304798062
IL	NW	138	OGLE	17141	1997	20	8652.6	12220.4	-345.6	-6.087956331	4.400586419	-0.843684956	10.48854275	6.860042418	-18.18915272	-8.67118492	-13.43016882	9.5179678	7.14685871	-16.53585122	-6.461937961	-11.49889459	10.07391326	8.587935806	-15.05315152	-3.357334674	-9.205243097	11.69581685	16.30691633	-9.822749223	-0.689042429	-5.255895826	9.133706794	7.287563295	-6.727154145	-1.284286168	-4.005720157	5.442867977	2.690616331	-12.22528567	-1.044281878	-6.634783774	11.18100379	9.454086907	-6.049684487	2.708575013	-1.670554737	8.7582595	55.63539833
IL	NW	159	OGLE	17141	1998	19	9969.3	13358.71	792.71	-1.432413032	7.332741552	2.95016426	8.765154584	34.01610148	-13.75614123	-4.193406237	-8.974773734	9.562734993	14.54265956	-10.28072522	-2.840322051	-6.560523636	7.440403169	4.157488919	-5.001097259	0.176239203	-2.412429028	5.177336462	2.849682515	-3.053496829	2.399177726	-0.327159552	5.452674555	4.965047837	-4.235680582	2.68850856	-0.773586011	6.924189142	8.824225965	-0.126406925	5.823681927	2.848637501	5.950088852	13.801195	-0.214851937	8.251230118	4.01818909	8.466082055	4.562131169
IL	NW	159	OGLE	17141	1999	18	9969.3	13180.32	614.32	-21.35663629	-9.58260718	-15.46962174	11.77402911	19.79033028	-18.58700112	-9.697985555	-14.14249334	8.889015565	9.298047683	-8.674783208	0.587426599	-4.043678305	9.262209807	14.13335971	-4.168201684	2.232671619	-0.967765033	6.400873303	28.62937484	-3.161132752	4.096802217	0.467834732	7.257934969	4.406235086	-2.789265384	7.880004962	2.545369789	10.66927035	6.658537201	-5.96996767	5.578498221	-0.195734725	11.54846589	9.831740571	-7.527875412	0.710087142	-3.408894135	8.237962554	2.916831697
IL	NW	154	OGLE	17141	2000	17	9655.8	12688.43	122.43	-6.818716312	2.808088961	-2.005313676	9.626805273	12.92342538	-5.783132844	2.414569161	-1.684281842	8.197702005	6.612711638	-11.60042588	-2.282523881	-6.941474881	9.317901999	11.75980578	-19.26932881	-6.678411602	-12.97387021	12.59091721	2.27245455	-11.84648293	-1.657304309	-6.75189362	10.18917862	5.72376773	-9.169376081	1.965546432	-3.601914824	11.13492251	0.848535097	-7.279069351	0.7138027	-3.282633326	7.992872051	14.76633583	-2.120421061	7.718589863	2.799084401	9.839010924	26.37574673
IL	NW	150	OGLE	17141	2001	16	9405	12259.24	-306.76	-13.34232072	-2.13809082	-7.74020577	11.2042299	1.069153162	-9.384047484	-0.797425803	-5.090736644	8.586621681	5.826499946	-10.60518479	-2.587862539	-6.596523665	8.017322251	2.413917922	-13.06201744	-2.707179023	-7.884598232	10.35483842	2.431310869	-9.917030117	-1.049799348	-5.483414733	8.867230769	35.0248627	-9.074624339	0.013363707	-4.530630316	9.087988046	47.96904071	-9.493470424	-1.149565413	-5.321517919	8.343905011	4.279494606	-9.406345056	0.919789446	-4.243277805	10.3261345	31.05910614
IL	NW	151	OGLE	17141	2002	15	9467.7	12143.55	-422.45	-11.95040164	-1.149776351	-6.550088996	10.80062529	0.746016824	-3.47982443	6.334604887	1.427390228	9.814429317	1.275109237	-9.303174733	-0.774296111	-5.038735422	8.528878622	6.09147541	-2.146898576	9.703629618	3.778365521	11.85052819	0.75310864	-8.202894656	0.319508615	-3.941693021	8.522403271	17.26155916	-6.75720271	3.751692608	-1.502755051	10.50889532	6.696114583	-4.02188855	5.763538505	0.870824977	9.785427055	1.722548616	-1.308472468	8.154493742	3.423010637	9.46296621	32.55319298
IL	NW	158	OGLE	17141	2003	14	9906.6	12404.06	-161.94	-6.455055975	0.890754272	-2.782150852	7.345810247	3.876288731	-10.16225484	0.511561066	-4.825346887	10.67381591	1.36731035	-15.53980772	-5.58976414	-10.56478593	9.95004358	0.690927433	-17.77094178	-7.279480181	-12.52521098	10.4914616	2.32919909	-6.487296467	0.976121884	-2.755587292	7.463418351	6.817877813	-16.36194467	-3.891155842	-10.12655026	12.47078883	0.80711742	-11.82573315	-0.482650541	-6.154191846	11.34308261	7.963368486	-10.34183313	1.59407189	-4.37388062	11.93590502	1.377359369
IL	NW	184	OGLE	17141	2004	13	11536.8	13855.87	1289.87	-10.20441431	-0.285031807	-5.244723059	9.919382503	6.768389939	-7.303172878	-0.180134936	-3.741653907	7.123037942	0.904722055	-11.45413715	-2.925989261	-7.190063206	8.528147889	5.008589896	-14.46099087	-5.73928411	-10.10013749	8.72170676	4.886397252	-17.82258174	-7.810324755	-12.81645325	10.01225699	8.261902394	-10.06016764	-1.823284341	-5.941725991	8.236883299	6.347994702	-13.33099891	-1.07608096	-7.203539935	12.25491795	0.708822323	-2.932913011	4.823184209	0.945135599	7.75609722	11.20426887
IL	NW	139	OGLE	17141	2005	12	8715.3	10855.98	-1710.02	-6.89219677	0.345458714	-3.273369028	7.237655484	39.00630459	-7.128380257	-0.276495988	-3.702438123	6.851884269	25.72024924	-14.742145	-6.69695047	-10.71954774	8.04519453	6.489004737	-13.22969698	-1.945011455	-7.587354218	11.28468553	6.448942417	-5.198429647	3.019047889	-1.089690879	8.217477536	1.20330666	-4.156979652	4.059825043	-0.048577304	8.216804695	10.43538337	-4.503274946	3.343668884	-0.579803031	7.84694383	16.96019143	-4.911368889	2.17155601	-1.369906439	7.082924899	5.994682442
IL	NW	179	OGLE	17141	2006	11	11223.3	13185.59	619.59	-0.529829713	3.293107158	1.381638722	3.822936871	17.95476342	-3.010262999	5.181039229	1.085388115	8.191302228	4.819613926	-4.9173693	4.269381647	-0.323993827	9.186750947	11.53452697	-5.336094378	2.865237228	-1.235428575	8.201331606	10.1951134	-2.106117117	5.193926439	1.543904661	7.300043556	31.16770487	-8.42242519	0.822157669	-3.80013376	9.244582859	1.764459693	-10.64754681	1.145884094	-4.750831358	11.7934309	14.80706708	-10.47079967	1.004845519	-4.732977075	11.47564519	0.823458688
IL	NW	189	OGLE	17141	2007	10	11850.3	13634.2	1068.2	-1.650849869	7.544571785	2.946860958	9.195421654	3.733237302	-4.63321692	2.91689107	-0.858162925	7.55010799	7.837433107	-13.21458977	-3.335202404	-8.274896087	9.879387366	12.47808558	-10.43112386	-1.699667225	-6.065395543	8.731456635	2.991170064	-18.05127383	-8.974614139	-13.51294398	9.076659691	1.769847307	-22.42304468	-11.81145357	-17.11724913	10.61159111	5.90839122	-15.25580698	-5.708267444	-10.48203721	9.547539536	10.19908482	-5.577137547	4.03346493	-0.771836309	9.610602477	18.57935424
IL	NW	184	OGLE	17141	2008	9	11536.8	13142.31	576.31	-9.224675254	1.33774632	-3.943464467	10.56242157	9.686383409	-3.485609544	3.658418664	0.08640456	7.144028208	17.59962419	-16.37204171	-5.512727486	-10.9423846	10.85931422	5.641694675	-18.12805858	-5.069583354	-11.59882097	13.05847523	9.329569157	-9.554213499	-0.940610153	-5.247411826	8.613603346	12.95859465	-10.4413975	-3.22414127	-6.832769385	7.21725623	26.92929253	-15.29100566	-2.938627338	-9.114816499	12.35237832	29.49735142	-15.16752588	-4.429994017	-9.798759949	10.73753186	6.547062009
IL	NW	167	OGLE	17141	2009	8	10470.9	11898.02	-667.98	-10.46646488	-1.21886111	-5.842662995	9.24760377	3.898593307	-14.88516742	-5.79420862	-10.33968802	9.0909588	15.54829592	-21.07783052	-9.673975947	-15.37590323	11.40385457	1.572051843	-17.74117965	-7.409602982	-12.57539132	10.33157667	0.892529159	-14.63979671	-3.022944477	-8.831370594	11.61685223	0.85308275	-5.050141946	6.665886374	0.807872214	11.71602832	5.685489619	-7.1791805	1.945253514	-2.616963493	9.124434014	13.33679892	-11.64367366	-0.93071875	-6.287196205	10.71295491	6.99641615
IL	NW	183.4	OGLE	17141	2010	7	11499.18	12747.91	181.91	-19.00267772	-9.525774799	-14.26422626	9.476902921	5.615834263	-15.33823868	-4.336482442	-9.837360561	11.00175624	3.530154173	-6.298645412	-1.226554969	-3.762600191	5.072090443	1.818155635	-7.448954461	-1.185956801	-4.317455631	6.26299766	15.11737753	-12.42303124	-3.436822112	-7.929926676	8.986209128	3.450835644	-8.687472087	-1.552779015	-5.120125551	7.134693072	8.412116242	-11.97947101	-1.498011288	-6.738741149	10.48145972	1.789226048	-7.229673838	0.488126622	-3.370773608	7.71780046	7.171984771
IL	NW	179.5	OGLE	17141	2011	6	11254.65	12324.99	-241.01	-11.26490478	-1.793439691	-6.529172236	9.471465089	4.278145843	-12.03737545	-3.812874276	-7.925124863	8.224501174	4.961363764	-13.87858026	-4.92624225	-9.402411255	8.95233801	10.61723996	-13.07809692	-5.414712894	-9.246404907	7.663384026	4.394764389	-11.90555551	-4.023360922	-7.964458216	7.882194588	24.18952468	-17.77422254	-5.690400215	-11.73231138	12.08382233	4.442594045	-2.808601954	6.203148711	1.697273379	9.011750665	1.705921902	-3.737050793	1.594738942	-1.071155926	5.331789735	19.02960526
IL	NW	142.9	OGLE	17141	2012	5	8959.83	9851.78	-2714.22	-6.379365142	4.201035746	-1.089164698	10.58040089	2.100462529	-8.26216252	3.692521449	-2.284820536	11.95468397	5.721619811	-13.23461181	-3.19883682	-8.216724315	10.03577499	9.833168982	-6.576405442	1.677940785	-2.449232329	8.254346227	4.517707941	-3.527847545	5.245390324	0.85877139	8.773237869	2.252318717	-7.437171431	1.280199507	-3.078485962	8.717370938	2.107756869	-5.881181837	3.644181947	-1.118499945	9.525363784	5.038780843	-5.549086598	4.034237508	-0.757424545	9.583324106	16.73462614
[truncated: 4,009 more rows]
[truncated: 400 more columns]
