# Supplementary material for: In-season weather data provide reliable yield estimates of maize and soybean in the US central Corn Belt
Source: Int J Biometeorol. 2020 Nov 21;65(4):489–502. doi: 10.1007/s00484-020-02039-z (PMC7985103; doi:10.1007/s00484-020-02039-z)
Supplement: Supplementary file 3 — (CSV 24741 kb). [file 484_2020_2039_MOESM3_ESM.csv]

State	AgDis	Yield	County	Fips	Year	Yld	Yldd	Dev	Tmin.1	Tmax.1	Tavg.1	Tdiff.1	Rain.1	Tmin.2	Tmax.2	Tavg.2	Tdiff.2	Rain.2	Tmin.3	Tmax.3	Tavg.3	Tdiff.3	Rain.3	Tmin.4	Tmax.4	Tavg.4	Tdiff.4	Rain.4	Tmin.5	Tmax.5	Tavg.5	Tdiff.5	Rain.5	Tmin.6	Tmax.6	Tavg.6	Tdiff.6	Rain.6	Tmin.7	Tmax.7	Tavg.7	Tdiff.7	Rain.7	Tmin.8	Tmax.8	Tavg.8	Tdiff.8	Rain.8	Tmin.9
IL	WE	33.5	ADAMS	17001	1990	2252.875	3124.57	-256.83	-3.64141145	5.526647976	0.942618263	9.168059426	9.17325845	-3.551093186	7.282130696	1.865518755	10.83322388	0.995749253	0.432485688	9.261756514	4.847121101	8.829270826	11.55435063	-2.832585305	9.174007776	3.170711236	12.00659308	9.37750661	-3.952657099	7.239640214	1.643491557	11.19229731	21.50449464	-0.323893368	12.87798919	6.277047911	13.20188256	0.806880039	-3.298279927	6.678213342	1.689966708	9.976493269	37.41125967	-5.862722047	4.994698757	-0.434011645	10.8574208	37.99839135	-4.893340297
IL	WE	36.5	ADAMS	17001	1991	2454.625	3294.035	-87.365	-13.50850931	-3.397998037	-8.453253674	10.11051127	11.70224366	-5.995396642	-0.055796613	-3.025596628	5.939600029	5.077580803	-5.447349193	2.390175974	-1.528586609	7.837525167	8.129977761	-13.48789784	-2.5356795	-8.01178867	10.95221834	7.671869994	-6.529377496	4.314243159	-1.107567168	10.84362066	2.122281918	-1.598441392	6.66814705	2.534852829	8.266588442	0.849506715	-7.307246462	3.696259716	-1.805493373	11.00350618	17.18532923	-2.694627503	8.013843881	2.659608189	10.70847138	0.67107806	-2.987061793
IL	WE	38.5	ADAMS	17001	1992	2589.125	3396.25	14.85	-0.031039957	4.173719844	2.071339944	4.204759801	3.660037985	-2.852643357	5.748167116	1.44776188	8.600810473	6.135643933	-10.01621976	1.440031132	-4.288094314	11.45625089	1.053643846	-4.65728201	4.914720578	0.128719284	9.572002588	4.304453236	-1.818485382	10.5464918	4.36400321	12.36497718	0.696364347	-6.147468108	2.789008929	-1.679229589	8.936477037	1.56736634	-1.032946128	4.294237344	1.630645608	5.327183472	28.84638649	0.656456448	9.55886756	5.107662004	8.902411112	9.33917758	1.083923757
IL	WE	40	ADAMS	17001	1993	2690	3464.84	83.44	-8.981761421	0.115561595	-4.433099913	9.097323016	35.25644684	-7.191215897	-2.517130053	-4.854172975	4.674085844	14.16729302	-8.506973054	-1.107630878	-4.807301966	7.399342176	8.675035894	-3.955564116	4.641224245	0.342830065	8.596788361	0.659309407	-6.732176676	6.13004612	-0.301065278	12.8622228	0.642815734	-1.40410076	7.00532772	2.80061348	8.40942848	4.699982734	-10.17929206	-3.310798756	-6.745045408	6.868493304	14.0351494	-11.86966075	-3.088951472	-7.479306111	8.780709278	15.93701001	-6.616547639
IL	WE	46	ADAMS	17001	1994	3093.5	3836.055	454.655	-6.529258702	1.308154105	-2.610552298	7.837412807	4.358170133	-11.24381044	-3.406737311	-7.325273876	7.837073129	5.733855681	-22.44717526	-12.50749406	-17.47733466	9.9396812	3.680656753	-2.512065691	4.381187322	0.934560816	6.893253013	2.394772098	-12.21838258	-2.9093995	-7.56389104	9.30898308	2.588650028	-11.50395742	-1.769741026	-6.636849223	9.734216394	1.739624269	-3.343137399	9.781509272	3.219185936	13.12464667	1.214591411	-4.272466876	5.025026361	0.376279743	9.297493237	47.87477735	-7.802520781
IL	WE	38	ADAMS	17001	1995	2555.5	3265.77	-115.63	-13.9898268	-4.205735821	-9.097781311	9.784090979	4.2463988	-4.949589891	0.552144203	-2.198722844	5.501734094	40.74372553	-5.469421993	1.211095086	-2.129163453	6.680517079	20.81876093	-11.1602142	-2.112715708	-6.636464954	9.047498492	11.15249095	-5.23877801	2.055328615	-1.591724697	7.294106625	13.49936838	-12.62091357	-2.362500998	-7.491707284	10.25841257	1.213823699	-9.850216609	0.345477901	-4.752369354	10.19569451	1.693302676	-1.729654226	11.60179528	4.936070526	13.3314495	0.916847462	-5.622736993
IL	WE	40	ADAMS	17001	1996	2690	3367.985	-13.415	-10.31474656	-3.391613993	-6.853180277	6.923132567	7.13990552	-6.346413276	2.89288905	-1.726762113	9.239302326	2.265261004	-8.236510781	4.165002763	-2.035754009	12.40151354	35.44050695	-9.563938409	1.17500539	-4.19446651	10.7389438	7.842751249	-22.43017037	-12.40343083	-17.4168006	10.02673954	1.850320076	-5.054039013	6.891370359	0.918665673	11.94540937	0.762884254	-7.531640188	2.65010042	-2.440769884	10.18174061	3.927624067	-0.305275835	12.06673413	5.880729147	12.37200996	0.952459421	-6.754787237
IL	WE	45	ADAMS	17001	1997	3026.25	3671.95	290.55	-2.700775693	9.152661115	3.225942711	11.85343681	0.703909092	-17.30195627	-8.732352076	-13.01715417	8.569604194	9.141087276	-13.52190625	-2.370737863	-7.946322057	11.15116839	7.719922491	-13.05794358	-1.393348237	-7.225645909	11.66459534	21.0114332	-7.448792328	1.845540436	-2.801625946	9.294332764	3.358557519	-4.104435211	-0.525827517	-2.315131364	3.578607694	0.887841635	-5.72716269	3.836273957	-0.945444367	9.563436647	1.391180549	-1.30706976	7.492363246	3.092646743	8.799433006	82.35005672	-1.708782783
IL	WE	41	ADAMS	17001	1998	2757.25	3370.665	-10.735	1.374071833	10.54952755	5.961799692	9.175455718	29.50341152	-9.286609659	-2.42811342	-5.85736154	6.858496239	14.78198694	-8.974922743	-2.068017776	-5.52147026	6.906904967	8.025461152	-3.234784104	3.315975838	0.040595867	6.550759942	1.546637903	-2.27266482	6.71055256	2.21894387	8.98321738	5.593424282	-2.173535834	5.466804915	1.64663454	7.640340749	25.3080095	0.47173525	7.128209176	3.799972213	6.656473925	27.71781135	3.281789481	9.597707898	6.43974869	6.315918417	3.786186011	0.246580568
IL	WE	35	ADAMS	17001	1999	2353.75	2934.88	-446.52	-18.34507979	-7.235451948	-12.79026587	11.10962784	21.42841394	-13.79149217	-4.954242951	-9.372867561	8.837249219	4.74930722	-4.060513705	3.272157301	-0.394178202	7.332671006	9.716711844	-1.612996805	4.984558484	1.68578084	6.597555289	29.36251812	-0.922049302	6.115600284	2.596775491	7.037649586	12.29910155	1.233225067	11.86789387	6.550559468	10.6346688	21.84953191	-2.921848762	8.875762737	2.976956988	11.7976115	6.83303064	-3.925494603	2.217266201	-0.854114201	6.142760804	10.48775529	-2.082054722
IL	WE	47	ADAMS	17001	2000	3160.75	3709.595	328.195	-4.447057686	6.463366155	1.008154235	10.91042384	4.816036687	-2.760089901	5.909952859	1.574931479	8.67004276	6.21741365	-6.896995744	2.329167891	-2.283913926	9.226163635	2.329938682	-13.29733392	-1.782998399	-7.54016616	11.51433552	1.103819951	-9.167175554	-0.352486541	-4.759831048	8.814689013	6.748613384	-3.229632935	7.75356672	2.261966893	10.98319966	0.676721238	-2.954729507	3.898857311	0.472063902	6.853586818	27.40546092	3.134881095	12.14912008	7.642000589	9.014238988	15.1673769	2.348784724
IL	WE	44	ADAMS	17001	2001	2959	3475.56	94.16	-11.83617369	-1.425041971	-6.630607831	10.41113172	0.788638608	-6.354120614	1.381489263	-2.486315676	7.735609877	10.77526248	-8.044453909	-0.075029029	-4.059741469	7.96942488	0.884330705	-9.390270807	1.034776558	-4.177747125	10.42504736	10.82139291	-7.914366969	1.458027475	-3.228169747	9.372394444	58.84563118	-6.096309976	5.760402682	-0.167953647	11.85671266	33.22293738	-6.702546392	0.734432326	-2.984057033	7.436978718	3.628816016	-5.87662356	4.514619882	-0.681001839	10.39124344	43.94455297	-6.620458051
IL	WE	48	ADAMS	17001	2002	3228	3712.275	330.875	-10.71305953	-0.463986576	-5.588523053	10.24907295	3.522985613	-2.600590118	7.319065503	2.359237693	9.919655621	0.658971761	-5.226928913	3.453681357	-0.886623778	8.68061027	2.638333837	-0.597483094	12.76127395	6.081895429	13.35875705	0.710569468	-4.297965598	3.947135004	-0.175415297	8.245100602	68.30968314	-4.091407357	6.497297564	1.202945103	10.58870492	3.263857116	-2.737776017	8.682698181	2.972461082	11.4204742	0.641847374	0.259684531	10.97331459	5.616499562	10.71363006	19.6160377	-11.14372645
IL	WE	44	ADAMS	17001	2003	2959	3410.99	29.59	-5.750104858	1.758560076	-1.995772391	7.508664934	8.384827423	-7.258550702	3.53162111	-1.863464796	10.79017181	0.662398628	-13.73813706	-3.254684684	-8.496410872	10.48345238	3.853369675	-15.46433373	-5.024657264	-10.2444955	10.43967647	1.691185282	-4.377124092	5.747298998	0.685087453	10.12442309	7.361645038	-12.85470875	-0.924509441	-6.889609096	11.93019931	3.748053526	-8.019849642	1.618270471	-3.200789586	9.638120113	26.54479168	-7.142433192	1.897076707	-2.622678242	9.039509899	2.797300828	-7.811136616
IL	WE	49	ADAMS	17001	2004	3295.25	3714.955	333.555	-6.27052762	4.401025512	-0.934751054	10.67155313	6.218101699	-5.480826348	3.513427267	-0.983699541	8.994253615	0.696861483	-8.469536637	0.63585177	-3.916842434	9.105388407	6.19157151	-10.84275179	-1.045570291	-5.944161041	9.797181499	3.53652591	-16.27888664	-7.154766317	-11.71682648	9.124120323	11.42363634	-9.589355332	-1.264546391	-5.426950862	8.324808941	3.115606419	-9.553201575	1.39305932	-4.080071128	10.94626089	0.753803801	-0.209130761	8.764506187	4.277687713	8.973636948	0.893511043	1.208727876
IL	WE	43	ADAMS	17001	2005	2891.75	3279.17	-102.23	-2.678411253	4.561177327	0.941383037	7.23958858	62.94803025	-5.192238975	3.034137442	-1.079050767	8.226376417	33.86121845	-11.32967121	-2.690075672	-7.009873441	8.639595538	0.758800481	-7.903029741	2.574582339	-2.664223701	10.47761208	0.755358857	-3.768237131	3.655152104	-0.056542514	7.423389235	7.266701057	-4.4254492	5.834067112	0.704308956	10.25951631	11.01463723	-0.410896584	9.227998311	4.408550863	9.638894895	29.49624324	-2.00654087	5.658114424	1.825786777	7.664655294	3.217338898	-4.570934161
IL	WE	43	ADAMS	17001	2006	2891.75	3246.885	-134.515	0.153586227	6.464747088	3.309166657	6.31116086	5.564571742	-0.880917438	8.147754201	3.633418381	9.028671639	8.407787093	-2.498072561	7.982346297	2.742136868	10.48041886	12.76719455	-1.977720847	6.518860468	2.27056981	8.496581315	8.633417758	-0.982509145	7.891663939	3.454577397	8.874173084	22.66544489	-7.763989093	1.79608893	-2.983950082	9.560078023	1.50005842	-8.357022592	4.142137275	-2.107442658	12.49915987	3.486535844	-8.146571401	4.903615065	-1.621478168	13.05018647	0.631606071	-3.604698951
IL	WE	37	ADAMS	17001	2007	2488.25	2811.1	-570.3	-0.5723137	8.783410933	4.105548617	9.355724633	15.01382694	-4.177505458	5.68386455	0.753179546	9.861370008	21.74077431	-9.732614817	-1.374082221	-5.553348519	8.358532596	12.94656899	-7.772493935	1.341913464	-3.215290236	9.114407399	2.22851908	-15.23217215	-5.401671669	-10.31692191	9.830500481	1.68176805	-13.89314392	-6.14612595	-10.01963494	7.74701797	0.880445046	-12.87167837	-2.579989392	-7.725833881	10.29168898	16.76971441	-2.118714534	7.90305577	2.892170618	10.0217703	34.88288038	-4.527657857
IL	WE	41	ADAMS	17001	2008	2757.25	3047.815	-333.585	-6.068465909	3.464752084	-1.301856913	9.533217993	13.08088504	-2.270989057	6.232816038	1.980913491	8.503805095	38.49560167	-12.77539656	-1.983811151	-7.379603856	10.79158541	1.372448303	-10.68520009	1.701979114	-4.491610488	12.3871792	1.433836894	-8.223149742	3.603008711	-2.310070516	11.82615845	14.3858038	-6.000786741	2.093181199	-1.953802771	8.09396794	32.20887212	-10.76025821	0.47309342	-5.143582395	11.23335163	44.01581264	-11.53669388	-2.640854112	-7.088773996	8.895839768	4.103932645	-3.474442286
IL	WE	47	ADAMS	17001	2009	3160.75	3419.03	37.63	-6.013832721	1.421289947	-2.296271387	7.435122668	0.674507177	-10.27105155	1.484677685	-4.393186932	11.75572924	1.406056773	-14.27048256	-3.703262799	-8.98687268	10.56721976	1.040504823	-12.42892665	-3.236488326	-7.832707488	9.192438324	3.641450495	-10.0143695	1.517772653	-4.248298423	11.53214215	0.702048182	-1.113731692	13.23362086	6.059944584	14.34735255	17.2232038	-5.137019267	4.328080814	-0.404469227	9.465100081	14.76822598	-8.413758345	2.684530553	-2.864613896	11.0982889	1.35214786	-5.617534884
IL	WE	48.7	ADAMS	17001	2010	3275.075	3501.07	119.67	-19.52223137	-9.517203322	-14.51971735	10.00502805	4.620994296	-14.54745451	-4.217582239	-9.382518375	10.32987227	1.35830576	-2.050903154	1.566481813	-0.24221067	3.617384967	4.062734509	-5.000278036	0.89569334	-2.052292348	5.895971376	22.99481303	-9.955007499	-0.840915168	-5.397961334	9.114092331	0.835840182	-10.06790369	-1.14386239	-5.60588304	8.9240413	15.67716434	-10.33762398	-0.955688043	-5.646656012	9.381935937	6.16469359	-9.197883353	0.120914284	-4.538484535	9.318797637	26.58708257	-9.539880226
IL	WE	41.4	ADAMS	17001	2011	2784.15	2977.86	-403.54	-7.654309639	2.272468143	-2.690920748	9.926777782	13.11889037	-13.60055063	-4.529716299	-9.065133465	9.070834331	8.347157638	-11.96969334	-2.391237478	-7.180465409	9.578455862	9.536409476	-10.51242717	-3.020115015	-6.766271093	7.492312155	3.204848575	-11.31239614	-2.808584275	-7.060490208	8.503811865	27.8980395	-14.38639899	-3.179189823	-8.782794407	11.20720917	1.95172614	-0.214369026	10.60668295	5.196156963	10.82105198	1.289304211	-1.375873371	6.956901911	2.79051427	8.332775282	19.90432239	-2.383237328
IL	WE	40.7	ADAMS	17001	2012	2737.075	2898.5	-482.9	-3.490532358	7.944151884	2.226809763	11.43468424	0.913071392	-7.28016602	4.168641197	-1.555762412	11.44880722	2.95437995	-9.074681218	1.454725889	-3.809977665	10.52940711	6.363039422	-3.862307003	3.439432259	-0.211437372	7.301739262	8.992551411	0.044384953	11.41246344	5.728424199	11.36807849	9.928338066	-5.047778929	2.362430487	-1.342674221	7.410209416	3.555714566	-4.33259808	4.284212001	-0.02419304	8.616810081	5.23259375	-1.316122496	8.547346412	3.615611958	9.863468908	4.552993239	-1.700992986
IL	WE	43.6	ADAMS	17001	2013	2932.1	3061.24	-320.16	-10.23111338	0.44178467	-4.894664355	10.67289805	4.072431899	-2.996087656	6.819285195	1.91159877	9.815372851	16.64641155	-8.367637765	2.842804991	-2.762416387	11.21044276	0.708619459	-9.99160595	0.765930519	-4.612837716	10.75753647	6.088878713	-6.146821676	3.520596521	-1.313112577	9.667418197	49.12362035	-2.267465779	6.628065446	2.180299834	8.895531225	21.9697071	-5.467262981	5.5736203	0.053178659	11.04088328	3.599290259	-10.32727608	0.324351771	-5.001462155	10.65162785	26.99591606	-5.006093204
IL	WE	50.7	ADAMS	17001	2014	3409.575	3506.43	125.03	-17.85754653	-6.423718096	-12.14063231	11.43382843	10.15011889	-7.049434138	2.931355011	-2.059039563	9.980789149	13.00187415	-10.68987377	2.813677999	-3.938097886	13.50355177	2.413437556	-16.22794915	-2.779571259	-9.503760205	13.44837789	0.693158342	-14.94802787	-3.697401046	-9.322714458	11.25062682	13.01604623	-19.13075471	-8.848557782	-13.98965625	10.28219693	10.89375534	-12.99294151	-0.698684709	-6.84581311	12.2942568	17.00001865	-4.187357087	5.625383497	0.719013205	9.812740584	15.64604591	-16.48582767
IL	WE	52.1	ADAMS	17001	2015	3503.725	3568.295	186.895	-11.38353243	-2.88720393	-7.13536818	8.4963285	14.19056591	-15.27385375	-4.461682745	-9.867768248	10.81217101	3.885493211	-4.110417545	7.326248126	1.607915291	11.43666567	0.720372593	-3.116266305	4.932761356	0.908247526	8.049027661	3.610918582	-8.171996363	2.030024185	-3.070986089	10.20202055	26.41894054	-7.641428418	2.955371927	-2.343028246	10.59680034	2.52295288	-12.78567619	-3.298648254	-8.042162222	9.487027936	2.468541809	-14.69293134	-3.732641212	-9.212786276	10.96029013	9.93706016	-13.4461713
IL	WE	56.8	ADAMS	17001	2016	3819.8	3852.085	470.685	-4.916825254	2.432793797	-1.242015729	7.349619051	1.407681427	-10.18398558	0.874130071	-4.654927754	11.05811565	11.05361767	-12.00310079	-3.208109883	-7.605605337	8.794990907	7.223583324	-6.169608409	1.730966713	-2.219320848	7.900575122	0.662464006	-1.72218976	7.983133836	3.130472038	9.705323596	4.512147494	-7.65023422	1.042934163	-3.303650029	8.693168383	2.773634061	-7.588225441	-0.189935694	-3.889080568	7.398289747	4.288869811	0.543622342	11.84414682	6.19388458	11.30052448	0.991258475	-3.264857586
IL	WE	55.9	ADAMS	17001	2017	3759.275	3759.275	377.875	-11.06520509	-1.675743643	-6.370474367	9.389461447	2.989688333	-8.92870779	3.151579087	-2.888564351	12.08028688	2.688714755	0.429907964	5.272201603	2.851054783	4.84229364	25.99122817	-0.791575764	4.937168491	2.072796364	5.728744255	1.25531762	-4.973510647	3.773982054	-0.599764297	8.747492701	0.642815734	-5.137053959	7.371954452	1.117450247	12.50900841	3.466011982	-0.1270769	14.16489326	7.018908178	14.29197016	0.91285142	4.356307141	17.73865684	11.04748199	13.3823497	8.51520193	-1.910525117
IL	WE	33.5	BROWN	17009	1990	2252.875	2942.698	-322.802	-4.310528718	5.396522703	0.542996992	9.707051421	11.5307004	-4.210846472	7.241220795	1.515187161	11.45206727	0.971956846	0.10737847	9.575983625	4.841681047	9.468605154	10.66732143	-3.267080594	9.35226544	3.042592423	12.61934603	23.94076736	-4.208773579	7.423827927	1.607527174	11.63260151	20.79836987	-1.085966698	12.70741368	5.81072349	13.79338038	1.281155419	-3.661288175	7.141246152	1.739978989	10.80253433	33.65970303	-6.159370465	5.648296443	-0.255537011	11.80766691	47.69394887	-5.329178581
IL	WE	37	BROWN	17009	1991	2488.25	3152.524	-112.976	-13.59374495	-3.503338303	-8.548541627	10.09040665	14.49562779	-5.808978882	-0.27376528	-3.041372081	5.535213602	5.532658031	-5.385293073	2.61307629	-1.386108392	7.998369363	4.282610008	-13.9745645	-2.762196388	-8.368380444	11.21236811	7.715098729	-6.940876991	4.075744276	-1.432566358	11.01662127	3.648390625	-1.61167334	6.498012988	2.443169824	8.109686328	0.811243319	-7.8590003	3.390571681	-2.23421431	11.24957198	16.11325745	-2.592415739	8.221040342	2.814312302	10.81345608	1.017446501	-2.993436146
IL	WE	42	BROWN	17009	1992	2824.5	3463.225	197.725	-0.165513578	4.215563641	2.025025031	4.381077219	2.877491453	-2.669061966	5.599315466	1.46512675	8.268377432	9.650700127	-10.85496386	0.67287983	-5.091042015	11.52784369	1.630624595	-4.783012739	4.962992959	0.08999011	9.746005698	3.276797106	-1.976169411	10.19593339	4.109881988	12.1721028	1.028644662	-6.276342528	2.996505782	-1.639918373	9.27284831	2.417769234	-1.351595824	4.777723078	1.713063627	6.129318902	29.64522427	0.738738371	9.970822051	5.354780211	9.23208368	7.985387648	0.977182252
IL	WE	42.5	BROWN	17009	1993	2858.125	3471.301	205.801	-8.916795507	0.298898089	-4.308948709	9.215693596	51.36789813	-6.899566459	-2.114484901	-4.50702568	4.785081558	12.65150676	-8.930187043	-1.14068046	-5.035433752	7.789506583	12.46699359	-3.805210839	4.922730869	0.558760015	8.727941708	0.900228726	-6.862606851	6.402970186	-0.229818333	13.26557704	0.819982534	-1.303760537	7.684636829	3.190438146	8.988397366	2.857293931	-10.16167078	-2.789869305	-6.475770043	7.371801475	18.62339533	-12.44862361	-3.259425362	-7.854024486	9.189198248	17.29923106	-6.83091901
IL	WE	43.5	BROWN	17009	1994	2925.375	3513.002	247.502	-6.337572029	1.703659203	-2.316956413	8.041231232	4.094109781	-11.21977497	-3.045885549	-7.13283026	8.173889421	3.860932901	-22.87640735	-12.82263699	-17.84952217	10.05377036	6.149391958	-3.16510563	4.369562866	0.602228618	7.534668496	2.960164549	-12.70038229	-2.902395514	-7.801388902	9.797986776	3.580425374	-11.33537687	-1.54461319	-6.43999503	9.79076368	1.260806754	-3.898238188	9.520076203	2.810919008	13.41831439	0.870976971	-4.067970432	5.742290298	0.837159933	9.81026073	36.8320856	-8.250243016
IL	WE	37	BROWN	17009	1995	2488.25	3050.328	-215.172	-14.33524648	-4.047170634	-9.191208557	10.28807585	9.004507321	-4.97029961	1.275859959	-1.847219825	6.246159569	42.21797966	-5.254772151	1.544637079	-1.855067536	6.79940923	26.44275432	-11.04954783	-1.93452369	-6.49203576	9.11502414	10.03975037	-5.540876713	2.297908883	-1.621483915	7.838785596	10.36727073	-13.53575847	-2.459612714	-7.997685592	11.07614576	0.901919538	-10.31592815	0.379024211	-4.968451969	10.69495236	1.467390234	-1.780516551	11.82064484	5.020064144	13.60116139	0.801612264	-5.405452338
IL	WE	40	BROWN	17009	1996	2690	3226.529	-38.971	-10.35382792	-3.094137884	-6.723982902	7.259690036	8.39740919	-7.231411895	2.175868861	-2.527771517	9.407280756	4.217915271	-7.999859847	4.338041695	-1.830909076	12.33790154	24.81478357	-9.523111402	1.542589417	-3.990260992	11.06570082	10.0914887	-22.59167764	-11.86997151	-17.23082458	10.72170613	2.7486913	-5.630224496	6.97557841	0.672676957	12.60580291	1.249631838	-7.600694246	2.667622654	-2.466535796	10.2683169	2.99141137	-0.409266408	12.40306474	5.996899166	12.81233115	1.352309237	-6.505723955
IL	WE	43	BROWN	17009	1997	2891.75	3402.73	137.23	-2.583018117	9.324919022	3.370950452	11.90793714	0.979150184	-17.42072388	-8.847779422	-13.13425165	8.572944458	8.93289614	-14.29883243	-2.655989534	-8.477410982	11.6428429	6.355634517	-12.92305223	-0.692774191	-6.807913211	12.23027804	24.49310432	-7.754687499	1.826152155	-2.964267672	9.580839654	3.115090621	-4.157068409	0.041864082	-2.057602163	4.198932491	0.886343769	-6.040304322	3.452949988	-1.293677167	9.49325431	0.922909384	-1.393318651	8.22620789	3.41644462	9.619526541	64.58804196	-1.771530139
IL	WE	45	BROWN	17009	1998	3026.25	3511.681	246.181	1.589346671	11.05022053	6.319783598	9.460873854	27.28660801	-9.55513996	-2.058053653	-5.806596807	7.497086307	21.39753419	-9.427751163	-1.929474776	-5.67861297	7.498276387	6.987943974	-3.500841788	3.311553161	-0.094644313	6.812394949	1.269087616	-2.446778198	6.745222624	2.149222213	9.192000822	2.962115915	-2.168931042	5.571220401	1.70114468	7.740151443	24.79873509	0.176554199	7.382681649	3.779617924	7.206127451	32.66848536	3.028649241	9.575140472	6.301894856	6.54649123	3.252051013	0.137224079
IL	WE	44	BROWN	17009	1999	2959	3418.882	153.382	-19.63229057	-7.019545737	-13.32591815	12.61274483	21.61273077	-14.29947116	-4.904767149	-9.602119155	9.394704011	9.039650432	-4.65479146	3.318293446	-0.668249007	7.973084906	6.574406994	-1.89741805	5.309188599	1.705885274	7.206606649	24.15921583	-1.22828766	6.526743295	2.649227817	7.755030955	9.343748902	0.783105135	11.67222965	6.227667392	10.88912452	21.56101333	-3.257528557	8.839368839	2.790920141	12.0968974	8.383290897	-4.399817781	2.353945919	-1.022935931	6.7537637	13.0767296	-2.823707218
IL	WE	46	BROWN	17009	2000	3093.5	3527.833	262.333	-4.559438239	7.15964976	1.300105761	11.719088	2.778989156	-3.035043134	6.105116475	1.535036671	9.140159609	6.629199344	-7.667598777	2.036703739	-2.815447519	9.704302516	3.467766301	-13.51965488	-2.039209843	-7.779432362	11.48044504	1.009652286	-9.666758243	-0.325632287	-4.996195265	9.341125956	6.220907104	-4.004778651	7.810559822	1.902890585	11.81533847	0.952943936	-3.367685785	4.111305219	0.371809717	7.478991004	29.15832625	3.134028705	11.90656481	7.52029676	8.772536109	7.384388142	2.193656354
IL	WE	41	BROWN	17009	2001	2757.25	3166.034	-99.466	-12.04950533	-1.195479135	-6.622492233	10.8540262	0.920293162	-6.649233296	1.168955859	-2.740138719	7.818189155	9.375410817	-7.92074331	0.291889438	-3.814426936	8.212632748	0.94161009	-9.495069437	1.134028878	-4.18052028	10.62909831	11.50891518	-8.146659917	1.689123429	-3.228768244	9.835783346	56.81019746	-6.022216577	6.309296606	0.143540015	12.33151318	29.22444206	-6.577297624	1.354116232	-2.611590696	7.931413856	3.545675749	-5.974152589	4.818639673	-0.577756458	10.79279226	41.41493536	-6.244542162
IL	WE	45	BROWN	17009	2002	3026.25	3409.485	143.985	-10.69486795	-0.029906975	-5.362387463	10.66496098	5.868124787	-2.837507686	7.33680109	2.249646702	10.17430878	0.876440286	-5.325053532	3.643575598	-0.840738967	8.96862913	3.220345226	-0.938480732	12.67709494	5.869307103	13.61557567	1.108980262	-4.503873015	4.511485138	0.003806062	9.015358153	62.36754029	-4.191209016	6.496144255	1.152467619	10.68735327	4.426201158	-3.048035522	8.458320702	2.70514259	11.50635622	0.793990471	-0.17616019	10.92006784	5.371953825	11.09622803	15.17716327	-11.32731018
IL	WE	41	BROWN	17009	2003	2757.25	3114.936	-150.564	-5.812416078	2.154079286	-1.829168396	7.966495364	6.376083077	-7.515291653	3.490254573	-2.01251854	11.00554623	0.876440286	-13.82649232	-3.126301343	-8.476396832	10.70019098	4.48270963	-15.93272885	-5.416446183	-10.67458752	10.51628267	2.035004567	-4.379463864	5.73858206	0.679559098	10.11804592	9.861422658	-13.05749876	-0.828695802	-6.943097281	12.22880296	3.470324815	-7.957483879	1.65220494	-3.152639469	9.609688819	25.09352748	-7.095300109	2.203403914	-2.445948098	9.298704023	5.211871949	-8.139878433
IL	WE	47	BROWN	17009	2004	3160.75	3492.887	227.387	-6.200928647	5.080736371	-0.560096138	11.28166502	6.706117146	-6.041034882	3.896515683	-1.0722596	9.937550565	1.17977104	-8.815805013	0.729627528	-4.043088743	9.545432541	6.214203902	-11.09516195	-1.324076695	-6.209619323	9.771085255	4.262768895	-16.52633715	-6.806048254	-11.6661927	9.720288896	12.97959172	-9.162056907	-1.023289417	-5.092673162	8.13876749	2.12863693	-9.622941757	1.827719794	-3.897610982	11.45066155	1.1083234	-0.787716926	9.150848305	4.181565689	9.938565231	1.30909756	1.066370619
IL	WE	44	BROWN	17009	2005	2959	3265.588	0.088	-2.367636996	5.234838028	1.433600516	7.602475024	70.6793446	-5.152454845	3.703887371	-0.724283737	8.856342216	38.00674784	-11.83734172	-2.85712001	-7.347230865	8.98022171	1.168823304	-8.419147785	2.576404299	-2.921371743	10.99555208	1.005256367	-4.27145196	3.772673033	-0.249389464	8.044124993	6.100988446	-3.9354134	6.23279386	1.14869023	10.16820726	11.80176634	-0.549528243	9.45820752	4.454339639	10.00773576	23.1529752	-2.383976576	5.706845945	1.661434685	8.090822521	3.660789777	-4.601117897
IL	WE	45	BROWN	17009	2006	3026.25	3307.289	41.789	0.286140586	6.725501011	3.505820799	6.439360425	9.691585497	-0.744462963	8.501820003	3.87867852	9.246282966	7.997212761	-2.399470108	7.850115619	2.725322756	10.24958573	10.83432756	-2.390920963	6.378461693	1.993770365	8.769382656	4.367598735	-1.176373358	8.113861759	3.4687442	9.290235117	22.49226811	-7.71386701	1.958136749	-2.87786513	9.672003759	1.230192937	-8.438104508	4.947857234	-1.745123637	13.38596174	3.283124798	-8.251427564	4.6082891	-1.821569232	12.85971666	0.77763922	-4.110698327
IL	WE	35	BROWN	17009	2007	2353.75	2609.24	-656.26	-0.778874707	8.818396324	4.019760809	9.597271031	16.17087001	-4.008218251	5.914251766	0.953016757	9.922470017	19.61353929	-9.823916986	-1.114473515	-5.469195251	8.709443471	13.27522512	-7.91613836	1.645977755	-3.135080303	9.562116115	3.395976381	-15.42343544	-5.213447823	-10.31844163	10.20998762	1.398739219	-14.74128238	-6.065512798	-10.40339759	8.675769582	1.466686795	-13.29197173	-2.258359003	-7.775165367	11.03361273	12.90950276	-2.694335318	7.841316055	2.573490369	10.53565137	38.16289123	-4.463819829
IL	WE	37	BROWN	17009	2008	2488.25	2718.191	-547.309	-6.927642921	3.434999162	-1.74632188	10.36264208	6.013198248	-1.967770713	6.84524599	2.438737639	8.813016703	55.07354847	-13.1960744	-1.85129378	-7.52368409	11.34478062	1.622975499	-11.30063394	1.501592998	-4.899520471	12.80222694	1.508745834	-8.587083026	3.292980383	-2.647051322	11.88006341	29.03923403	-6.086107999	1.893323279	-2.09639236	7.979431278	32.95987549	-10.78292086	1.179213586	-4.801853637	11.96213445	42.36102333	-11.67516738	-2.493689146	-7.084428263	9.181478234	3.685641684	-3.99460002
IL	WE	46	BROWN	17009	2009	3093.5	3297.892	32.392	-6.463208926	1.777922595	-2.342643166	8.241131521	0.985734223	-10.33679807	1.332313765	-4.502242153	11.66911183	2.274725678	-14.81125771	-4.140762676	-9.476010193	10.67049503	1.538131137	-12.57164979	-2.900469175	-7.736059483	9.671180615	3.697804368	-10.50182215	1.467029614	-4.517396268	11.96885176	0.884971725	-1.348160726	13.20443347	5.928136371	14.55259419	13.9751895	-5.189309743	4.621619664	-0.283845039	9.810929407	19.62697987	-8.650765576	2.994918513	-2.827923531	11.64568409	1.046200972	-5.455068493
IL	WE	48.1	BROWN	17009	2010	3234.725	3413.568	148.068	-19.37475009	-9.279933956	-14.32734202	10.09481613	5.765045269	-14.98038827	-4.121807327	-9.551097799	10.85858094	1.948139077	-2.263197189	1.714008958	-0.274594116	3.977206147	4.89104916	-5.18130433	1.188262299	-1.996521016	6.369566629	22.44847867	-10.32173383	-0.845420049	-5.58357694	9.476313781	1.527294682	-9.970718558	-1.034336905	-5.502527732	8.936381653	15.50476264	-10.8701217	-0.593127215	-5.731624458	10.27699449	4.250878941	-8.595878495	0.850483785	-3.872697355	9.44636228	24.55783879	-8.849292175
IL	WE	38.8	BROWN	17009	2011	2609.3	2762.594	-502.906	-7.751582009	2.049847957	-2.850867026	9.801429966	14.70204084	-13.77386861	-4.441268366	-9.107568488	9.332600244	7.786409755	-12.0144136	-2.26957712	-7.14199536	9.74483648	9.826859529	-10.4306487	-2.67994022	-6.55529446	7.75070848	2.85888104	-11.1584989	-2.798657177	-6.978578039	8.359841723	31.32111399	-14.77573781	-3.037919674	-8.906828742	11.73781814	2.145827559	-0.942064959	10.65104607	4.854490554	11.59311103	1.746457604	-1.512150637	7.253898462	2.870873913	8.766049099	20.49749885	-2.50205806
IL	WE	37.4	BROWN	17009	2012	2515.15	2642.895	-622.605	-4.129636619	7.877778624	1.874071003	12.00741524	1.047068614	-7.397300245	4.441191668	-1.478054288	11.83849191	3.596775449	-9.494399226	1.507874995	-3.993262116	11.00227422	8.03218805	-3.827589833	3.486273844	-0.170657994	7.313863677	8.461205212	-0.61467803	11.73525675	5.560289358	12.34993478	9.968812399	-5.202541079	2.722234769	-1.240153155	7.924775848	4.726102911	-4.522662015	4.327754291	-0.097453862	8.850416306	4.388482467	-2.019670412	8.808601833	3.394465711	10.82827225	4.278085632	-1.935940622
IL	WE	48.1	BROWN	17009	2013	3234.725	3336.921	71.421	-10.31335175	0.655757384	-4.828797183	10.96910913	4.716547411	-2.920061155	7.384995107	2.232466976	10.30505626	24.94755245	-8.712116803	2.892801762	-2.909657521	11.60491856	0.880372868	-10.23235232	0.547192421	-4.84257995	10.77954474	7.06689653	-6.24140726	4.083344491	-1.079031384	10.32475175	46.3335746	-2.633858307	6.405736704	1.885939199	9.039595011	23.99029328	-5.789573314	5.525609742	-0.131981786	11.31518306	1.799180578	-10.01682739	0.842741567	-4.587042911	10.85956896	25.66479733	-5.41423644
IL	WE	51	BROWN	17009	2014	3429.75	3506.397	240.897	-17.79273917	-5.934878176	-11.86380867	11.85786099	10.68937029	-7.352427799	2.653090865	-2.349668467	10.00551866	14.79774614	-10.80347026	2.518995864	-4.142237198	13.32246612	3.342665924	-16.6292879	-3.020035926	-9.824661913	13.60925197	0.907103986	-14.65417942	-3.337332188	-8.995755804	11.31684723	11.79781919	-19.27459065	-8.654325639	-13.96445814	10.62026501	11.48536672	-13.65069068	-1.067590752	-7.359140716	12.58309993	19.78475349	-4.441134817	5.846310895	0.702588039	10.28744571	12.1473508	-16.39277377
IL	WE	49	BROWN	17009	2015	3295.25	3346.348	80.848	-11.27454685	-2.498534879	-6.886540865	8.776011971	18.1861994	-15.50494235	-4.299388111	-9.902165231	11.20555424	3.960063411	-4.76520941	6.995755743	1.115273166	11.76096515	1.100264204	-3.502845078	4.801844303	0.649499612	8.304689381	3.640727874	-8.033248984	2.360658286	-2.836295349	10.39390727	24.85619355	-7.830014621	3.388147478	-2.220933572	11.2181621	2.357470141	-13.06083925	-3.085654272	-8.073246761	9.975184978	2.203889988	-15.31168712	-3.790303493	-9.550995307	11.52138363	8.391446974	-13.7323413
IL	WE	52	BROWN	17009	2016	3497	3522.549	257.049	-5.110517048	2.541406136	-1.284555456	7.651923184	1.223956143	-10.34969678	1.137713419	-4.60599168	11.4874102	13.32840252	-11.90422341	-2.569144478	-7.236683944	9.335078932	8.306595994	-5.974870851	1.657842852	-2.158513999	7.632713703	0.876440286	-1.718608859	8.546933322	3.414162231	10.26554218	5.439156144	-7.803669534	1.366753534	-3.218458	9.170423068	4.293851887	-7.726008247	-0.077969175	-3.901988711	7.648039072	5.300233685	0.081004692	12.38201724	6.231510968	12.30101255	2.359681301	-3.541981093
IL	WE	57.1	BROWN	17009	2017	3839.975	3839.975	574.475	-11.28251877	-1.150135441	-6.216327106	10.13238333	7.078531487	-9.0689445	3.385953405	-2.841495547	12.45489791	3.166635698	0.267008685	5.616770518	2.941889602	5.349761833	21.89602815	-0.747305045	5.398297112	2.325496033	6.145602157	1.803773454	-5.340619774	3.703350178	-0.818634798	9.043969952	0.823227426	-5.498012869	7.635927311	1.068957221	13.13394018	4.295771599	-0.891490054	13.92883836	6.518674151	14.82032841	0.815173416	4.287381967	18.10840032	11.19789114	13.82101835	9.129743121	-2.057188433
IL	NW	41.5	BUREAU	17011	1990	2790.875	3876.356	-52.444	-4.939588788	3.115030694	-0.912279047	8.054619482	9.093212231	-5.009974826	4.236071945	-0.386951441	9.246046771	4.821329006	-2.988169844	6.937453897	1.974642027	9.925623741	13.65575748	-5.571270226	5.915419663	0.172074719	11.48668989	16.39146269	-6.427162412	5.043461434	-0.691850489	11.47062385	7.437667369	-2.746975131	8.565563944	2.909294407	11.31253908	2.543436239	-6.978298131	4.096141974	-1.441078079	11.0744401	23.93193028	-10.40161036	1.500069762	-4.450770299	11.90168012	20.74357422	-7.419519113
IL	NW	44.5	BUREAU	17011	1991	2992.625	4037.903	109.103	-14.2775683	-4.84062982	-9.55909906	9.43693848	11.72562269	-8.690586868	-0.87577655	-4.783181709	7.814810318	10.4453431	-9.303421164	0.483491826	-4.409964669	9.78691299	8.070928133	-15.93367017	-4.827783269	-10.38072672	11.1058869	1.292654103	-8.457618387	1.44264885	-3.507484769	9.900267237	1.051312015	-3.12484383	3.931662134	0.403409152	7.056505964	0.916072104	-10.00302491	0.577257633	-4.712883639	10.58028254	8.390628387	-3.979791849	4.923244085	0.471726118	8.903035934	5.096428927	-4.985989364
IL	NW	43	BUREAU	17011	1992	2891.75	3896.825	-31.975	-0.384212116	2.567810224	1.091799054	2.95202234	4.997698687	-3.414422468	4.17552472	0.380551126	7.589947188	6.58845549	-16.06613985	-1.165831368	-8.615985609	14.90030848	6.538466277	-8.564587133	1.182004351	-3.691291391	9.746591484	13.73466556	-3.473844987	5.47045901	0.998307012	8.944303997	0.851541035	-7.293817177	1.171054624	-3.061381277	8.464871801	3.292698381	-2.186561124	2.406171258	0.109805067	4.592732382	19.03651165	-1.456323296	7.054116241	2.798896473	8.510439537	11.39193183	-1.215717162
IL	NW	46.5	BUREAU	17011	1993	3127.125	4091.997	163.197	-9.162297955	-0.612314284	-4.88730612	8.549983671	27.13001104	-7.845252705	-2.400536535	-5.12289462	5.44471617	20.16607676	-11.48687449	-1.9019278	-6.694401145	9.58494669	14.56727936	-6.169410408	2.813359	-1.678025704	8.982769408	1.454773498	-7.994874581	3.705513603	-2.144680489	11.70038818	0.851541035	-2.249803669	3.206801255	0.478498793	5.456604924	2.255666842	-11.00970366	-3.66866497	-7.339184315	7.34103869	11.81988461	-13.83362356	-4.496363183	-9.164993372	9.337260377	13.90730088	-8.054187889
IL	NW	51.5	BUREAU	17011	1994	3463.375	4388.044	459.244	-8.903649867	-0.51259003	-4.708119949	8.391059837	8.617279227	-15.54438505	-5.591583836	-10.56798444	9.952801214	4.791628879	-27.03128367	-15.58818617	-21.30973492	11.4430975	3.370625701	-5.949861395	1.090910811	-2.429475292	7.040772206	13.89441412	-16.02434596	-6.070334944	-11.04734045	9.954011016	3.396380972	-16.29270926	-5.688522186	-10.99061572	10.60418707	2.506451453	-6.098037935	5.466052726	-0.315992604	11.56409066	4.865466342	-6.358948617	2.694059119	-1.832444749	9.053007736	38.83093723	-11.09312248
IL	NW	43.5	BUREAU	17011	1995	2925.375	3809.841	-118.959	-15.15998604	-6.369811422	-10.76489873	8.790174618	6.636112156	-7.164585853	-0.35517815	-3.759882002	6.809407703	31.54467116	-4.51839141	0.608302069	-1.95504467	5.126693479	22.88132603	-13.63025634	-3.349052547	-8.489654444	10.28120379	4.729874835	-7.542494328	0.968757098	-3.286868615	8.511251426	1.248721419	-15.20548282	-4.23050386	-9.71799334	10.97497896	1.598936356	-13.38326582	-0.5357368	-6.95950131	12.84752902	1.338669434	-3.280345143	8.025254138	2.372454497	11.30559928	1.306863701	-8.25242945
IL	NW	46.5	BUREAU	17011	1996	3127.125	3971.388	42.588	-11.90211878	-3.965876577	-7.933997679	7.936242203	1.700623883	-9.069729258	0.299520428	-4.385104415	9.369249686	6.472062571	-10.00228343	2.194567628	-3.903857901	12.19685106	17.60436005	-10.90171542	-0.438347301	-5.670031361	10.46336812	6.761769201	-25.5420767	-15.3425895	-20.4423331	10.1994872	1.766855066	-7.399522044	4.039831434	-1.679845305	11.43935348	2.414837512	-8.32391289	0.053197908	-4.135357491	8.377110798	2.658621714	-2.232365064	9.849459973	3.808547455	12.08182504	1.777023526	-8.550379743
IL	NW	48.5	BUREAU	17011	1997	3261.625	4065.685	136.885	-5.002160689	5.976845761	0.487342536	10.97900645	2.858653935	-18.44099901	-9.092722981	-13.766861	9.348276029	11.17409084	-15.81536645	-5.451763686	-10.63356507	10.36360276	10.91873436	-14.78176109	-3.458122282	-9.119941686	11.32363881	18.10118847	-8.953876735	-0.179965551	-4.566921143	8.773911184	6.705696554	-5.518547556	-1.103362634	-3.310955095	4.415184922	2.035285706	-10.61525452	0.2524061	-5.18142421	10.86766062	7.183115686	-4.918824176	3.972533154	-0.473145511	8.89135733	73.63857741	-2.672712392
IL	NW	52.5	BUREAU	17011	1998	3530.625	4294.482	365.682	-0.360200017	8.511011756	4.075405869	8.871211773	38.92159122	-12.69631283	-3.816188102	-8.256250466	8.880124728	17.46237485	-11.65189333	-2.983047164	-7.317470247	8.668846166	5.566931103	-5.08479755	1.083426917	-2.000685317	6.168224467	3.186745015	-2.882307392	3.562995074	0.340343841	6.445302466	6.685289637	-3.442239822	3.192973266	-0.124633278	6.635213088	16.67779727	-0.264960471	6.257454741	2.996247135	6.522415212	11.7616508	0.426348826	8.797995287	4.612172056	8.371646461	6.88052613	-0.573684928
IL	NW	45	BUREAU	17011	1999	3026.25	3749.904	-178.896	-20.67347794	-8.524259704	-14.59886882	12.14921824	23.83646471	-17.28980046	-8.603705215	-12.94675284	8.686095245	8.265841706	-7.831319596	0.608496036	-3.61141178	8.439815632	23.2892802	-3.195003542	3.084257685	-0.055372928	6.279261227	26.72945394	-2.529806936	4.626249924	1.048221494	7.15605686	7.226299578	-2.221367627	8.958514566	3.36857347	11.17988219	3.045134692	-5.545716557	5.969534727	0.211909085	11.51525128	6.058186802	-7.295251479	0.777360785	-3.258945347	8.072612264	2.784836947	-2.972457706
IL	NW	48	BUREAU	17011	2000	3228	3911.451	-17.349	-5.748896308	4.280361721	-0.734267294	10.02925803	6.394029861	-4.677142487	3.509074093	-0.584034197	8.18621658	6.806156338	-10.06551862	-1.511552698	-5.788535659	8.553965922	19.69397045	-18.53810609	-6.463881711	-12.5009939	12.07422438	1.074206985	-11.12595301	-1.712928396	-6.419440703	9.413024614	8.869779927	-8.127998266	2.364472387	-2.88176294	10.49247065	0.939585186	-5.79758407	1.521079658	-2.138252206	7.318663728	10.56890971	-0.646604137	8.684289639	4.018842751	9.330893776	19.64092661	0.235086329
IL	NW	49	BUREAU	17011	2001	3295.25	3938.498	9.698	-11.89492943	-2.069164145	-6.982046788	9.825765285	1.051890746	-8.017921428	-0.560207413	-4.289064421	7.457714015	7.022090654	-9.851653943	-2.094030459	-5.972842201	7.757623484	1.906144089	-12.45397055	-1.651434839	-7.052702695	10.80253571	5.041602542	-9.243892818	-0.345552849	-4.794722834	8.898339969	36.33203588	-7.463700173	1.574779869	-2.944460152	9.038480042	34.39842411	-8.43127631	-0.263820496	-4.347548403	8.167455814	3.941346503	-8.156410417	2.071065683	-3.042672367	10.2274761	34.36757208	-7.619471213
IL	NW	49	BUREAU	17011	2002	3295.25	3898.295	-30.505	-11.67627629	-0.669989256	-6.173132773	11.00628703	1.696818381	-2.963929471	6.899699312	1.967884921	9.863628783	0.902217217	-8.157995398	0.812314101	-3.672840648	8.970309499	3.127995542	-1.502658127	11.31746334	4.907402604	12.82012146	0.816847196	-7.943662245	1.283443101	-3.330109572	9.227105346	31.39592548	-6.78153606	4.012930227	-1.384302917	10.79446629	3.849806774	-4.318082137	6.410473126	1.046195495	10.72855526	2.287672409	-1.165266331	8.832724736	3.833729202	9.997991067	22.98162782	-12.78201477
IL	NW	37	BUREAU	17011	2003	2488.25	3051.092	-877.708	-5.705726792	1.594261903	-2.055732445	7.299988695	2.307688403	-9.967717412	1.608544689	-4.179586362	11.5762621	1.574744486	-15.40406364	-4.360634902	-9.882349271	11.04342874	1.067210117	-17.32218543	-6.391028875	-11.85660715	10.93115656	2.637867482	-6.003021016	1.95168728	-2.025666868	7.954708296	5.02056487	-15.95176567	-2.757077397	-9.354421534	13.19468827	1.210978983	-10.73588462	0.439764133	-5.148060243	11.17564875	10.34407468	-9.711817914	1.085031911	-4.313393001	10.79684983	1.466678548	-10.92080642
IL	NW	51	BUREAU	17011	2004	3429.75	3952.389	23.589	-9.499497802	1.095008055	-4.202244873	10.59450586	7.234393251	-7.062164833	0.724557464	-3.168803685	7.786722297	0.964000432	-10.2798947	-1.492133638	-5.886014169	8.787761062	4.938175432	-13.68168468	-4.314540855	-8.998112768	9.367143825	4.135212908	-17.96893458	-8.177545231	-13.07323991	9.791389349	9.261093672	-9.429026939	-1.667083077	-5.548055008	7.761943862	4.994252385	-12.69088548	-0.449766168	-6.570325824	12.24111931	0.923439666	-2.183017785	6.399711825	2.10834702	8.58272961	9.620388599	-0.205818213
IL	NW	48	BUREAU	17011	2005	3228	3710.436	-218.364	-5.135177962	2.116478275	-1.509349844	7.251656237	48.92458714	-6.342416899	0.618610593	-2.861903153	6.961027492	28.01855186	-13.58140589	-5.596071437	-9.588738664	7.985334453	3.266516058	-11.07220278	-0.205565542	-5.638884161	10.86663724	5.184824616	-4.862506076	4.246293616	-0.30810623	9.108799692	1.563074706	-3.70919244	5.153207302	0.722007431	8.862399742	9.182202256	-4.010963896	4.999037793	0.494036948	9.010001689	13.52356824	-4.148413967	3.264995672	-0.441709148	7.413409639	4.61475769	-6.804634317
IL	NW	53	BUREAU	17011	2006	3564.25	4006.483	77.683	0.02806887	4.587427975	2.307748422	4.559359105	13.90284806	-2.272927556	6.385937025	2.056504735	8.658864581	9.953796784	-4.407754327	5.347150835	0.469698254	9.754905162	13.95222573	-5.149369782	3.749936684	-0.699716549	8.899306466	11.21474663	-2.125587596	6.021870919	1.948141662	8.147458515	33.6567472	-8.901099337	1.535564826	-3.682767255	10.43666416	2.107964501	-10.44649036	2.472764551	-3.986862904	12.91925491	13.55453487	-9.474846151	2.455416473	-3.509714839	11.93026262	0.910493542	-6.341037779
IL	NW	51	BUREAU	17011	2007	3429.75	3831.78	-97.02	-1.578980099	8.138660439	3.27984017	9.717640538	14.96118152	-3.93000999	3.900911477	-0.014549256	7.830921467	11.94355803	-11.74518784	-2.761740641	-7.253464241	8.983447199	12.87005199	-10.89334612	-1.088826485	-5.991086303	9.804519635	2.187456881	-17.62158762	-8.194077536	-12.90783258	9.427510084	1.521746484	-20.85335253	-10.96496741	-15.90915997	9.88838512	8.615141162	-15.23049547	-5.192606933	-10.2115512	10.03788854	10.51356606	-4.385045086	4.6760515	0.145503207	9.061096586	18.3817985	-5.136937944
IL	NW	49	BUREAU	17011	2008	3295.25	3657.077	-271.723	-8.638538417	2.177904915	-3.230316751	10.81644333	9.95670204	-3.139186652	4.411861057	0.636337202	7.551047709	30.0633535	-15.39952392	-4.193609619	-9.79656677	11.2059143	3.666550772	-16.17595745	-3.250189678	-9.713073564	12.92576777	7.231533301	-8.88003039	-0.040126411	-4.460078401	8.839903979	13.55995571	-9.402590052	-1.83139098	-5.616990516	7.571199072	22.70401671	-14.22222729	-1.675273781	-7.948750536	12.54695351	28.03628585	-13.88759528	-3.987040499	-8.93731789	9.900554781	7.000071469	-7.546146989
IL	NW	44	BUREAU	17011	2009	2959	3280.624	-648.176	-8.88250107	-0.596327446	-4.739414258	8.286173624	2.218704394	-14.12923695	-4.323001768	-9.226119359	9.806235182	12.97958734	-20.58442929	-8.692497621	-14.63846346	11.89193167	1.407974876	-16.12183711	-6.56395462	-11.34289587	9.55788249	1.18843702	-13.65506889	-2.472180189	-8.06362454	11.1828887	1.035836309	-3.757230189	8.854548875	2.548659343	12.61177906	13.37987591	-6.738970763	2.715000615	-2.011985074	9.453971378	13.41274427	-10.73429389	0.100209254	-5.317042318	10.83450314	6.544144771	-8.020838914
IL	NW	55	BUREAU	17011	2010	3698.75	3980.171	51.371	-20.22566108	-10.35565476	-15.29065792	9.87000632	6.201395307	-15.0202081	-4.446004894	-9.733106497	10.57420321	1.684844421	-5.105389326	-0.709324499	-2.907356913	4.396064827	3.869069192	-6.960101955	-0.824945365	-3.89252366	6.13515659	14.84394923	-11.91034106	-2.742650335	-7.326495698	9.167690725	1.918133484	-9.06490019	-1.826523395	-5.445711793	7.238376795	9.003922211	-12.20304103	-1.524235327	-6.863638179	10.6788057	1.603189396	-7.938807945	0.290363941	-3.824222002	8.229171886	11.12123393	-8.155877487
IL	NW	58.1	BUREAU	17011	2011	3907.225	4148.443	219.643	-9.925666026	-0.570684279	-5.248175153	9.354981747	7.943500284	-13.28102378	-4.138756391	-8.709890086	9.142267389	5.858225761	-13.24903682	-4.292843839	-8.77094033	8.956192981	9.909892203	-11.35667418	-4.564181742	-7.960427961	6.792492438	4.974207423	-11.1441886	-3.816772287	-7.480480444	7.327416313	30.64361628	-17.37375905	-4.829482389	-11.10162072	12.54427666	6.550743806	-1.940763294	7.593668125	2.826452415	9.534431419	3.25442968	-2.916369067	3.170525648	0.12707829	6.086894715	27.62465859	-4.274766599
IL	NW	55	BUREAU	17011	2012	3698.75	3899.765	-29.035	-5.884368709	5.391003389	-0.24668266	11.2753721	1.839408252	-8.690771445	3.612652839	-2.539059303	12.30342428	5.255553904	-11.85866352	-2.106778747	-6.982721134	9.751884773	6.874631741	-5.125518499	2.345633506	-1.389942497	7.471152005	3.646344138	-2.992215679	6.536361542	1.772072932	9.528577221	4.282619502	-7.29548548	1.182950891	-3.056267295	8.478436371	2.793438485	-5.457815844	4.043333503	-0.707241171	9.501149347	9.411592713	-4.951058001	4.810261794	-0.070398103	9.761319795	15.52557393	-2.822981526
IL	NW	56.3	BUREAU	17011	2013	3786.175	3946.987	18.187	-11.89918698	-1.052608512	-6.475897746	10.84657847	0.828859819	-5.294826553	5.18851153	-0.053157511	10.48333808	32.87751286	-10.61447277	0.734071468	-4.940200651	11.34854424	0.785126554	-12.28452971	-2.254749975	-7.269639843	10.02977974	10.89957884	-9.437445996	1.104855842	-4.166295077	10.54230184	44.43175295	-5.470983817	2.68737486	-1.391804478	8.158358677	29.46968087	-7.259026105	2.230981843	-2.514022131	9.490007948	1.233506816	-11.38383071	-0.494494382	-5.939162546	10.88933633	13.95585504	-6.790907469
IL	NW	59.9	BUREAU	17011	2014	4028.275	4148.884	220.084	-19.75089826	-9.091590658	-14.42124446	10.6593076	14.22645694	-8.978759447	-0.471133102	-4.724946275	8.507626345	15.23265531	-13.40378066	-1.277111709	-7.340446185	12.12666895	6.287179412	-19.82067801	-7.240354669	-13.53051634	12.58032334	4.640668934	-18.30950643	-5.880909018	-12.09520772	12.42859741	10.13554439	-21.71452153	-10.21486035	-15.96469094	11.49966118	8.641131742	-15.37249664	-3.552612559	-9.4625546	11.81988408	9.012807742	-7.571855145	1.591099952	-2.990377597	9.162955097	31.74694405	-18.56352947
IL	NW	60.2	BUREAU	17011	2015	4048.45	4128.856	200.056	-14.32362034	-4.808444304	-9.566032322	9.515176036	15.71734463	-18.39541882	-7.038756149	-12.71708748	11.35666267	3.155689246	-5.569088669	2.961256008	-1.303916331	8.530344677	1.962467113	-4.652302575	1.501906839	-1.575197868	6.154209414	4.342026638	-10.36197481	-0.949043053	-5.655508932	9.412931757	30.09927923	-11.60024077	-0.738306635	-6.169273703	10.86193414	1.718199222	-16.05404985	-6.251793901	-11.15292188	9.802255949	0.964323214	-17.59810286	-6.693938358	-12.14602061	10.9041645	1.480657785	-16.59786356
IL	NW	64.2	BUREAU	17011	2016	4317.45	4357.653	428.853	-6.812821555	0.322140793	-3.245340381	7.134962348	1.225040193	-10.77204875	-1.614199754	-6.193124252	9.157848996	11.63863396	-15.04823919	-5.213487821	-10.13086351	9.834751369	5.916539141	-6.547177844	0.567339934	-2.989918955	7.114517778	3.068120319	-3.762624367	4.565826167	0.4016009	8.328450534	17.13187064	-8.924693451	-0.626435534	-4.775564493	8.298257917	1.680804637	-10.30545706	-2.545164157	-6.425310609	7.760292903	5.408796362	-1.069788395	8.786876438	3.858544022	9.856664833	1.300418885	-4.169496243
IL	NW	59.1	BUREAU	17011	2017	3974.475	3974.475	45.675	-11.89833234	-2.811934849	-7.355133595	9.086397491	2.839464504	-9.740784748	0.419555442	-4.660614653	10.16034019	6.747695627	-1.308312417	3.891537831	1.291612707	5.199850248	37.54319449	-1.660276789	3.598068204	0.968895707	5.258344993	2.658395649	-8.100768521	0.915236081	-3.59276622	9.016004602	1.145142968	-7.000151734	4.400003508	-1.300074113	11.40015524	7.559684487	-2.752149803	10.59762978	3.922739986	13.34977958	1.546134642	2.143326093	16.20251075	9.172918422	14.05918466	6.887157165	-3.013235124
IL	NW	48.5	CARROLL	17015	1990	3261.625	4369.3	166.4	-6.392383564	2.544096545	-1.924143509	8.936480109	16.37578425	-6.2895519	3.635857199	-1.32684735	9.925409099	1.337038987	-4.547389186	6.322251177	0.887430996	10.86964036	7.78393662	-7.4297374	4.530693773	-1.449521813	11.96043117	11.22268938	-8.300323243	4.223695455	-2.038313894	12.5240187	5.764869686	-4.756067576	7.632829167	1.438380796	12.38889674	0.768113621	-7.926595908	3.086291946	-2.420151981	11.01288785	19.92000633	-10.95464422	1.114000728	-4.920321746	12.06864495	14.83844024	-8.385490369
IL	NW	52.5	CARROLL	17015	1991	3530.625	4597.275	394.375	-16.99695328	-5.554534875	-11.27574408	11.44241841	11.91549252	-10.66618669	-1.499464669	-6.08282568	9.166722021	6.810330054	-9.583536644	0.306334866	-4.638600889	9.88987151	6.007119694	-18.5670807	-5.954047501	-12.2605641	12.6130332	0.683355572	-12.27019237	0.346229481	-5.961981445	12.61642185	0.733800287	-4.679373475	4.463454308	-0.107959584	9.142827783	0.688178046	-10.80789996	0.12889726	-5.33950135	10.93679722	5.062213758	-5.585109691	4.117696694	-0.733706498	9.702806385	4.30316708	-7.218137845
IL	NW	43.5	CARROLL	17015	1992	2925.375	3951	-251.9	-1.218220019	1.573044363	0.177412172	2.791264382	3.842283106	-3.931293051	3.340230742	-0.295531155	7.271523793	6.84461919	-17.39729106	-2.189833385	-9.793562223	15.20745768	4.30767699	-10.15148327	0.164010198	-4.993736536	10.31549347	13.05314551	-4.94556435	4.345662785	-0.299950783	9.291227135	0.666165189	-8.550600797	0.911942948	-3.819328925	9.462543745	2.284272068	-3.506096373	1.57944199	-0.963327191	5.085538363	17.95475192	-2.257147596	5.866347399	1.804599902	8.123494995	16.38292225	-2.335628846
IL	NW	41.5	CARROLL	17015	1993	2790.875	3775.475	-427.425	-9.720865753	-1.419866301	-5.570366027	8.300999452	21.08859207	-9.712064711	-2.790113898	-6.251089305	6.921950813	21.06586864	-14.17394596	-2.879127235	-8.526536598	11.29481873	15.95316411	-6.820110368	2.273313682	-2.273398343	9.09342405	3.716402957	-8.888531194	2.638466508	-3.125032343	11.5269977	0.666165189	-3.399388427	2.202928194	-0.598230116	5.602316621	3.041591873	-11.00303239	-3.468032829	-7.23553261	7.534999561	5.254283524	-14.70873294	-4.58705469	-9.647893815	10.12167825	14.08451334	-9.038311091
IL	NW	54.5	CARROLL	17015	1994	3665.125	4608.7	405.8	-10.75207024	-1.114647243	-5.933358742	9.637422997	11.60112647	-18.72758817	-6.334569223	-12.5310787	12.39301895	2.721987601	-29.34563136	-16.98777184	-23.1667016	12.35785952	4.851446309	-9.268456394	-0.067231405	-4.6678439	9.201224989	14.77576855	-19.11344813	-8.021758972	-13.56760355	11.09168916	2.623856157	-20.20185438	-7.544307593	-13.87308099	12.65754679	6.256023835	-11.89216301	3.582416192	-4.154873409	15.4745792	12.0035492	-7.144563501	1.955516323	-2.594523589	9.100079824	44.35119641	-13.00717141
IL	NW	51.5	CARROLL	17015	1995	3463.375	4365.925	163.025	-16.98339419	-7.270999233	-12.12719671	9.712394957	9.91261845	-8.184134973	-1.788958959	-4.986546966	6.395176014	19.81917685	-4.948346744	0.399665143	-2.274340801	5.348011887	23.43833365	-14.90891506	-3.601983364	-9.255449212	11.3069317	4.150331742	-8.295470437	1.101820289	-3.596825074	9.397290726	0.666165189	-15.85484509	-4.466361072	-10.16060308	11.38848402	1.178227301	-14.2783826	-2.000079033	-8.139230817	12.27830357	1.300154626	-4.09329088	7.018620213	1.462664666	11.11191109	0.688178046	-9.479679454
IL	NW	48	CARROLL	17015	1996	3228	4089.525	-113.375	-13.54679605	-4.662890364	-9.104843207	8.883905686	0.959865505	-10.16081426	0.149549057	-5.005632601	10.31036332	24.61671865	-11.66073271	1.074109234	-5.293311738	12.73484194	26.4847804	-13.57201414	-1.798967296	-7.685490718	11.77304684	18.2834182	-28.14151253	-16.58832443	-22.36491848	11.5531881	1.00749091	-9.260712635	3.008842903	-3.125934866	12.26955554	1.088910232	-9.336255741	-0.333704617	-4.834980179	9.002551124	1.575585533	-3.542370501	8.218604578	2.338117038	11.76097508	1.742437183	-10.60524369
IL	NW	50.5	CARROLL	17015	1997	3396.125	4216.625	13.725	-6.341323604	4.82039299	-0.760465307	11.16171659	6.467245578	-18.09392927	-8.209409701	-13.15166949	9.884519569	7.804555436	-16.82162066	-5.230712804	-11.02616673	11.59090786	9.061321384	-15.22097578	-3.908231951	-9.564603866	11.31274383	18.96836548	-10.14707702	-0.336068319	-5.24157267	9.811008701	8.638282845	-7.265125833	-1.194609982	-4.229867908	6.070515851	3.507122876	-12.73074544	-0.022385621	-6.376565531	12.70835982	11.1161353	-5.937353964	3.108453277	-1.414450344	9.045807241	52.95721701	-2.489577667
IL	NW	56	CARROLL	17015	1998	3766	4545.475	342.575	-1.783384872	6.83422878	2.525421954	8.617613652	27.5153958	-13.16420917	-4.382936849	-8.77357301	8.781272321	7.692058698	-10.42721302	-2.603692074	-6.515452547	7.823520946	5.626391906	-4.777198499	0.828479689	-1.974359405	5.605678188	2.703618173	-3.021765254	2.745306776	-0.138229239	5.76707203	6.051917808	-4.695894302	2.809913772	-0.942990265	7.505808074	9.009013195	-0.541543163	6.260988852	2.859722844	6.802532015	17.55137222	-0.209918233	8.546529579	4.168305673	8.756447812	3.638626146	-1.037611553
IL	NW	54	CARROLL	17015	1999	3631.5	4369.95	167.05	-21.56316756	-9.257113884	-15.41014072	12.30605368	23.80159276	-19.50285673	-9.978980457	-14.74091859	9.523876273	9.832763091	-8.532731841	0.849935512	-3.841398164	9.382667353	11.17544453	-4.829884837	2.261145362	-1.284369737	7.091030199	23.11919206	-3.465168408	4.252657785	0.393744689	7.717826193	4.117791627	-3.073501585	8.340606708	2.633552561	11.41410829	5.66994312	-5.835966265	6.30917951	0.236606623	12.14514578	8.518481143	-7.928518137	0.924468131	-3.502025003	8.852986268	3.274761243	-2.977172509
IL	NW	49	CARROLL	17015	2000	3295.25	3992.675	-210.225	-7.507079344	3.004069185	-2.251505079	10.51114853	7.260859664	-5.863957297	2.935304709	-1.464326294	8.799262006	5.931243058	-11.55608786	-1.775192597	-6.665640229	9.780895263	11.06090779	-20.06551129	-6.585643529	-13.32557741	13.47986776	3.071180845	-11.85828762	-1.196947797	-6.527617709	10.66133982	7.169583435	-9.593878569	2.268337237	-3.662770666	11.86221581	0.941147619	-7.341785348	0.98000711	-3.180889119	8.321792458	16.13669539	-3.126518361	7.801773204	2.337627422	10.92829157	24.71478392	-0.659227673
IL	NW	55	CARROLL	17015	2001	3698.75	4355.15	152.25	-12.86416572	-1.908637395	-7.386401558	10.95552833	1.537510736	-9.351991558	-0.53214912	-4.942070339	8.819842438	5.984831521	-11.18698689	-2.035765493	-6.611376192	9.151221397	1.564748925	-13.55813843	-2.127486685	-7.842812558	11.43065175	3.027600347	-10.24812049	-0.771331878	-5.509726184	9.476788612	35.00403363	-9.85785924	-0.301666175	-5.079762708	9.556193065	60.23858811	-9.824190503	-0.985975666	-5.405083085	8.838214837	3.5731483	-9.67400568	0.936837087	-4.368584296	10.61084277	30.42815137	-8.42300821
IL	NW	57	CARROLL	17015	2002	3833.25	4448.625	245.725	-12.52516595	-0.93438784	-6.729776895	11.59077811	0.647801616	-3.564933932	6.742758318	1.588912193	10.30769225	0.904155168	-9.764540122	-0.292724283	-5.028632203	9.471815839	6.924080635	-2.793538017	10.43717895	3.821820466	13.23071697	0.658430869	-8.871746992	1.082126933	-3.89481003	9.953873925	17.83354192	-7.426642536	4.154442698	-1.636099919	11.58108523	6.361664739	-3.945058872	6.349734459	1.202337794	10.29479333	1.519763352	-1.230891094	9.230335961	3.999722434	10.46122706	33.63702271	-12.92048591
IL	NW	35	CARROLL	17015	2003	2353.75	2928.1	-1274.8	-6.636207339	1.321891647	-2.657157846	7.958098986	6.409138043	-10.33201541	2.016122136	-4.157946637	12.34813755	1.300571208	-15.43060446	-4.627582444	-10.02909345	10.80302202	0.645644111	-17.55831438	-6.671910243	-12.11511231	10.88640414	3.167725747	-7.154920667	1.446208248	-2.85435621	8.601128915	6.427872967	-17.10798457	-3.752440792	-10.43021268	13.35554378	0.799576487	-12.86521989	-0.121740131	-6.493480011	12.74347976	6.73866097	-10.77955566	2.14357943	-4.317988115	12.92313509	1.074247856	-12.94126981
IL	NW	56	CARROLL	17015	2004	3766	4299.325	96.425	-10.83423599	-0.063650297	-5.448943144	10.77058569	5.796934657	-7.960975192	0.648293033	-3.65634108	8.609268225	0.75170388	-11.06493586	-2.017310804	-6.541123332	9.047625056	6.224748487	-14.73086673	-4.422082035	-9.576474383	10.3087847	4.399258902	-17.77649223	-7.65399692	-12.71524458	10.12249531	9.672107408	-10.53383342	-1.359115062	-5.946474241	9.174718358	9.268222415	-14.75595899	-0.79756026	-7.776759625	13.95839873	0.794817971	-3.258443384	5.015219492	0.878388054	8.273662876	15.66424946	-0.906214747
IL	NW	57	CARROLL	17015	2005	3833.25	4325.55	122.65	-7.542981561	0.31381192	-3.614584821	7.856793481	46.4187118	-8.082068381	-0.436983736	-4.259526059	7.645084645	26.90054998	-14.98902767	-6.212743737	-10.6008857	8.776283933	3.280494273	-13.65588253	-1.00243077	-7.32915665	12.65345176	5.929808338	-5.115048871	3.414847045	-0.850100913	8.529895916	0.983053241	-5.25708951	4.219680252	-0.518704629	9.476769762	12.39074669	-5.173152617	3.716082054	-0.728535281	8.889234671	15.71345225	-5.353746157	2.47388311	-1.439931524	7.827629267	6.174474609	-7.779708425
IL	NW	58	CARROLL	17015	2006	3900.5	4351.775	148.875	-1.311167287	3.409391952	1.049112333	4.720559239	10.83237251	-4.324334569	5.600718888	0.63819216	9.925053457	3.278122453	-6.023166927	4.891208661	-0.565979133	10.91437559	7.263894103	-5.846121745	4.349318854	-0.748401446	10.1954406	11.1263351	-2.908553066	5.813258226	1.45235258	8.721811292	35.57557405	-9.38995683	1.156626691	-4.11666507	10.54658352	2.176602074	-11.6074109	1.634937567	-4.986236667	13.24234847	13.50213486	-11.18592419	1.111820605	-5.037051792	12.2977448	0.688178046	-7.173424521
IL	NW	51	CARROLL	17015	2007	3429.75	3840	-362.9	-1.800134558	8.187025878	3.19344566	9.987160436	2.041055415	-5.060861398	3.059796155	-1.000532621	8.120657553	5.293763525	-13.54937297	-3.184897912	-8.367135441	10.36447506	11.91390932	-11.22601693	-0.837902844	-6.031959887	10.38811409	1.803823319	-18.49886543	-8.276870306	-13.38786787	10.22199512	1.212750647	-23.38307881	-11.28767125	-17.33537503	12.09540756	5.753475046	-15.43617217	-5.362066893	-10.39911953	10.07410528	11.69945105	-5.828874988	5.11372764	-0.357573674	10.94260263	19.7550784	-5.324751442
IL	NW	49	CARROLL	17015	2008	3295.25	3664.475	-538.425	-9.996291905	1.341749864	-4.327271021	11.33804177	6.006532837	-4.132418068	3.695151635	-0.218633217	7.827569703	16.59373361	-16.77306973	-5.373274272	-11.073172	11.39979546	6.080559393	-19.43650363	-4.756357562	-12.0964306	14.68014607	10.41542521	-10.20096739	-0.585170811	-5.393069101	9.615796579	13.8816481	-11.3687631	-2.642797018	-7.005780059	8.725966082	31.23856535	-16.18459621	-2.856534196	-9.520565203	13.32806201	33.27255315	-16.60349103	-4.653958871	-10.62872495	11.94953216	6.203100014	-9.835037493
IL	NW	55	CARROLL	17015	2009	3698.75	4026.95	-175.95	-10.7621419	-0.931669605	-5.846905753	9.830472295	2.831226967	-15.41152476	-5.326988324	-10.36925654	10.08453644	19.71847116	-21.98487079	-8.74288846	-15.36387963	13.24198233	1.160497722	-18.56947138	-6.43226795	-12.50086967	12.13720343	0.676688494	-15.02409544	-1.843155109	-8.433625275	13.18094033	0.674417232	-5.18651331	7.373051315	1.093269003	12.55956463	6.24720251	-8.073581627	2.156290247	-2.95864569	10.22987187	8.88102547	-11.75989388	-0.219218044	-5.989555962	11.54067584	6.506633408	-8.694857481
IL	NW	58.9	CARROLL	17015	2010	3961.025	4248.2	45.3	-19.56754596	-9.632937062	-14.60024151	9.934608898	6.281056196	-16.00962701	-4.171780661	-10.09070384	11.83784635	3.021344595	-6.345031226	-0.630658627	-3.487844927	5.714372599	1.921721386	-7.48262682	-0.967789627	-4.225208224	6.514837193	23.75284658	-13.66048909	-3.196257394	-8.428373242	10.4642317	3.514025775	-9.319119049	-1.257829302	-5.288474176	8.061289747	10.28356921	-12.67743892	-0.944068856	-6.810753888	11.73337006	1.22338097	-8.137976391	0.726959757	-3.705508317	8.864936148	7.376528467	-8.50358206
IL	NW	63.7	CARROLL	17015	2011	4283.825	4529.975	327.075	-11.81136517	-1.592486044	-6.701925607	10.21887913	2.892509703	-12.5547498	-4.052751093	-8.303750447	8.501998707	5.181829178	-14.39994305	-4.444599563	-9.422271307	9.955343487	13.90488967	-13.54963629	-5.22399234	-9.386814315	8.32564395	4.617634688	-12.36564961	-3.641071453	-8.003360532	8.724578157	23.08259399	-18.19984884	-4.915760886	-11.55780486	13.28408795	3.99791954	-3.617274495	6.894554077	1.638639791	10.51182857	1.457037167	-4.061887401	1.800441327	-1.130723037	5.862328728	23.16321852	-5.843751808
IL	NW	59	CARROLL	17015	2012	3967.75	4172.875	-30.025	-6.576437834	4.86354415	-0.856446842	11.43998198	1.783010975	-9.374175424	4.080517312	-2.646829056	13.45469274	9.723094899	-14.17592477	-3.081216724	-8.628570747	11.09470805	13.62288069	-7.753757862	1.69524421	-3.029256826	9.449002072	4.145127464	-3.795703671	5.477951757	0.841124043	9.273655428	1.578833588	-7.788861236	1.349621636	-3.2196198	9.138482872	1.078921807	-6.224215386	3.70743737	-1.258389008	9.931652756	4.523856838	-5.870450232	4.323253821	-0.773598205	10.19370405	21.80771113	-4.22314905
IL	NW	57.9	CARROLL	17015	2013	3893.775	4057.875	-145.025	-13.10282679	-1.359169626	-7.230998208	11.74365716	0.726729152	-7.540870496	4.235507109	-1.652681694	11.7763776	19.59023865	-11.37090774	1.0228682	-5.17401977	12.39377594	0.637583043	-12.29727204	-3.007400042	-7.652336041	9.289871998	6.886288698	-11.65091968	-0.685805645	-6.168362663	10.96511404	38.26253998	-8.833189009	2.226013943	-3.303587533	11.05920295	25.29633039	-7.99012409	2.017584946	-2.986269572	10.00770904	1.869951419	-12.34965157	-0.709191774	-6.529421672	11.6404598	15.86375031	-8.226346836
IL	NW	60.4	CARROLL	17015	2014	4061.9	4184.975	-17.925	-21.43212803	-10.17073517	-15.8014316	11.26139286	7.736880762	-11.09640503	-0.638248671	-5.867326851	10.45815636	8.469699353	-15.1884858	-1.706630156	-8.447557978	13.48185564	8.90011734	-21.73651393	-7.552152993	-14.64433346	14.18436094	5.586992652	-19.68325064	-5.853534082	-12.76839236	13.82971656	5.824584266	-23.54971445	-10.06906578	-16.80939012	13.48064867	8.376233615	-15.9643887	-2.65931533	-9.311852015	13.30507337	9.419997621	-9.952002311	0.584172709	-4.683914801	10.53617502	16.92547625	-19.9787825
IL	NW	63.6	CARROLL	17015	2015	4277.1	4359.15	156.25	-16.02911323	-5.120134894	-10.57462406	10.90897834	12.57128658	-19.47610664	-6.522761379	-12.99943401	12.95334526	2.13111873	-6.26983415	3.097604486	-1.586114832	9.367438636	2.9546491	-6.296145579	1.273586813	-2.511279383	7.569732392	3.843818713	-12.38553643	-2.109666415	-7.247601423	10.27587002	27.14210992	-12.86147367	-0.488090905	-6.674782288	12.37338277	0.688702653	-17.93382708	-6.382912386	-12.15836973	11.55091469	0.707159169	-18.55217568	-6.284263496	-12.41821959	12.26791218	1.349098861	-18.71293759
IL	NW	69	CARROLL	17015	2016	4640.25	4681.275	478.375	-8.602315488	0.18158559	-4.210364949	8.783901078	1.076906304	-12.39495311	-2.743598772	-7.569275941	9.651354338	7.122003466	-15.4659083	-5.819129104	-10.6425187	9.646779196	1.131610507	-7.221035519	0.475603371	-3.372716074	7.69663889	3.177314633	-5.527567843	3.032631582	-1.247468131	8.560199425	9.754469346	-9.535259187	-0.99717018	-5.266214684	8.538089007	1.383252394	-11.52784347	-2.888748921	-7.208296196	8.639094549	4.681360918	-1.773384777	7.599372408	2.912993816	9.372757185	0.749998834	-5.280956207
IL	NW	64.3	CARROLL	17015	2017	4324.175	4324.175	121.275	-13.12801579	-3.727503547	-8.427759669	9.400512243	2.191594102	-10.3896827	-0.403682201	-5.396682451	9.986000499	6.30804146	-2.197999859	3.486191364	0.644095753	5.684191223	33.66348002	-2.340111879	2.843579941	0.251734031	5.18369182	8.662731881	-8.979878504	0.433029371	-4.273424566	9.412907875	0.676750989	-7.202598432	3.931922668	-1.635337882	11.1345211	7.040250669	-3.717363051	9.628051929	2.955344439	13.34541498	0.68840234	0.390981089	14.58634767	7.48866438	14.19536658	17.61995644	-3.671912728
IL	EA	43.5	CHAMPAIGN	17019	1990	2925.375	4223.265	126.965	-4.36059689	4.949049915	0.294226513	9.309646805	4.855276266	-3.92509027	4.829775503	0.452342616	8.754865773	2.643447657	-0.011175133	8.644545292	4.31668508	8.655720425	13.85911495	-3.598263739	9.060455068	2.731095664	12.65871881	9.743297632	-2.357206389	6.573117684	2.107955648	8.930324073	35.94431181	-1.379920473	9.211150496	3.915615011	10.59107097	3.609526031	-4.236943847	6.402329635	1.082692894	10.63927348	33.29186489	-6.808672899	4.571765568	-1.118453666	11.38043847	63.44243161	-6.289234943
IL	EA	34.5	CHAMPAIGN	17019	1991	2320.125	3569.945	-526.355	-10.20773245	-2.5382203	-6.372976375	7.66951215	5.885364499	-3.920143573	0.338675974	-1.790733799	4.258819547	17.15063489	-5.78314947	1.306206989	-2.238471241	7.089356459	10.14602344	-14.02596875	-2.48753842	-8.256753585	11.53843033	4.214352327	-6.528037183	3.265869275	-1.631083954	9.793906458	11.81535474	-1.541489806	4.997183068	1.727846631	6.538672874	2.112078765	-7.834414362	2.215351394	-2.809531484	10.04976576	9.109250525	-2.783364909	6.71986248	1.968248785	9.503227389	0.964370278	-3.327549168
IL	EA	48	CHAMPAIGN	17019	1992	3228	4429.75	333.45	0.870754663	4.476001118	2.673377891	3.605246455	5.965182745	-2.570834355	4.759861116	1.094513381	7.330695471	18.4394887	-13.62937934	-1.218661489	-7.424020415	12.41071785	4.106034234	-5.255552753	3.591545435	-0.832003659	8.847098188	6.648022813	-1.961150677	7.454317537	2.74658343	9.415468214	0.56938848	-5.989800949	3.207847817	-1.390976566	9.197648766	0.633241648	-1.037378433	5.525650841	2.244136204	6.563029274	30.46492143	1.184695016	10.52797948	5.856337247	9.343284462	4.21200094	1.051105468
IL	EA	48.5	CHAMPAIGN	17019	1993	3261.625	4415.305	319.005	-6.365308779	2.416647686	-1.974330546	8.781956465	54.90782928	-6.087496388	-1.602111054	-3.844803721	4.485385334	17.3981421	-9.296413697	-0.681692939	-4.989053318	8.614720758	29.1453958	-3.5079018	5.330739063	0.911418631	8.838640863	1.390624029	-6.185913161	6.303378202	0.05873252	12.48929136	0.602199042	-1.537398376	9.350083101	3.906342362	10.88748148	10.03717631	-9.246311217	-2.679027891	-5.962669554	6.567283326	18.82284641	-12.14107711	-3.543451461	-7.842264286	8.597625649	18.56724239	-8.066464681
IL	EA	50	CHAMPAIGN	17019	1994	3362.5	4468.11	371.81	-5.304494414	1.290157419	-2.007168498	6.594651833	1.756196018	-10.65578629	-2.268621114	-6.462203702	8.387165176	4.675577727	-25.61755517	-14.10304459	-19.86029988	11.51451058	10.98774975	-4.666354515	3.383956145	-0.641199185	8.05031066	31.05605117	-13.22886883	-3.118934178	-8.173901504	10.10993465	4.298988592	-11.87243529	-2.466430611	-7.169432951	9.406004679	4.815317611	-4.455239227	6.860785149	1.202772961	11.31602438	0.531958209	-3.148839704	5.124728283	0.987944289	8.273567987	17.08489701	-9.092685481
IL	EA	43.5	CHAMPAIGN	17019	1995	2925.375	3982.915	-113.385	-13.54399633	-3.798736076	-8.671366203	9.745260254	8.202544696	-3.436092973	4.752085483	0.657996255	8.188178456	34.93533044	-1.799071239	3.669599207	0.935263984	5.468670446	18.08486693	-10.34084057	-1.577566055	-5.959203313	8.763274515	5.894560257	-5.503324309	2.202897811	-1.650213249	7.70622212	2.999273837	-14.43723138	-3.722789704	-9.080010542	10.71444168	1.194742387	-10.30323929	2.095116437	-4.104061426	12.39835573	1.559335786	-2.455713799	11.82592379	4.685104994	14.28163759	0.501803879	-4.989174161
IL	EA	47.5	CHAMPAIGN	17019	1996	3194.375	4203.845	107.545	-11.06110628	-3.592937192	-7.327021736	7.468169088	14.21532255	-9.698747296	-0.237099912	-4.967923604	9.461647384	6.094821298	-9.120183399	3.381270192	-2.869456603	12.50145359	15.75447514	-8.230757058	2.493461265	-2.868647897	10.72421832	15.0961634	-21.25548615	-10.92989138	-16.09268877	10.32559477	2.232897632	-6.404537419	6.112628317	-0.145954551	12.51716574	1.070664326	-7.158337569	0.609707201	-3.274315184	7.76804477	1.993330309	0.312166275	12.01142568	6.161795976	11.6992594	0.743694781	-6.071118516
IL	EA	48	CHAMPAIGN	17019	1997	3228	4189.4	93.1	-1.088761112	8.673218128	3.792228508	9.76197924	7.314607027	-17.68872141	-9.213559063	-13.45114024	8.475162347	10.82642739	-15.57280851	-4.638803792	-10.10580615	10.93400472	18.56972428	-11.51320275	-0.46080585	-5.9870043	11.0523969	26.89593498	-6.994728604	1.995803331	-2.499462637	8.990531935	11.13551174	-3.255390492	0.363165263	-1.446112614	3.618555755	0.884536807	-6.935322551	2.669543942	-2.132889304	9.604866493	7.592249232	-2.914431152	8.407532704	2.746550776	11.32196386	33.66307169	0.103614579
IL	EA	44.5	CHAMPAIGN	17019	1998	2992.625	3905.955	-190.345	3.924348142	10.72310881	7.323728477	6.79876067	26.18400962	-7.768274019	-0.075567115	-3.921920567	7.692706904	20.76930108	-6.746367485	-0.98459366	-3.865480573	5.761773825	2.996594371	-3.796731554	3.887750078	0.045509262	7.684481632	5.173116337	-2.17483781	5.792814298	1.808988244	7.967652108	0.56938848	-2.628350038	6.910626914	2.141138438	9.538976952	13.18865795	0.434084844	6.415551032	3.424817938	5.981466188	18.97563215	1.110209438	9.401328972	5.255769205	8.291119534	3.730820204	0.847455358
IL	EA	51	CHAMPAIGN	17019	1999	3429.75	4295.01	198.71	-20.05462543	-6.95439616	-13.5045108	13.10022927	35.33936536	-15.10330213	-4.28875797	-9.69603005	10.81454416	6.820308599	-5.363991684	3.359554407	-1.002218639	8.723546091	30.19884222	-1.044379667	7.083294341	3.019457337	8.127674008	21.27866383	-1.063726311	6.445685787	2.690979738	7.509412098	19.362401	-0.793654974	10.8135873	5.009966163	11.60724227	39.27469895	-5.12534759	5.612611623	0.243632016	10.73795921	11.18550554	-5.249053563	1.285739725	-1.981656919	6.534793288	5.471731853	-2.070412225
IL	EA	47	CHAMPAIGN	17019	2000	3160.75	3977.94	-118.36	-3.708474339	7.11208297	1.701804316	10.82055731	14.48744752	-3.786063445	5.409244772	0.811590664	9.195308217	3.845951431	-9.811087215	0.159896754	-4.82559523	9.970983969	9.918907933	-17.3454141	-5.32979621	-11.33760516	12.01561789	4.209138987	-10.63413635	-1.572828024	-6.103482187	9.061308326	9.192936416	-7.129444006	4.453526312	-1.337958847	11.58297032	4.128484263	-4.372269236	3.435332337	-0.468468449	7.807601573	31.71467853	2.476105125	12.40454661	7.440325868	9.928441486	3.622594842	1.314469514
IL	EA	46	CHAMPAIGN	17019	2001	3093.5	3862.62	-233.68	-12.02830664	-2.37067564	-7.19949114	9.657631	1.016453974	-8.465133003	0.34793484	-4.058599081	8.813067843	3.07103911	-6.279672709	0.220572528	-3.02955009	6.500245237	0.94323014	-9.243050894	0.794564882	-4.224243006	10.03761578	10.14693717	-7.472773223	2.152530975	-2.660121124	9.625304198	19.27161221	-3.895575561	6.43712739	1.270775914	10.33270295	19.54955041	-5.724760648	2.081733588	-1.82151353	7.806494236	17.14389218	-5.265842977	5.302319053	0.018238038	10.56816203	50.85911913	-4.83618039
IL	EA	54	CHAMPAIGN	17019	2002	3631.5	4352.55	256.25	-10.66067995	0.43582774	-5.112426105	11.09650769	1.537902993	-3.953169433	6.641815712	1.34432314	10.59498515	0.746316679	-6.27912282	2.928201747	-1.675460536	9.207324567	1.255766016	-1.955795309	11.62499741	4.83460105	13.58079272	2.227540484	-3.682838227	5.326755701	0.821958737	9.009593928	66.5614498	-5.178800352	6.307886373	0.56454301	11.48668672	6.381693892	-4.461249141	6.906129283	1.222440071	11.36737842	0.802280415	-1.310158584	8.802075397	3.745958407	10.11223398	51.99159108	-12.05761404
IL	EA	38	CHAMPAIGN	17019	2003	2555.5	3228.48	-867.82	-5.418159341	1.020071806	-2.199043768	6.438231147	7.846283282	-7.771207662	2.343235911	-2.713985876	10.11444357	0.922292678	-15.17609355	-4.316945446	-9.746519498	10.8591481	3.572455185	-17.88355926	-6.60680276	-12.24518101	11.2767565	4.54481491	-4.501011111	4.251489711	-0.1247607	8.752500822	12.06306341	-12.17681607	-1.177565514	-6.677190792	10.99925056	5.712524291	-9.417109836	-0.555881389	-4.986495613	8.861228447	19.95918893	-7.689074403	1.147833183	-3.27062061	8.836907586	6.666617339	-7.972219504
IL	EA	53	CHAMPAIGN	17019	2004	3564.25	4189.16	92.86	-4.728924323	5.254616752	0.262846214	9.983541075	37.56998767	-5.811914138	1.979526713	-1.916193712	7.791440851	0.7138343	-8.930321096	-0.232423019	-4.581372058	8.697898077	10.84176389	-12.0133118	-2.560803517	-7.287057659	9.452508283	9.641498666	-16.28418134	-6.366185023	-11.32518318	9.917996317	6.7361856	-8.512423392	-0.882367934	-4.697395663	7.630055458	6.142465988	-9.238700517	1.213430108	-4.012635204	10.45213063	0.49649382	-1.144929605	7.440880772	3.147975583	8.585810377	1.868641953	0.009850785
IL	EA	54	CHAMPAIGN	17019	2005	3631.5	4208.34	112.04	-0.517209095	6.463635012	2.973212958	6.980844107	79.85664316	-3.628582233	5.408516062	0.889966914	9.037098295	74.99001483	-13.02929006	-4.845104291	-8.937197176	8.184185769	1.855658783	-9.816860939	0.589988145	-4.613436397	10.40684908	1.894216112	-8.926633326	1.794667009	-3.565983159	10.72130033	7.525270766	-2.438269798	5.469241869	1.515486036	7.907511667	15.42323089	-2.130644187	7.79712971	2.833242761	9.927773897	29.26878465	-3.515622641	4.627102758	0.555740058	8.142725399	8.653140211	-5.665643007
IL	EA	55	CHAMPAIGN	17019	2006	3698.75	4227.52	131.22	0.496371916	7.217694129	3.857033022	6.721322213	2.221762548	-0.518042814	8.632843207	4.057400196	9.150886021	11.3951911	-2.325648236	7.354893902	2.514622833	9.680542138	14.88181694	-3.683975636	5.808205717	1.062115041	9.492181353	1.810897258	-1.083787479	7.595477248	3.255844884	8.679264727	18.96095651	-7.867360888	2.850446904	-2.508456992	10.71780779	0.627547672	-7.350946965	5.585469607	-0.882738679	12.93641657	16.20127188	-9.22259968	4.509952481	-2.3563236	13.73255216	0.520233132	-4.568938103
IL	EA	55	CHAMPAIGN	17019	2007	3698.75	4179.45	83.15	0.013617705	8.119713318	4.066665512	8.106095613	18.36580644	-2.024581978	5.131502498	1.55346026	7.156084476	33.74401793	-7.963843393	-0.272370816	-4.118107105	7.691472577	26.29585043	-8.340638115	0.023206817	-4.158715649	8.363844932	2.584445939	-14.63818177	-5.521386571	-10.07978417	9.116795199	0.875639271	-19.21428794	-9.720814363	-14.46755115	9.493473577	8.736191794	-14.79849259	-4.258658896	-9.528575743	10.53983369	23.90796562	-5.420469575	4.30596255	-0.557253512	9.726432125	17.59480025	-4.229117065
IL	EA	50	CHAMPAIGN	17019	2008	3362.5	3795.13	-301.17	-6.226918121	3.24083802	-1.493040051	9.467756141	7.79838279	-1.557109719	6.460448732	2.451669506	8.017558451	50.56603253	-13.42549854	-2.422829293	-7.924163917	11.00266925	1.687574476	-13.66127883	0.186903085	-6.737187872	13.84818192	1.722393377	-8.354832912	2.326684443	-3.014074234	10.68151736	36.11215604	-6.225978014	2.420906466	-1.902535774	8.64688448	68.2660832	-9.418698674	1.290625621	-4.064036527	10.70932429	20.28673694	-11.64196322	-2.535850296	-7.088906758	9.106112924	8.633756372	-5.203354412
IL	EA	56	CHAMPAIGN	17019	2009	3766	4150.56	54.26	-6.559274007	1.737480818	-2.410896595	8.296754825	1.179354775	-9.747265532	-0.631681244	-5.189473388	9.115584288	6.549311522	-18.69882663	-7.015670513	-12.85724857	11.68315612	2.162058248	-12.04079636	-3.89767153	-7.969233945	8.14312483	9.584008179	-14.087245	-2.037810281	-8.062527641	12.04943472	1.58527939	-2.990476598	8.988214189	2.998868796	11.97869079	28.53216221	-4.391160946	5.019203665	0.31402136	9.410364611	13.79110474	-9.146956324	2.057961834	-3.544497245	11.20491816	1.390067481	-6.879580872
IL	EA	56.2	CHAMPAIGN	17019	2010	3779.45	4115.94	19.64	-17.95902301	-9.343417621	-13.65122032	8.615605389	7.776404165	-13.97818672	-4.39508764	-9.18663718	9.58309908	2.159946578	-2.689755157	0.814554623	-0.937600267	3.50430978	6.120466691	-5.368688542	1.407231375	-1.980728584	6.775919917	18.47519763	-10.27899483	-1.880951576	-6.079973203	8.398043254	0.570801497	-9.779990388	-1.899259207	-5.839624798	7.880731181	16.01583308	-11.55301817	-1.821903631	-6.687460901	9.731114539	3.0288998	-6.000636546	1.31165451	-2.344491018	7.312291056	21.69237249	-4.456293847
IL	EA	51.6	CHAMPAIGN	17019	2011	3470.1	3758.52	-337.78	-8.024355267	1.778439671	-3.122957798	9.802794938	3.859386546	-12.86844946	-3.869127382	-8.368788421	8.999322078	7.21007526	-11.0538189	-2.122290192	-6.588054546	8.931528708	8.200033639	-10.84660739	-3.163264933	-7.004936162	7.683342457	3.757245577	-10.76764039	-2.93473416	-6.851187275	7.83290623	32.49297158	-13.57043017	-4.313972833	-8.942201502	9.256457337	4.934414802	-1.135037811	8.060972532	3.46296736	9.196010343	0.760761273	-1.633457062	6.413327858	2.389935398	8.04678492	32.93769101	-2.030011271
IL	EA	47.1	CHAMPAIGN	17019	2012	3167.475	3407.825	-688.475	-4.702491406	6.624442178	0.960975386	11.32693358	1.916411936	-6.933103041	4.338860476	-1.297121283	11.27196352	3.956557697	-10.44582783	1.655492559	-4.395167635	12.10132039	19.55148995	-3.464665224	3.664104024	0.0997194	7.128769248	38.02624072	-0.864772101	9.689961236	4.412594568	10.55473334	6.922569045	-5.530932859	2.099667031	-1.715632914	7.63059989	5.003093108	-4.831579517	4.170694031	-0.330442743	9.002273548	7.602629274	-3.210834131	6.34316833	1.566167099	9.554002461	3.687948629	-1.829498743
IL	EA	53.6	CHAMPAIGN	17019	2013	3604.6	3796.88	-299.42	-10.9719194	-0.507118567	-5.739518984	10.46480083	3.15731872	-3.242105568	6.922667381	1.840280907	10.16477295	32.72177047	-8.049649658	1.625191004	-3.212229327	9.674840662	0.674470567	-10.29002653	-0.538794374	-5.414410452	9.751232156	6.3793313	-6.574270282	3.331312167	-1.621479058	9.905582449	35.4061513	-2.433387571	6.068154811	1.81738362	8.501542382	20.12628704	-5.870086876	4.454512769	-0.707787054	10.32459964	0.998588099	-8.602080714	1.114020054	-3.74403033	9.716100768	20.55123125	-4.03892026
IL	EA	63.8	CHAMPAIGN	17019	2014	4290.55	4434.76	338.46	-17.18329491	-5.243630796	-11.21346285	11.93966411	21.82513349	-7.091538875	1.375805267	-2.857866804	8.467344142	19.30836634	-11.18141042	-1.338026426	-6.259718423	9.843383994	7.81509411	-18.44213081	-5.17101869	-11.80657475	13.27111212	1.500167052	-11.6971167	-1.743567803	-6.720342252	9.953548897	26.03384317	-18.93466643	-8.434255744	-13.68446109	10.50041069	11.86902006	-15.29333438	-1.99067247	-8.642003425	13.30266191	22.69806896	-4.584188424	4.174587295	-0.204800564	8.758775719	11.20814913	-14.48691692
IL	EA	64	CHAMPAIGN	17019	2015	4304	4400.14	303.84	-12.18970109	-3.051757095	-7.620729093	9.137943995	18.44918048	-15.84016547	-5.186354285	-10.51325988	10.65381119	8.435559775	-5.375245258	4.42349302	-0.475876119	9.798738278	0.714785241	-4.042982273	1.9816496	-1.030666337	6.024631873	3.552370814	-7.884681753	1.332457614	-3.27611207	9.217139367	13.91530468	-7.926366516	2.595424113	-2.665471201	10.52179063	1.962135835	-14.81160795	-4.047558547	-9.429583249	10.7640494	1.170848529	-17.42923719	-5.036941279	-11.23308923	12.39229591	9.591781289	-13.27323973
IL	EA	67.7	CHAMPAIGN	17019	2016	4552.825	4600.895	504.595	-5.34170551	1.989007284	-1.676349113	7.330712794	0.699338277	-9.346222856	1.0491486	-4.148537128	10.39537146	10.15717078	-12.58178258	-3.143597879	-7.86269023	9.438184701	10.03449996	-7.320004223	1.645177455	-2.837413384	8.965181678	0.7474006	-1.500662926	9.178475445	3.838906259	10.67913837	14.29903819	-7.807437921	0.667520275	-3.569958823	8.474958196	6.127045416	-9.208156526	-1.298916721	-5.253536624	7.909239805	7.808154341	-0.216846605	11.11679081	5.449972104	11.33363742	14.25876419	-3.003293471
IL	EA	64.3	CHAMPAIGN	17019	2017	4324.175	4324.175	227.875	-10.43671628	-0.528726788	-5.482721534	9.907989492	13.01452157	-7.527521634	3.176369255	-2.175576189	10.70389089	11.95360782	0.395474234	7.276331249	3.835902741	6.880857015	45.77978494	-0.199142264	5.368878761	2.584868248	5.568021025	1.385208123	-6.820766025	2.321747875	-2.249509075	9.1425139	1.573643753	-5.654912166	7.299159049	0.822123442	12.95407122	14.56153735	-1.093575459	12.34652983	5.626477184	13.44010529	0.836806936	4.407389224	18.29529278	11.351341	13.88790356	1.763224355	-2.373774515
IL	CE	42.5	DE WITT	17039	1990	2858.125	4208.125	45.425	-4.072640226	5.310404622	0.618882198	9.383044848	7.269104446	-3.86405827	5.396098689	0.766020209	9.260156959	2.584610174	-0.206539104	8.713944506	4.253702701	8.92048361	17.9296801	-3.715151082	9.222605824	2.753727371	12.93775691	17.03690022	-2.742180421	7.193355213	2.225587396	9.935535634	32.89812685	-1.136717202	9.278512251	4.070897524	10.41522945	2.251858869	-3.822134732	6.444087329	1.310976298	10.26622206	34.87372291	-6.738816224	4.736938029	-1.000939098	11.47575425	71.15705015	-5.701379145
IL	CE	46.5	DE WITT	17039	1991	3127.125	4427.125	264.425	-11.10297767	-2.488788321	-6.795882996	8.614189349	7.268468692	-4.621813327	0.500785372	-2.060513978	5.122598699	14.36997456	-6.327626043	1.250482143	-2.53857195	7.578108186	8.890969239	-13.79787377	-2.364809819	-8.081341795	11.43306395	4.099844422	-6.435031272	3.344055533	-1.54548787	9.779086805	6.502177729	-2.060282019	5.15031883	1.545018405	7.210600849	1.170900214	-7.901363529	2.508801484	-2.696281023	10.41016501	10.27196536	-3.11560363	7.123137976	2.003767173	10.23874161	0.759978701	-3.531773047
IL	CE	44.5	DE WITT	17039	1992	2992.625	4242.625	79.925	0.91959839	4.527935637	2.723767014	3.608337247	2.546827681	-2.171724488	5.304549177	1.566412344	7.476273665	18.35183763	-13.56775031	-0.769395808	-7.168573059	12.7983545	3.476312475	-4.862958069	3.734900714	-0.564028678	8.597858783	5.475074168	-1.726097369	7.969249119	3.121575875	9.695346488	0.718459805	-5.702083458	3.259973696	-1.221054881	8.962057154	1.559176694	-0.968969245	5.405679162	2.218354959	6.374648407	34.57205927	1.090668074	10.56221399	5.826441031	9.471545914	6.652897183	1.082758888
IL	CE	45	DE WITT	17039	1993	3026.25	4226.25	63.55	-7.049652222	2.321948842	-2.36385169	9.371601064	56.4337124	-6.228244003	-1.501116428	-3.864680216	4.727127575	21.1824755	-8.908802256	-0.579321837	-4.744062047	8.329480419	27.1170852	-3.420296538	5.461661212	1.020682337	8.88195775	0.825424525	-6.483131461	6.470499826	-0.006315817	12.95363129	0.820394874	-1.306463532	9.097986921	3.895761694	10.40445045	4.479729612	-9.915447707	-2.626748088	-6.271097898	7.288699619	25.71894718	-11.94803915	-3.15827099	-7.55315507	8.78976816	13.18341843	-7.561053993
IL	CE	48.5	DE WITT	17039	1994	3261.625	4411.625	248.925	-5.82477838	1.376255876	-2.224261252	7.201034256	2.378274923	-11.07249781	-1.872048941	-6.472273376	9.200448869	5.667464792	-24.83772814	-13.16255244	-19.00014029	11.6751757	9.82285023	-3.7187686	4.009755405	0.145493402	7.728524005	25.66769748	-13.32133982	-2.972604744	-8.146972282	10.34873508	3.693501753	-11.82653119	-2.013994255	-6.920262723	9.812536935	2.166674794	-3.83263155	8.246559548	2.206963999	12.0791911	1.340959782	-3.895033514	4.867966609	0.486466547	8.763000123	20.40579386	-8.750830924
IL	CE	41.5	DE WITT	17039	1995	2790.875	3890.875	-271.825	-14.14052567	-3.874120861	-9.007323266	10.26640481	7.793810636	-3.673436179	4.11116102	0.21886242	7.784597199	47.58133578	-2.624785212	3.182993238	0.279104013	5.80777845	22.55831812	-9.999512217	-1.334570629	-5.667041423	8.664941588	8.275776	-5.363144569	2.441104515	-1.461020027	7.804249084	3.167142236	-14.24775489	-3.344035173	-8.795895032	10.90371972	1.80584404	-9.906820485	2.635908204	-3.63545614	12.54272869	1.874730567	-2.102896124	12.20207215	5.049588015	14.30496828	0.818657894	-5.713309779
IL	CE	46.5	DE WITT	17039	1996	3127.125	4177.125	14.425	-11.19384122	-3.410796649	-7.302318935	7.783044571	9.357087236	-8.869293549	0.811459878	-4.028916836	9.680753427	6.649844259	-9.307067845	3.424219837	-2.941424004	12.73128768	18.77536889	-8.789914216	2.415929608	-3.186992304	11.20584382	8.714698532	-22.01249443	-11.15435816	-16.5834263	10.85813627	3.551135626	-5.923660275	7.35748189	0.716910808	13.28114217	1.211341416	-7.474298552	1.212263334	-3.131017609	8.686561886	2.599340202	0.146762969	13.49571077	6.821236871	13.3489478	1.179262263	-7.289121843
IL	CE	45.5	DE WITT	17039	1997	3059.875	4059.875	-102.825	-2.458007806	8.574033522	3.058012858	11.03204133	5.391153221	-17.93045898	-9.012364302	-13.47141164	8.918094678	10.14633738	-15.01420259	-3.813753794	-9.413978192	11.2004488	15.90139276	-12.99771745	-1.112246075	-7.054981763	11.88547138	28.45509366	-6.611402768	2.216834966	-2.197283901	8.828237734	7.140408647	-3.210882852	0.231634115	-1.489624369	3.442516967	1.448081722	-6.550110232	3.531741844	-1.509184194	10.08185208	4.582223033	-3.015484547	7.835424313	2.409969883	10.85090886	33.45130468	-0.142105019
IL	CE	48	DE WITT	17039	1998	3228	4178	15.3	3.704299702	10.98967223	7.346985966	7.285372528	18.62818099	-8.459828056	-0.616725346	-4.538276701	7.84310271	24.87356336	-7.725990856	-1.410886106	-4.568438481	6.31510475	7.034128842	-3.538908366	3.404250058	-0.067329154	6.943158424	3.597764934	-2.163247646	5.890904863	1.863828608	8.054152509	0.787199355	-2.061703312	6.476591469	2.207444078	8.538294781	16.27728958	0.471737436	6.913079487	3.692408462	6.441342051	25.43165232	1.672905636	9.915413564	5.7941596	8.242507928	3.706645374	0.736792879
IL	CE	52	DE WITT	17039	1999	3497	4397	234.3	-20.29407913	-7.140492568	-13.71728585	13.15358656	26.05620764	-14.77622549	-4.474907508	-9.625566499	10.30131798	5.989221531	-5.541210354	3.308912825	-1.116148764	8.850123179	14.4259184	-1.546468543	6.311139869	2.382335663	7.857608412	25.17608322	-1.05819218	6.658818946	2.800313383	7.717011126	17.49688486	-1.097738467	11.00115215	4.95170684	12.09889061	34.82094669	-4.828959922	5.960944071	0.565992074	10.78990399	10.67167329	-5.424689665	1.429784323	-1.997452671	6.854473988	6.058966221	-2.046783879
IL	CE	47	DE WITT	17039	2000	3160.75	4010.75	-151.95	-4.132734253	7.174478148	1.520871947	11.3072124	7.938600336	-3.66039674	5.53774899	0.938676125	9.19814573	6.560215636	-9.274407264	0.726644005	-4.27388163	10.00105127	8.9802585	-16.85759779	-5.060608762	-10.95910328	11.79698903	3.363116862	-10.64568789	-1.39760724	-6.021647565	9.24808065	8.038142718	-6.587586145	4.878605894	-0.854490126	11.46619204	2.198895614	-3.90342801	3.650449333	-0.126489338	7.553877343	30.74908444	2.455320884	12.39047127	7.422896077	9.935150387	4.011480623	1.363922238
IL	CE	48	DE WITT	17039	2001	3228	4028	-134.7	-11.93252039	-2.151904968	-7.042212679	9.780615422	1.146225028	-7.695360155	0.314374042	-3.690493057	8.009734197	6.447587872	-6.8287914	0.126622155	-3.351084623	6.955413555	1.026476286	-9.545691483	0.591156752	-4.477267366	10.13684824	11.00309826	-8.05880912	1.8189718	-3.11991866	9.87778092	37.61171573	-4.422649754	5.98237382	0.779862033	10.40502357	13.99934913	-5.680204741	2.261539052	-1.709332844	7.941743793	17.30349682	-5.817960898	5.084540298	-0.3667103	10.9025012	57.6626464	-5.174281961
IL	CE	52	DE WITT	17039	2002	3497	4247	84.3	-10.3852156	0.67996585	-4.852624875	11.06518145	1.446225015	-3.563490112	7.081404627	1.758957258	10.64489474	0.820182316	-6.274687914	3.085674429	-1.594506742	9.360362343	1.012553328	-1.964293275	12.11155579	5.073631257	14.07584906	2.31473475	-3.861107271	5.146710474	0.642801601	9.007817745	68.26839299	-4.962123456	6.311332979	0.674604761	11.27345643	5.700164285	-3.723665566	7.452848369	1.864591401	11.17651393	0.835060707	-1.030410746	9.335588932	4.152589093	10.36599968	46.20292327	-12.07162743
IL	CE	40	DE WITT	17039	2003	2690	3390	-772.7	-5.201284828	1.556682671	-1.822301079	6.757967499	6.398459851	-8.281384403	2.812656555	-2.734363924	11.09404096	0.814917913	-15.1163688	-3.671677832	-9.394023316	11.44469097	4.358658346	-17.65752358	-6.22296765	-11.94024562	11.43455593	3.512557171	-3.649460993	4.538245436	0.444392221	8.187706429	13.77663752	-12.97594277	-0.914333745	-6.945138258	12.06160903	4.972774271	-8.918280442	0.365212628	-4.276533907	9.28349307	23.99042111	-7.68784233	1.550350661	-3.068745835	9.238192991	4.865647224	-8.170135611
IL	CE	54	DE WITT	17039	2004	3631.5	4281.5	118.8	-5.880347453	5.374237606	-0.253054924	11.25458506	24.9129332	-6.192409613	2.56017664	-1.816116487	8.752586253	0.749944529	-8.830414991	0.093254897	-4.368580047	8.923669888	8.84497797	-11.85924775	-2.238642012	-7.048944881	9.620605738	14.08477081	-16.64428018	-6.655111856	-11.64969602	9.989168324	8.015649051	-8.295482204	-0.842872133	-4.569177169	7.452610071	7.366392395	-9.395614139	1.414303388	-3.990655376	10.80991753	0.702105546	-1.343480377	7.95186495	3.304192287	9.295345327	1.723679434	-0.275141919
IL	CE	56	DE WITT	17039	2005	3766	4366	203.3	-1.220198902	6.207982312	2.493891705	7.428181214	78.71706364	-4.038209185	5.031003708	0.496397262	9.069212893	73.2214242	-12.91308499	-4.809546886	-8.861315938	8.103538104	1.638389907	-9.210726965	1.330647852	-3.940039557	10.54137482	1.756195731	-7.13416556	2.651297714	-2.241433923	9.785463274	9.617314608	-2.416252479	5.787711755	1.685729638	8.203964234	15.80205141	-2.289557107	7.863855351	2.787149122	10.15341246	25.49021407	-3.474393569	4.768578064	0.647092247	8.242971633	6.994449816	-5.641978205
IL	CE	54	DE WITT	17039	2006	3631.5	4181.5	18.8	0.702888471	7.096425044	3.899656758	6.393536574	4.34971149	-0.383659033	8.817149634	4.2167453	9.200808667	20.57672733	-2.34093689	7.65114126	2.655102185	9.99207815	9.888624664	-3.352874424	5.971198384	1.30916198	9.324072808	2.841368896	-1.22970486	7.546622289	3.158458715	8.776327149	17.73491668	-7.250664413	2.780699275	-2.234982569	10.03136369	0.962260492	-8.346393192	5.312351207	-1.517020992	13.6587444	11.62848975	-8.934806684	4.822653399	-2.056076643	13.75746008	0.701582273	-4.465689276
IL	CE	54	DE WITT	17039	2007	3631.5	4131.5	-31.2	-0.126505466	8.164121965	4.018808249	8.290627431	21.02640339	-2.335795403	5.441174405	1.552689501	7.776969808	27.1318111	-8.085346392	-0.540324513	-4.312835453	7.545021879	25.75291178	-8.927006476	0.432313863	-4.247346306	9.359320339	2.877881116	-14.68663958	-5.598785873	-10.14271273	9.087853707	0.911283387	-17.98226363	-8.95680514	-13.46953439	9.02545849	8.485685093	-14.11634794	-4.001173599	-9.05876077	10.11517434	27.84013982	-4.65438552	4.712739385	0.029176932	9.367124905	20.62412112	-4.242884091
IL	CE	49	DE WITT	17039	2008	3295.25	3745.25	-417.45	-6.089570829	3.670145053	-1.209712888	9.759715882	7.907841852	-2.167638363	6.259994988	2.046178313	8.427633351	73.22056942	-13.27924045	-2.109806765	-7.694523608	11.16943369	1.543810274	-12.74112901	0.538457998	-6.101335506	13.27958701	2.345654955	-9.133416575	2.503914219	-3.314751178	11.63733079	30.81052809	-6.317195222	1.886391939	-2.215401642	8.203587161	62.77718494	-9.762340934	1.673721655	-4.04430964	11.43606259	23.11920391	-11.01168474	-2.169186641	-6.590435691	8.842498099	8.356480695	-5.108472532
IL	CE	55	DE WITT	17039	2009	3698.75	4098.75	-63.95	-6.850706791	2.01742885	-2.41663897	8.868135641	1.209208758	-10.34867672	-0.334320951	-5.341498836	10.01435577	8.423299588	-18.16514559	-6.632053305	-12.39859945	11.53309229	2.986891618	-12.38722588	-4.152959065	-8.270092473	8.234266815	5.291126571	-13.08819451	-1.352610746	-7.220402628	11.73558376	1.544376667	-2.101393039	10.38294378	4.140775371	12.48433682	21.01388506	-4.555109141	4.912721157	0.178806008	9.467830298	11.83179982	-8.731443138	2.454299191	-3.138571974	11.18574233	1.743037126	-6.832254371
IL	CE	59.7	DE WITT	17039	2010	4014.825	4364.825	202.125	-18.43034618	-9.873182212	-14.1517642	8.557163968	9.292088994	-14.37897783	-4.337159204	-9.358068517	10.04181863	2.245258098	-2.831936758	1.013917719	-0.90900952	3.845854477	5.547219383	-5.516092522	1.23533086	-2.140380831	6.751423382	18.18225909	-10.035876	-1.680206857	-5.858041429	8.355669143	0.72008158	-9.14277946	-1.637903602	-5.390341531	7.504875858	17.28628505	-11.39719244	-1.460026489	-6.428609465	9.937165951	6.254348888	-6.06836878	1.409457177	-2.329455802	7.477825957	25.60339847	-5.432518996
IL	CE	56	DE WITT	17039	2011	3766	4066	-96.7	-8.230870782	1.228740508	-3.501065137	9.45961129	6.286792061	-12.7052032	-4.027205043	-8.366204122	8.677998157	8.260411335	-11.29068883	-2.402196734	-6.846442782	8.888492096	8.608533056	-10.43545358	-3.06962165	-6.752537615	7.36583193	3.079882823	-11.02157434	-3.113948107	-7.067761224	7.907626233	37.89040184	-13.47494267	-4.157080796	-8.816011733	9.317861874	2.872738697	-0.586105124	8.592664449	4.003279662	9.178769573	0.701582273	-1.277432789	6.799164892	2.760866051	8.076597681	24.26007431	-1.756547792
IL	CE	55.6	DE WITT	17039	2012	3739.1	3989.1	-173.6	-4.26858512	6.699601056	1.215507968	10.96818618	1.839431374	-7.624758324	4.170874921	-1.726941701	11.79563325	5.695248231	-10.22876108	1.902358653	-4.163201213	12.13111973	17.00056894	-3.089626015	3.719254665	0.314814325	6.80888068	20.20704019	-0.765364679	10.13535255	4.684993935	10.90071723	5.457577277	-5.650658728	2.05633987	-1.797159429	7.706998598	5.431776354	-4.582237319	4.636920978	0.027341829	9.219158297	6.304700245	-3.022584129	6.829629494	1.903522682	9.852213623	3.391606831	-1.665389702
IL	CE	56.4	DE WITT	17039	2013	3792.9	3992.9	-169.8	-10.78123894	-0.253796958	-5.517517949	10.52744198	3.792411924	-3.334738165	7.001853923	1.833557879	10.33659209	25.91792668	-8.314194102	1.921657962	-3.19626807	10.23585206	0.74096318	-9.632083069	0.201420402	-4.715331334	9.833503471	7.118349363	-6.751649769	3.281935443	-1.734857163	10.03358521	23.98742682	-2.546810197	5.66838199	1.560785897	8.215192187	19.06127769	-5.539864475	4.402383422	-0.568740527	9.942247897	1.40149379	-8.523348874	0.857505565	-3.832921654	9.380854439	14.97488107	-4.051972627
IL	CE	63.5	DE WITT	17039	2014	4270.375	4420.375	257.675	-17.49663299	-5.859457707	-11.67804535	11.63717528	22.97389111	-6.522650147	2.015715773	-2.253467187	8.53836592	16.62152871	-11.19478697	-0.400395071	-5.797591021	10.7943919	8.976142854	-17.78800771	-5.004192478	-11.39610009	12.78381523	1.091779684	-12.48813806	-2.476393807	-7.482265934	10.01174425	21.61308105	-19.60015207	-9.282751976	-14.44145202	10.31740009	12.6090091	-14.48227476	-1.700666257	-8.091470509	12.7816085	24.67287849	-4.600635035	3.661533989	-0.469550523	8.262169024	14.01775046	-14.86275158
IL	CE	63.4	DE WITT	17039	2015	4263.65	4363.65	200.95	-11.61507558	-3.093418924	-7.354247252	8.521656656	21.08244645	-16.12019458	-5.131787707	-10.62599114	10.98840687	7.052499376	-4.863125084	4.932686648	0.034780782	9.795811732	0.817501282	-3.84588467	2.340253833	-0.752815419	6.186138503	4.767780927	-7.821659526	1.241961971	-3.289848778	9.063621497	18.17967914	-7.818562358	2.455608366	-2.681476996	10.27417072	2.744477131	-14.38058892	-4.259168141	-9.319878531	10.12142078	1.369327996	-16.67467736	-4.918088401	-10.79638288	11.75658896	8.29745898	-13.33570436
IL	CE	62.1	DE WITT	17039	2016	4176.225	4226.225	63.525	-5.035582506	2.417903845	-1.308839331	7.453486351	0.896213197	-9.926518805	1.200368596	-4.363075105	11.1268874	11.2311191	-12.798292	-3.862770509	-8.330531255	8.935521491	11.95682559	-6.584409482	1.604663049	-2.489873216	8.189072531	0.765286168	-1.638630228	8.97531019	3.668339981	10.61394042	8.576855305	-7.642025006	0.558450029	-3.541787489	8.200475035	2.659597662	-8.155203819	-0.89911141	-4.527157615	7.256092409	7.037231516	0.106882751	10.75274269	5.429812722	10.64585994	10.71936724	-3.080905778
IL	CE	65.9	DE WITT	17039	2017	4431.775	4431.775	269.075	-10.72938495	-1.288454298	-6.008919624	9.440930652	17.26109731	-7.298710732	3.3651596	-1.966775566	10.66387033	7.975208334	0.938909567	7.465501386	4.202205477	6.526591819	26.70527459	-0.185774841	5.183063412	2.498644286	5.368838253	0.801975101	-6.670950923	2.379780349	-2.145585287	9.050731272	0.968308285	-5.565679459	7.246037445	0.840178993	12.8117169	11.07380075	-1.326374135	12.35395732	5.513791591	13.68033145	0.84029075	4.007674044	17.58376081	10.79571742	13.57608676	3.438234424	-2.057640097
IL	EA	43	FORD	17053	1990	2891.75	3974.72	261.82	-4.19287157	4.238384697	0.022756563	8.431256267	4.762139128	-4.33043356	4.594056319	0.131811379	8.924489879	2.938621114	-0.389031865	8.170658227	3.890813181	8.559690092	17.73403614	-3.711247764	8.271490335	2.280121285	11.9827381	14.79043316	-3.439431764	6.264298246	1.412433241	9.70373001	27.57364129	-1.48293525	8.80214071	3.65960273	10.28507596	2.272056576	-5.154985726	5.779893009	0.312453642	10.93487874	26.72660373	-7.492823202	3.94347696	-1.774673121	11.43630016	59.5558558	-6.692564185
IL	EA	27.5	FORD	17053	1991	1849.375	2892.235	-820.665	-11.69972741	-3.245968557	-7.472847984	8.453758853	6.588989375	-5.037149784	-0.296966489	-2.667058137	4.740183295	14.04268052	-6.154987239	1.255557932	-2.449714653	7.410545171	10.75502493	-14.81331426	-3.450479381	-9.131896821	11.36283488	2.497350369	-7.22005509	2.169934181	-2.525060454	9.389989271	8.905517135	-1.963522607	4.50236257	1.269419981	6.465885177	1.458885858	-8.803298879	0.96657958	-3.918359649	9.769878459	9.068849064	-3.147289019	6.196692676	1.524701828	9.343981695	3.37056965	-4.255171015
IL	EA	46.5	FORD	17053	1992	3127.125	4129.875	416.975	0.348791859	3.963580521	2.15618619	3.614788662	4.381030498	-2.92308236	4.647819654	0.862368647	7.570902014	15.34351593	-15.11716649	-2.109002046	-8.613084268	13.00816444	4.822580706	-6.842088592	3.200491235	-1.820798678	10.04257983	8.419934015	-2.419405639	6.411182628	1.995888494	8.830588267	1.053813858	-6.120663986	2.595650514	-1.762506736	8.7163145	1.281239718	-1.735865961	4.460868493	1.362501266	6.196734454	31.486449	0.50953728	9.619235038	5.064386159	9.109697758	5.092309941	0.083137923
IL	EA	44	FORD	17053	1993	2959	3921.64	208.74	-7.068243406	2.010111836	-2.529065785	9.078355242	51.64730735	-6.562840252	-1.780981093	-4.171910673	4.781859159	18.14709769	-10.32336172	-1.297338402	-5.810350061	9.026023318	23.09237688	-3.716080264	4.664859291	0.474389513	8.380939555	2.198466499	-6.961243575	5.748481572	-0.606381002	12.70972515	1.054712218	-2.188817785	8.418181983	3.114682099	10.60699977	5.117150383	-9.666884473	-2.627669775	-6.147277124	7.039214698	18.48524793	-13.31510333	-4.081277202	-8.698190266	9.233826128	14.174089	-8.561130588
IL	EA	49.5	FORD	17053	1994	3328.875	4251.405	538.505	-6.183833057	1.406064955	-2.388884051	7.589898012	2.155217762	-12.13034484	-2.9774694	-7.55390712	9.15287544	6.077370464	-25.7701236	-15.03378436	-20.40195398	10.73633924	7.340432004	-5.715029922	2.481548708	-1.616740607	8.19657863	22.67822444	-14.55199819	-3.859431553	-9.205714872	10.69256664	4.498429462	-13.3359591	-3.598445712	-8.467202406	9.737513388	4.309470723	-5.416167662	5.851141059	0.217486699	11.26730872	1.13552091	-3.551254431	5.37629153	0.91251855	8.927545961	20.12499202	-10.71355217
IL	EA	43	FORD	17053	1995	2891.75	3774.17	61.27	-14.42527358	-4.337029638	-9.381151609	10.08824394	7.959420301	-5.123511298	3.204827679	-0.95934181	8.328338977	43.99922763	-2.036947033	3.271405448	0.617229208	5.308352481	18.01059134	-11.15613983	-2.352887319	-6.754513575	8.803252511	4.65399275	-6.343257413	1.969113791	-2.187071811	8.312371204	1.652054053	-14.72669376	-3.600671197	-9.163682479	11.12602256	1.534748418	-11.57377281	1.363830012	-5.104971399	12.93760282	1.347059007	-2.926574692	11.26639493	4.169910118	14.19296962	1.094379649	-6.09444819
IL	EA	43	FORD	17053	1996	2891.75	3734.06	21.16	-10.80069566	-3.401311103	-7.101003382	7.399384557	8.695952287	-10.3822856	-0.759322798	-5.570804199	9.622962802	6.48434868	-9.048617923	3.449043841	-2.799787041	12.49766176	13.05186188	-9.022030755	2.182508105	-3.419761325	11.20453886	9.181800922	-21.69720302	-10.70781948	-16.20251125	10.98938354	1.883163498	-6.95728708	5.487346092	-0.734970494	12.44463317	1.746401948	-7.705824579	0.398903986	-3.653460297	8.104728565	1.998462962	-0.893818731	11.25011852	5.178149894	12.14393725	1.121190068	-6.423767782
IL	EA	47	FORD	17053	1997	3160.75	3962.95	250.05	-2.391535687	8.101208276	2.854836294	10.49274396	5.221932173	-17.89438739	-9.539395188	-13.71689129	8.354992202	8.825626658	-16.36552631	-5.724388346	-11.04495733	10.64113796	13.53693962	-12.31978708	-0.460986645	-6.390386863	11.85880044	24.2306049	-8.431635172	0.591460155	-3.920087509	9.023095327	11.34663677	-3.695708327	0.232603386	-1.731552471	3.928311713	1.692337591	-8.621728285	1.368300503	-3.626713891	9.990028788	9.485609624	-3.436223564	7.627016057	2.095396246	11.06323962	37.82324221	-0.988733587
IL	EA	39	FORD	17053	1998	2622.75	3384.84	-328.06	2.396501877	10.02321305	6.209857461	7.626711168	29.93427224	-9.101860941	-0.798825886	-4.950343414	8.303035055	18.68176926	-7.813656342	-1.739864519	-4.776760431	6.073791823	4.302776628	-4.343133945	2.634906689	-0.854113628	6.978040634	4.699121941	-2.361204903	5.44128932	1.540042209	7.802494223	1.115024852	-2.909444675	6.272441959	1.681498642	9.181886634	15.24617053	0.464665237	6.318123352	3.391394294	5.853458115	16.35937358	0.73463479	8.794076392	4.764355591	8.059441602	3.86402464	0.656967819
IL	EA	46	FORD	17053	1999	3093.5	3815.48	102.58	-21.40798907	-7.808253618	-14.60812134	13.59973545	24.76168481	-16.69488347	-5.598638439	-11.14676095	11.09624503	4.508749921	-7.026598446	2.200172738	-2.413212854	9.226771184	28.41201392	-2.066792342	6.065906635	1.999557146	8.132698977	24.71408245	-1.592878672	5.89477079	2.150946059	7.487649462	12.5715852	-1.678876644	9.726450026	4.023786691	11.40532667	21.30277613	-5.570184907	5.670774981	0.050295037	11.24095989	9.516333763	-6.245198603	1.119230993	-2.562983805	7.364429596	4.463228559	-2.726032727
IL	EA	42	FORD	17053	2000	2824.5	3506.37	-206.53	-4.45102553	6.73822093	1.1435977	11.18924646	7.172710007	-4.292231162	4.831021452	0.269395145	9.123252614	10.3979996	-10.55421527	-0.409954672	-5.482084971	10.1442606	10.68066316	-18.47462711	-6.0554015	-12.26501431	12.41922561	3.413933109	-11.95192741	-2.023157607	-6.987542509	9.928769803	7.941636433	-8.384510668	3.378219715	-2.503145477	11.76273038	2.713008419	-5.33191617	2.620537355	-1.355689407	7.952453525	20.52413748	1.376233112	10.96339306	6.169813086	9.587159947	5.61054222	0.811095301
IL	EA	45	FORD	17053	2001	3026.25	3668.01	-44.89	-12.21745083	-2.817608978	-7.517529904	9.399841852	1.16996935	-9.141646231	-0.248419493	-4.695032862	8.893226738	4.975234966	-6.733750748	-0.401569388	-3.567660068	6.33218136	1.795657474	-10.66143897	-0.077666763	-5.369552867	10.58377221	10.03557827	-8.412814036	1.306119247	-3.553347395	9.718933283	20.97381934	-4.203754429	5.378215348	0.587230459	9.581969777	17.14853449	-6.280066397	1.699044835	-2.290510781	7.979111232	15.52261788	-6.673916915	3.997098166	-1.338409375	10.67101508	50.56061418	-5.761424492
IL	EA	51	FORD	17053	2002	3429.75	4031.4	318.5	-11.59519651	0.072352447	-5.761422032	11.66754896	2.56872967	-4.503991515	6.128792607	0.812400546	10.63278412	1.395057727	-7.238188217	2.46656101	-2.385813604	9.704749227	2.046474851	-2.13670006	11.22642564	4.54486279	13.3631257	2.302804149	-4.510813869	4.915662959	0.202424545	9.426476828	63.64247478	-5.852965034	5.6976292	-0.077667917	11.55059423	4.396698956	-4.951776567	6.425388071	0.736805752	11.37716464	2.019697367	-1.587543267	8.723951444	3.568204088	10.31149471	40.41702773	-12.05788867
IL	EA	31	FORD	17053	2003	2084.75	2646.29	-1066.61	-5.860942645	0.992579699	-2.434181473	6.853522344	9.801319908	-8.46376711	1.924088904	-3.269839103	10.38785601	1.444939055	-15.82852253	-5.021981108	-10.42525182	10.80654142	3.282222359	-18.42717373	-7.140117295	-12.78364551	11.28705644	6.90108719	-4.727573542	3.918375296	-0.404599123	8.645948838	12.49307879	-13.36002456	-1.846270232	-7.603147396	11.51375433	9.342939216	-9.930878736	-0.474386581	-5.202632659	9.456492155	15.18434074	-7.989104143	1.062486979	-3.463308582	9.051591122	8.482841824	-9.133279271
IL	EA	49	FORD	17053	2004	3295.25	3816.68	103.78	-5.572468309	4.507708625	-0.532379842	10.08017693	19.5038236	-6.328170781	1.043170271	-2.642500255	7.371341052	1.067133826	-9.593195446	-0.94815851	-5.270676978	8.645036936	5.97740146	-12.42792305	-3.034262715	-7.731092883	9.393660335	22.47205252	-16.86338309	-7.118159242	-11.99077117	9.745223848	6.857635053	-9.046248014	-1.479492804	-5.262870409	7.56675521	8.953094953	-10.27191208	0.330488199	-4.97071194	10.60240028	1.047864028	-1.464881076	7.396313888	2.965716406	8.861194964	2.009715064	-0.363633682
IL	EA	50	FORD	17053	2005	3362.5	3843.82	130.92	-1.614675862	6.053550362	2.21943725	7.668226224	68.62470108	-4.249469662	4.628258432	0.189394385	8.877728094	69.19480577	-13.71310864	-5.391451968	-9.552280304	8.321656672	2.497010474	-10.44496657	-0.252786377	-5.348876474	10.19218019	2.799788402	-9.03287353	1.965164484	-3.533854523	10.99803801	5.774902924	-2.636016254	5.69756667	1.530775208	8.333582924	13.41087957	-2.978027333	6.866074205	1.944023436	9.844101538	24.17111861	-4.269616669	3.823569639	-0.223023515	8.093186308	9.002035342	-6.373363959
IL	EA	50	FORD	17053	2006	3362.5	3803.71	90.81	0.095081333	6.763151312	3.429116323	6.668069978	5.203284768	-1.058835687	8.167143567	3.55415394	9.225979254	15.62015075	-3.313782584	6.405600741	1.545909079	9.719383325	14.02462491	-4.291913268	4.918860916	0.313473824	9.210774184	3.692644083	-1.272314309	7.532136091	3.129910891	8.8044504	17.78307806	-8.433432288	2.41101756	-3.011207364	10.84444985	1.410811982	-7.860775826	5.820617524	-1.020079151	13.68139335	16.56502542	-9.788114035	3.489750473	-3.149181781	13.27786451	1.06398645	-5.290448716
IL	EA	54	FORD	17053	2007	3631.5	4032.6	319.7	-0.325378483	8.246944526	3.960783021	8.572323009	24.26575436	-2.631340563	4.6916854	1.030172419	7.323025963	32.22655061	-9.062233988	-1.045654265	-5.053944127	8.016579723	19.79078311	-9.135307459	-0.333492838	-4.734400149	8.801814621	1.986019226	-15.2499645	-6.193325922	-10.72164521	9.056638578	2.328413429	-20.55878104	-10.90996471	-15.73437288	9.64881633	7.130381358	-15.60800702	-4.844347328	-10.22617717	10.76365969	21.86693382	-6.179688967	3.467955215	-1.355866876	9.647644182	16.67847907	-4.358471019
IL	EA	45	FORD	17053	2008	3026.25	3387.24	-325.66	-7.342775983	2.423242784	-2.4597666	9.766018767	16.46392325	-1.171088338	6.590369141	2.709640401	7.761457479	69.73121212	-14.10945235	-2.854583239	-8.482017795	11.25486911	2.320842652	-14.75908041	-0.914667187	-7.836873799	13.84441322	4.051183841	-8.181047196	1.543820561	-3.318613318	9.724867757	28.26464893	-7.06655255	1.747424408	-2.659564071	8.813976958	52.72474869	-10.45449756	0.313919848	-5.070288856	10.76841741	16.46922294	-12.32718883	-2.530411091	-7.428799961	9.796777739	6.38833581	-6.104215328
IL	EA	54	FORD	17053	2009	3631.5	3952.38	239.48	-7.432989507	0.822617398	-3.305186054	8.255606905	1.502513147	-10.44779087	-1.878878754	-6.163334812	8.568912116	6.131338527	-19.78967412	-7.913874549	-13.85177433	11.87579957	1.901907887	-12.9136164	-4.379613761	-8.646615081	8.534002639	5.776021846	-14.19412599	-2.67209256	-8.433109275	11.52203343	1.852565434	-3.982263685	8.293156794	2.155446554	12.27542048	21.42191022	-4.76562555	4.758619003	-0.003503273	9.524244553	17.87359924	-10.13031539	1.077810115	-4.526252638	11.20812551	2.565226621	-7.43823975
IL	EA	47	FORD	17053	2010	3160.75	3441.52	-271.38	-18.77502717	-9.628512679	-14.20176992	9.146514491	7.812204163	-14.34094607	-4.825014828	-9.582980449	9.515931242	2.461405103	-3.868949349	0.238969123	-1.814990113	4.107918472	4.865435846	-5.482655603	1.044212824	-2.21922139	6.526868427	16.31706069	-10.52763988	-2.289812745	-6.408726313	8.237827135	1.120938039	-9.768550703	-2.112757533	-5.940654118	7.65579317	13.64951241	-12.07911618	-1.976432476	-7.027774328	10.1026837	1.980103526	-6.452790931	1.288674369	-2.582058281	7.7414653	24.81517234	-5.118653538
IL	EA	44.1	FORD	17053	2011	2965.725	3206.385	-506.515	-8.697909453	1.442832994	-3.627538229	10.14074245	5.297468977	-13.343482	-4.008499287	-8.675990644	9.334982713	7.925662557	-11.69582831	-2.213139063	-6.954483687	9.482689247	7.632787534	-11.08684752	-3.864908004	-7.475877762	7.221939516	4.1464002	-11.51475139	-3.446738673	-7.480745032	8.068012717	29.84054653	-14.9951932	-4.80186239	-9.898527795	10.19333081	3.242000906	-1.645013583	7.175907382	2.765446899	8.820920965	1.152893081	-2.118775731	5.605896732	1.7435605	7.724672463	25.75124952	-2.812911746
IL	EA	41.3	FORD	17053	2012	2777.425	2977.975	-734.925	-5.111889248	5.999933963	0.444022358	11.11182321	1.921463005	-7.178426271	4.276720874	-1.450852699	11.45514714	4.321613724	-11.22292891	0.566806159	-5.328061376	11.78973507	14.2419325	-4.291996796	3.000654521	-0.645671137	7.292651317	25.86147406	-1.54107751	8.496736455	3.477829472	10.03781396	5.407901712	-5.998637472	1.622394947	-2.188121262	7.621032419	4.18553228	-5.121043299	3.79124101	-0.664901145	8.912284309	5.183121545	-4.143978969	5.790773938	0.823397485	9.934752907	6.689158778	-2.01312757
IL	EA	48.7	FORD	17053	2013	3275.075	3435.515	-277.385	-11.28893489	-0.673823786	-5.981379338	10.6151111	3.6099761	-3.809751358	6.490397854	1.340323248	10.30014921	28.04739642	-8.808494696	1.224229358	-3.792132669	10.03272405	1.112604553	-11.26899889	-1.667771333	-6.468385112	9.601227557	6.503647899	-7.091692668	3.147645209	-1.97202373	10.23933788	40.91921388	-3.147037078	4.861791672	0.857377297	8.00882875	20.10959862	-6.317517483	3.397976039	-1.459770722	9.715493522	2.150259921	-9.013654567	1.12671495	-3.943469809	10.14036952	15.89638606	-4.552498985
IL	EA	58.3	FORD	17053	2014	3920.675	4041.005	328.105	-18.20312024	-5.921356851	-12.06223855	12.28176339	20.38071169	-8.057959252	0.260908553	-3.898525349	8.318867805	19.39088397	-12.08059	-1.831825647	-6.956207824	10.24876435	7.361719726	-19.08947592	-5.727034795	-12.40825536	13.36244113	1.862607523	-13.70815294	-2.849025362	-8.278589151	10.85912758	19.1836454	-19.97761621	-8.854118099	-14.41586715	11.12349811	11.80260271	-16.06329657	-3.240466332	-9.651881451	12.82283024	19.68963551	-5.344328589	3.542983135	-0.900672727	8.887311724	10.68563423	-15.71324892
IL	EA	58.6	FORD	17053	2015	3940.85	4021.07	308.17	-13.0839586	-3.652072368	-8.368015484	9.431886232	20.49427606	-16.98373384	-5.995522088	-11.48962796	10.98821175	5.564188439	-5.989133099	3.032812936	-1.478160081	9.021946035	1.172276896	-4.364367625	1.513410025	-1.4254788	5.87777765	4.088760307	-8.504542311	0.923488419	-3.790526946	9.42803073	17.26592766	-9.513085807	1.135299487	-4.18889316	10.64838529	3.070278419	-15.16440171	-4.793857031	-9.979129371	10.37054468	1.193729062	-17.2409218	-5.943588395	-11.5922551	11.29733341	5.038656569	-14.60786099
IL	EA	60.5	FORD	17053	2016	4068.625	4108.735	395.835	-5.972743287	1.288432451	-2.342155418	7.261175738	1.105148168	-10.09473242	-0.257650047	-5.176191234	9.837082373	9.858931273	-13.05806531	-3.235027648	-8.146546479	9.823037662	6.509088764	-7.573730997	1.005730926	-3.284000035	8.579461923	1.247219472	-2.230395048	8.222187179	2.995896066	10.45258223	18.83306942	-8.090262424	0.461829488	-3.814216468	8.552091912	5.612465765	-10.07027297	-1.938922605	-6.004597788	8.131350365	7.484092891	-0.834489408	10.78228633	4.97389846	11.61677574	8.82499672	-3.441561402
IL	EA	62.4	FORD	17053	2017	4196.4	4196.4	483.5	-10.75912089	-0.698420142	-5.728770516	10.06070075	14.9485901	-8.356351761	2.21774403	-3.069303866	10.57409579	13.95533337	-0.411677647	5.735357748	2.661840051	6.147035395	37.02313225	-0.599084164	5.27514815	2.338031993	5.874232314	1.84012718	-7.345291312	1.80492125	-2.770185031	9.150212562	1.580094552	-6.643936679	6.115545528	-0.264195576	12.75948221	19.30172964	-1.439789559	11.46766512	5.013937779	12.90745468	2.291221845	3.677550377	18.74920198	11.21337618	15.07165161	3.470187771	-3.05855427
IL	WE	42	FULTON	17057	1990	2824.5	3692.982	121.282	-4.531142436	4.998012185	0.233434874	9.529154621	7.711941824	-4.588564813	6.042441121	0.726938154	10.63100593	1.104613328	-0.85459969	8.578373392	3.861886851	9.432973082	13.70330391	-3.99237309	8.601593662	2.304610286	12.59396675	19.83272605	-4.761487055	6.711986217	0.975249581	11.47347327	19.40722335	-1.785690606	11.25817202	4.736240705	13.04386262	2.31082897	-4.634287321	6.170009267	0.767860973	10.80429659	32.12485965	-7.520484741	4.135250502	-1.692617119	11.65573524	37.20934755	-6.18643339
IL	WE	44.5	FULTON	17057	1991	2992.625	3828.941	257.241	-13.44425309	-3.576835497	-8.510544294	9.867417593	14.4711611	-6.618476242	0.032068285	-3.293203978	6.650544527	5.450186595	-7.186836212	1.599377545	-2.793729334	8.786213757	3.710711333	-14.57607519	-2.826123598	-8.701099394	11.74995159	2.68590119	-7.102885767	3.171305836	-1.965789965	10.2741916	1.929175078	-2.383161008	5.194447562	1.405643277	7.57760857	0.997176521	-8.536563267	2.422712943	-3.056925162	10.95927621	10.47483146	-3.361275636	6.849848878	1.744286621	10.21112451	4.829383928	-3.559350529
IL	WE	44	FULTON	17057	1992	2959	3763.15	191.45	0.146867734	4.265432973	2.206150354	4.118565239	3.848691748	-2.58732387	5.132870445	1.272773287	7.720194315	7.513930705	-13.08973582	0.348840094	-6.370447863	13.43857591	3.944082396	-5.68470815	3.652996041	-1.015856055	9.337704191	6.852608244	-2.198960073	8.648421272	3.224730599	10.84738134	0.951253021	-6.651423533	2.675402922	-1.988010306	9.326826455	1.810488138	-1.283654618	4.380628973	1.548487177	5.664283591	25.07413192	0.217942326	9.178161473	4.698051899	8.960219147	10.30781374	0.652154173
IL	WE	43	FULTON	17057	1993	2891.75	3663.734	92.034	-8.668410838	0.466905399	-4.100752719	9.135316237	46.00857432	-6.926807134	-1.824060716	-4.375433925	5.102746418	15.95795582	-9.069787201	-0.76262935	-4.916208276	8.307157851	17.01167338	-4.403612487	4.546098595	0.071243054	8.949711082	0.70253096	-6.934326539	5.797777719	-0.56827441	12.73210426	0.825683155	-1.544562981	6.027225311	2.241331165	7.571788292	2.583656995	-10.73705333	-3.316286737	-7.026670034	7.420766593	22.31694952	-12.88993783	-3.925125353	-8.407531592	8.964812477	16.30349245	-6.963447716
IL	WE	46	FULTON	17057	1994	3093.5	3833.318	261.618	-7.038551901	0.555975561	-3.24128817	7.594527462	7.374649425	-12.61235488	-3.611436975	-8.111895928	9.000917905	6.188690138	-24.79883478	-13.27584523	-19.03734001	11.52298955	4.009023789	-3.723244142	3.667733456	-0.027755343	7.390977598	6.39711498	-14.2215764	-3.789504217	-9.005540309	10.43207218	2.601746834	-12.5376384	-2.820407259	-7.67902283	9.717231141	1.64343327	-4.101442357	9.008965374	2.453761509	13.11040773	1.695670706	-4.69515873	4.667845083	-0.013656823	9.363003813	42.38682545	-8.978533637
IL	WE	37.5	FULTON	17057	1995	2521.875	3229.527	-342.173	-14.74949908	-4.879752384	-9.814625732	9.869746696	4.984099324	-5.147741506	1.397052095	-1.875344706	6.544793601	38.82790066	-4.685054465	1.401502154	-1.641776156	6.086556619	27.23267688	-11.67292066	-2.007526104	-6.840223382	9.665394556	9.5106509	-5.870671746	2.007614688	-1.931528529	7.878286434	5.950113332	-14.53005306	-3.380094853	-8.955073957	11.14995821	2.37114757	-10.96229296	1.183341155	-4.889475903	12.14563411	2.233715114	-2.087574924	11.05970205	4.486063565	13.14727698	1.053750906	-6.451390259
IL	WE	41.5	FULTON	17057	1996	2790.875	3466.361	-105.339	-11.29724238	-3.385555641	-7.341399011	7.911686739	6.758759007	-7.963128545	1.867064702	-3.048031922	9.830193247	4.015364286	-9.24131184	3.224283943	-3.008513949	12.46559578	27.40346816	-10.14355455	1.12793212	-4.507811215	11.27148667	10.63166336	-24.08005499	-13.07290795	-18.57648147	11.00714704	1.69540889	-5.850945636	6.616351481	0.382702922	12.46729712	1.844925267	-7.570972332	1.680318701	-2.945326815	9.251291033	3.205307304	-0.406147233	12.68028175	6.137067259	13.08642898	1.852186293	-7.848393451
IL	WE	44	FULTON	17057	1997	2959	3602.32	30.62	-3.722195625	8.381394111	2.329599243	12.10358974	0.901225055	-18.09544635	-9.090374982	-13.59291067	9.005071368	8.73960918	-14.86860939	-2.989763516	-8.929186453	11.87884587	9.234607915	-14.48685448	-2.141618384	-8.314236432	12.3452361	21.29897034	-7.602892539	1.534895396	-3.033998572	9.137787935	3.577798479	-4.337973337	-0.093334477	-2.215653907	4.24463886	1.441557635	-7.038565629	3.24070692	-1.898929354	10.27927255	3.157330575	-2.789783045	6.911009004	2.060612979	9.700792049	79.46746337	-1.367726167
IL	WE	45.5	FULTON	17057	1998	3059.875	3671.029	99.329	1.925147247	10.67739749	6.30127237	8.752250246	34.32596885	-10.52317892	-2.703343305	-6.613261113	7.819835615	27.34129347	-9.974608313	-2.094646342	-6.034627328	7.879961971	8.30827109	-3.882082943	2.621183784	-0.630449579	6.503266727	1.618992473	-2.463492785	5.436365977	1.486436596	7.899858762	5.285237596	-2.067574109	5.100211452	1.516318671	7.167785561	27.18448854	0.378358056	7.212267871	3.795312963	6.833909815	19.57495913	2.227572859	9.885386894	6.056479877	7.657814035	3.7523585	0.311455136
IL	WE	45	FULTON	17057	1999	3026.25	3605.238	33.538	-20.40285764	-7.540406648	-13.97163214	12.86245099	17.69766814	-14.95017117	-6.006647539	-10.47840935	8.943523631	2.855290464	-5.663739798	2.770765043	-1.446487378	8.434504841	22.76908166	-2.293151385	4.716866472	1.211857543	7.010017857	33.48801191	-1.614444995	6.357825628	2.371690316	7.972270623	9.726520097	-0.524614397	11.56778029	5.521582945	12.09239468	10.51209726	-4.350664207	7.160156555	1.404746174	11.51082076	13.63799373	-5.51777389	1.677440019	-1.920166936	7.195213909	5.482348388	-2.673781002
IL	WE	43	FULTON	17057	2000	2891.75	3438.572	-133.128	-5.160463181	6.296871305	0.568204062	11.45733449	4.373994605	-3.991187863	5.16361018	0.586211159	9.154798043	6.238591735	-9.169021963	0.677601791	-4.245710086	9.846623754	10.81429057	-15.87748979	-3.671932563	-9.774711177	12.20555723	1.023608262	-10.37916855	-0.775615872	-5.577392211	9.603552678	7.224258521	-6.135268361	5.125007418	-0.505130472	11.26027578	1.114112486	-4.051411612	3.738212306	-0.156599653	7.789623918	23.01228425	1.847362989	11.22052377	6.53394338	9.373160781	12.17279174	1.113401921
IL	WE	46	FULTON	17057	2001	3093.5	3608.156	36.456	-12.24069847	-1.317148868	-6.778923669	10.9235496	0.621895267	-7.158149837	0.475708876	-3.341220481	7.633858713	10.22031217	-8.473239142	-0.472924135	-4.473081639	8.000315007	1.235356133	-10.50770127	0.181708845	-5.162996212	10.68941012	6.358785027	-8.239251607	1.001307179	-3.618972214	9.240558786	59.71695338	-6.353387659	5.114256593	-0.619565533	11.46764425	31.04730558	-6.931488341	1.444240817	-2.743623762	8.375729158	4.8370616	-6.509160261	4.56237471	-0.973392776	11.07153497	47.26008734	-6.400843899
IL	WE	42	FULTON	17057	2002	2824.5	3306.99	-264.71	-11.04611866	-0.046276746	-5.546197703	10.99984191	2.594870593	-3.02257268	7.428166056	2.202796688	10.45073874	0.614974216	-6.379095693	2.892956844	-1.743069424	9.272052537	1.047452325	-1.469255067	12.66837952	5.599562227	14.13763459	0.667924036	-5.576235735	3.253922519	-1.161156608	8.830158254	60.9581993	-4.986784233	5.984751629	0.498983698	10.97153586	6.316337232	-3.552840871	7.863827136	2.155493132	11.41666801	1.564797538	-0.543113729	10.31541472	4.886150496	10.85852845	18.13410062	-11.91659616
IL	WE	41	FULTON	17057	2003	2757.25	3207.574	-364.126	-5.633565449	2.119164789	-1.75720033	7.752730238	8.248826858	-8.940533795	2.829840827	-3.055346484	11.77037462	0.614974216	-14.83285638	-3.400919109	-9.116887745	11.43193727	4.161776683	-17.02693192	-6.007731357	-11.51733164	11.01920056	2.234750265	-4.801784337	4.203961005	-0.298911666	9.005745342	8.339196358	-14.24636507	-1.551378635	-7.898871853	12.69498644	2.753432279	-9.25023475	1.243292211	-4.00347127	10.49352696	22.14224432	-8.034504949	1.368514994	-3.332994977	9.403019943	1.763719186	-8.896614142
IL	WE	51	FULTON	17057	2004	3429.75	3847.908	276.208	-7.497057282	4.327012581	-1.585022351	11.82406986	7.198299186	-6.384729868	3.140050899	-1.622339484	9.524780767	0.686019776	-9.109222226	0.454104791	-4.327558718	9.563327017	3.886721302	-12.00598574	-2.467779924	-7.236882832	9.538205816	4.186884749	-17.14354457	-7.027385979	-12.08546527	10.11615859	11.16692193	-8.658093956	-1.163412506	-4.910753231	7.49468145	4.340625756	-10.46348375	1.157045011	-4.653219369	11.62052876	1.070753616	-1.394504731	8.442683026	3.524089148	9.837187757	2.092844751	0.593740361
IL	WE	45	FULTON	17057	2005	3026.25	3412.242	-159.458	-2.815430009	4.703792406	0.944181198	7.519222415	66.43194546	-5.262233465	2.924956354	-1.168638556	8.187189819	35.44742108	-12.56119657	-3.876449063	-8.218822817	8.684747507	1.161750173	-9.099889998	2.15644354	-3.471723229	11.25633354	1.618692073	-4.589246689	4.552027284	-0.018609702	9.141273973	5.478614806	-2.997821599	6.031725252	1.516951826	9.029546851	13.44556106	-1.65687027	7.934730598	3.138930164	9.591600868	21.07784774	-3.008439607	5.309572718	1.150566555	8.318012325	5.498773672	-5.344585661
IL	WE	48	FULTON	17057	2006	3228	3581.826	10.126	0.415607364	6.537474531	3.476540947	6.121867167	18.99672371	-0.963240508	8.152980496	3.594869994	9.116221004	12.58179056	-2.412025706	7.238649646	2.41331197	9.650675352	16.84922741	-2.699728754	6.00855994	1.654415593	8.708288694	7.601927487	-1.418659115	7.419398759	3.000369822	8.838057874	23.78015407	-7.854518788	2.136407541	-2.859055624	9.990926329	1.109081052	-9.247323784	4.215445796	-2.515938994	13.46276958	8.324159197	-8.550704697	4.499809383	-2.025447657	13.05051408	0.984011746	-4.914274327
IL	WE	42	FULTON	17057	2007	2824.5	3146.16	-425.54	-0.94266836	8.437591295	3.747461467	9.380259655	20.80010489	-3.481282722	5.451125929	0.984921603	8.932408651	20.452234	-9.900904015	-1.262969615	-5.581936815	8.6379344	15.00167959	-9.392134335	0.59532843	-4.398402952	9.987462765	1.722655156	-15.98562511	-6.22621319	-11.10591915	9.75941192	1.156046634	-17.02939252	-7.891581589	-12.46048705	9.137810931	5.488520947	-13.81777837	-3.33555561	-8.57666699	10.48222276	21.72508204	-3.337111787	6.711791468	1.687339841	10.04890326	34.99960951	-4.587134051
IL	WE	51	FULTON	17057	2008	3429.75	3719.244	147.544	-7.17833794	2.991387017	-2.093475462	10.16972496	9.180733704	-2.197786133	5.849194219	1.825704043	8.046980352	44.56789759	-14.0457031	-2.524805919	-8.28525451	11.52089718	2.157619421	-13.11884247	-0.214460053	-6.666651262	12.90438242	2.789659313	-9.065642507	2.082513741	-3.491564383	11.14815625	64.07610369	-7.336279668	0.713588225	-3.311345722	8.049867893	27.79666912	-11.50160058	1.055335933	-5.223132324	12.55693651	37.67830122	-12.42836787	-2.759164372	-7.593766121	9.669203498	3.159663466	-5.212943175
IL	WE	43	FULTON	17057	2009	2891.75	3149.078	-422.622	-7.341977967	1.262715365	-3.039631301	8.604693332	1.037172256	-11.76933166	-0.4423757	-6.10585368	11.32695596	18.66360798	-17.65593651	-6.294087269	-11.97501189	11.36184924	1.508091228	-13.56736788	-4.499101504	-9.033234692	9.068266376	3.631706858	-12.25683896	-0.112552703	-6.184695832	12.14428626	1.052915399	-2.017076159	11.98738978	4.985156808	14.00446593	12.08092603	-5.745301895	4.002116976	-0.871592459	9.747418871	24.44689099	-9.23030239	1.974805913	-3.627748239	11.2051083	3.444365344	-6.454834431
IL	WE	49.1	FULTON	17057	2010	3301.975	3527.137	-44.563	-19.87111817	-10.1933353	-15.03222674	9.67778287	7.979007318	-15.05352961	-4.354345315	-9.703937463	10.6991843	2.255079454	-3.100754834	0.837343776	-1.131705529	3.93809861	8.345624337	-5.810311729	0.558010573	-2.626150578	6.368322302	28.4644293	-11.00855619	-1.501091997	-6.254824094	9.507464193	1.748621503	-9.979865302	-1.25740289	-5.618634096	8.722462412	17.0409228	-12.1782394	-1.157950118	-6.668094759	11.02028928	2.212755225	-8.166121737	0.481420162	-3.842350788	8.647541899	25.56755324	-8.308200152
IL	WE	50	FULTON	17057	2011	3362.5	3555.496	-16.204	-8.792815294	0.92664905	-3.933083122	9.719464344	14.48801412	-13.7478085	-4.516657753	-9.132233127	9.231150747	6.931294508	-12.69047371	-3.1184684	-7.904471055	9.57200531	6.854740336	-10.37176111	-3.385964502	-6.878862806	6.985796608	2.697824414	-11.40106993	-3.323851912	-7.362460921	8.077218018	28.04159561	-15.36224807	-3.804781642	-9.583514856	11.55746643	2.733512513	-1.308772223	9.630628979	4.160928378	10.9394012	2.009729391	-1.675395399	6.611580293	2.468092447	8.286975692	14.86935205	-3.014566409
IL	WE	45.8	FULTON	17057	2012	3080.05	3240.88	-330.82	-4.582471631	6.92522955	1.17137896	11.50770118	1.100350068	-8.040908999	4.241058441	-1.899925279	12.28196744	4.06912084	-10.22895123	0.765790704	-4.731580263	10.99474193	6.053190034	-3.970444737	3.403670038	-0.28338735	7.374114775	4.937685322	-1.472004308	10.36988518	4.448940437	11.84188949	5.116436678	-6.031600143	2.153384296	-1.939107923	8.184984439	7.347611719	-4.778940108	4.546691833	-0.116124138	9.325631941	5.395007559	-2.949628339	7.347121395	2.198746528	10.29674973	7.027114248	-2.255732428
IL	WE	51.4	FULTON	17057	2013	3456.65	3585.314	13.614	-11.00850058	0.14016489	-5.434167845	11.14866547	3.17062563	-3.718611645	6.626647439	1.454017897	10.34525908	26.17671073	-9.557331668	1.98877704	-3.784277314	11.54610871	0.614974216	-11.12439902	0.039887474	-5.542255773	11.16428649	11.26921349	-7.240911287	2.984578969	-2.128166159	10.22549026	42.98920164	-3.37569255	5.24337876	0.933843105	8.61907131	28.28849335	-6.333592215	4.452111656	-0.940740279	10.78570387	2.342365649	-10.17466058	0.371958418	-4.901351081	10.546619	21.95620228	-5.618987105
IL	WE	52.5	FULTON	17057	2014	3530.625	3627.123	55.423	-18.08217344	-7.10735447	-12.59476396	10.97481897	12.72172997	-7.391344582	1.799928674	-2.795707954	9.191273256	17.51563299	-11.66377694	0.76416875	-5.449804095	12.42794569	5.697356252	-17.59297864	-4.60022011	-11.09659938	12.99275853	1.448312404	-15.83985163	-4.063192504	-9.951522067	11.77665913	14.85929365	-19.96575684	-9.398558665	-14.68215775	10.56719818	9.908982463	-14.35684408	-1.741457645	-8.049150863	12.61538644	20.49785438	-5.36843985	3.838163795	-0.765138027	9.206603645	25.23661082	-16.73422687
IL	WE	56	FULTON	17057	2015	3766	3830.332	258.632	-12.17315653	-3.273681941	-7.723419236	8.899474589	24.28681827	-16.84585475	-5.082318957	-10.96408685	11.76353579	5.071016552	-5.044385563	5.649437523	0.30252598	10.69382309	1.414446745	-3.766255376	3.65139036	-0.057432508	7.417645736	6.051979651	-8.509299884	1.406479321	-3.551410281	9.915779205	29.62511899	-8.956106898	1.969049299	-3.4935288	10.9251562	4.914540364	-13.89330282	-4.238735165	-9.066018993	9.654567655	1.134581374	-16.02021408	-4.294164926	-10.1571895	11.72604915	5.104298028	-14.46768611
IL	WE	56.4	FULTON	17057	2016	3792.9	3825.066	253.366	-5.512261518	2.178845835	-1.666707841	7.691107353	1.510297065	-10.85140474	0.30698116	-5.27221179	11.1583859	10.14328845	-13.09785966	-3.515548244	-8.306703952	9.582311416	6.177040421	-6.348199406	1.479375529	-2.434411939	7.827574935	1.503247546	-2.391451053	7.297551438	2.453050192	9.689002491	7.627397645	-7.959455466	0.605533085	-3.676961191	8.564988551	3.0904073	-8.391675148	-0.550814179	-4.471244664	7.840860969	6.788731709	-0.247494911	11.42138096	5.586943025	11.66887587	2.127463714	-3.885632753
IL	WE	60.1	FULTON	17057	2017	4041.725	4041.725	470.025	-11.70516231	-1.918382413	-6.811772362	9.786779897	5.876911313	-9.241371188	2.460094273	-3.390638458	11.70146546	3.399871842	-0.110136692	6.0258469	2.957855104	6.135983592	25.80678268	-1.111353506	4.56584818	1.727247337	5.677201686	1.099378204	-6.465338178	2.685898685	-1.889719746	9.151236863	1.004601901	-6.173820073	6.684933022	0.255556474	12.85875309	9.554154849	-1.698872143	13.25447426	5.777801059	14.9533464	1.63823178	3.782033611	17.22005999	10.5010468	13.43802638	6.659795538	-2.568205107
IL	WE	35.5	HANCOCK	17067	1990	2387.375	3478.904	-251.596	-4.507004423	4.920808722	0.20690215	9.427813145	8.402070322	-4.477446839	6.712033799	1.11729348	11.18948064	0.883927982	-0.905570871	8.713868241	3.904148685	9.619439112	9.425470954	-4.075232786	8.536321752	2.230544483	12.61155454	9.27435037	-5.127015095	6.506145639	0.689565272	11.63316073	11.86822686	-1.468669447	12.43172083	5.481525691	13.90039028	1.13190883	-4.368124687	6.034389888	0.8331326	10.40251457	31.39475381	-6.956959291	4.23311607	-1.361921611	11.19007536	26.82569742	-6.064334936
IL	WE	40.5	HANCOCK	17067	1991	2723.625	3774.727	44.227	-14.22520126	-3.561430486	-8.893315873	10.66377077	16.48675953	-7.224471059	-0.234040839	-3.729255949	6.99043022	4.981156151	-6.440412997	1.796830516	-2.321791241	8.237243513	10.56490901	-14.70863964	-2.889576733	-8.799108187	11.81906291	3.893759723	-7.544973019	3.785701356	-1.879635832	11.33067437	1.381594352	-2.213978097	5.818942723	1.802482313	8.03292082	0.99979137	-8.382638558	2.833538365	-2.774550096	11.21617692	13.40340951	-3.242461166	7.257661128	2.007599981	10.50012229	1.603930484	-3.802008502
IL	WE	46.5	HANCOCK	17067	1992	3127.125	4137.8	407.3	0.018928165	3.967263679	1.993095922	3.948335515	4.00263481	-2.776721293	5.580761345	1.402020026	8.357482638	4.666264303	-10.95937344	1.244836647	-4.857268397	12.20421009	1.811219131	-5.045917956	4.390290015	-0.327813971	9.436207971	5.801124557	-2.173391637	10.01004498	3.91832667	12.18343661	0.698869007	-6.237825999	2.602847181	-1.817489409	8.84067318	0.959074121	-1.178297751	3.874618171	1.34816021	5.052915922	26.92452075	0.323758027	9.024048588	4.673903307	8.700290562	14.16999356	0.930405761
IL	WE	43	HANCOCK	17067	1993	2891.75	3861.998	131.498	-9.558296817	-0.604799618	-5.081548218	8.953497199	26.2907852	-7.264438284	-2.486725577	-4.875581931	4.777712707	12.06644555	-9.022432439	-1.364425742	-5.193429091	7.658006697	8.53827632	-4.251115399	4.337414422	0.043149511	8.588529821	0.613691813	-7.062259153	5.598421426	-0.731918864	12.66068058	0.667571304	-1.523981078	5.176602986	1.826310954	6.700584064	5.390786349	-10.64566409	-3.357146359	-7.001405225	7.288517731	14.74967633	-12.87768759	-3.687220877	-8.282454234	9.190466713	12.82853163	-6.600693091
IL	WE	48	HANCOCK	17067	1994	3228	4157.821	427.321	-7.19196176	0.988591981	-3.101684889	8.180553741	5.44452659	-12.82160211	-4.087803686	-8.454702898	8.733798424	7.315820943	-23.61560784	-13.10291386	-18.35926085	10.51269398	3.241387504	-3.615211427	3.84089794	0.112843256	7.456109367	2.031366348	-13.7837204	-3.498533045	-8.641126723	10.28518736	2.879694076	-12.50690476	-2.604638549	-7.555771655	9.902266211	1.108468541	-4.440091625	8.822509163	2.191208769	13.26260079	2.23260594	-5.006851225	4.488350678	-0.259250274	9.495201903	52.98207726	-8.50111007
IL	WE	39	HANCOCK	17067	1995	2622.75	3512.144	-218.356	-14.57812784	-4.797354018	-9.687740929	9.780773822	4.323575807	-5.622133796	-0.100385661	-2.861259729	5.521748135	41.06380309	-5.711262171	1.053050871	-2.32910565	6.764313042	22.6222521	-12.09207459	-2.235086795	-7.163580693	9.856987795	11.39140246	-5.604145809	2.075347244	-1.764399283	7.679493053	11.28147412	-13.60387002	-2.510164902	-8.057017461	11.09370512	0.829253037	-11.0965479	0.243836051	-5.426355925	11.34038395	2.016946944	-2.078561643	11.13032998	4.525884167	13.20889162	0.760619947	-6.193521928
IL	WE	43.5	HANCOCK	17067	1996	2925.375	3774.342	43.842	-10.53507929	-3.468817471	-7.001948381	7.066261819	4.887310553	-7.136206325	2.663464805	-2.23637076	9.79967113	3.174407628	-8.743415526	3.489790886	-2.62681232	12.23320641	37.58299885	-10.22248651	0.72152376	-4.750481375	10.94401027	9.800715368	-23.53295206	-13.2564459	-18.39469898	10.27650616	0.923296663	-6.156293062	6.318698988	0.081202963	12.47499205	0.919381855	-7.759332852	2.226241231	-2.76654581	9.985574083	3.009916957	-1.297067732	11.27707066	4.990001464	12.57413839	0.88401831	-7.304116466
IL	WE	47.5	HANCOCK	17067	1997	3194.375	4002.915	272.415	-4.014855006	8.592493217	2.288819106	12.60734822	0.721952331	-17.65214881	-8.543264131	-13.09770647	9.108884679	9.528641794	-14.76213235	-2.659334929	-8.71073364	12.10279742	8.779076948	-14.02350965	-1.888427016	-7.955968333	12.13508263	18.86825451	-7.921694111	1.737366207	-3.092163952	9.659060318	4.490050151	-4.66847805	-0.529082201	-2.598780126	4.139395849	1.047328186	-7.013830608	3.153011655	-1.930409476	10.16684226	3.28113914	-1.965669584	6.894546749	2.464438582	8.860216333	81.4468151	-2.205735618
IL	WE	44	HANCOCK	17067	1998	2959	3727.113	-3.387	0.5668665	9.808435015	5.187650757	9.241568516	31.31592675	-9.852714199	-2.668509235	-6.260611717	7.184204964	10.59821001	-9.985431299	-2.187945787	-6.086688543	7.797485512	10.1252535	-3.740972625	3.029349345	-0.35581164	6.77032197	1.304702294	-2.339908073	5.84551512	1.752803524	8.185423193	7.346017896	-2.317583273	4.988593456	1.335505092	7.306176729	20.55813887	0.355970546	7.279826275	3.817898411	6.923855729	20.78648348	2.921874734	9.825313391	6.373594062	6.903438657	4.547785962	0.158284577
IL	WE	39	HANCOCK	17067	1999	2622.75	3350.436	-380.064	-19.42652182	-7.445813936	-13.43616788	11.98070788	20.64371152	-14.87530132	-5.900523772	-10.38791255	8.974777548	3.988657485	-5.129710254	3.06558255	-1.032063852	8.195292804	11.86720327	-2.191592965	4.409562237	1.108984636	6.601155202	36.14954447	-1.517029505	5.639083993	2.061027244	7.156113498	10.94553374	0.308083448	11.54206975	5.9250766	11.2339863	7.518269078	-3.538168586	8.346107614	2.403969514	11.8842762	6.954944274	-4.593776237	1.995895191	-1.298940523	6.589671428	9.549377752	-2.756044211
IL	WE	46	HANCOCK	17067	2000	3093.5	3780.759	50.259	-5.210151168	5.96463526	0.377242046	11.17478643	7.227688706	-3.517499001	5.222488827	0.852494913	8.739987828	6.954490839	-7.988030878	1.653265085	-3.167382897	9.641295963	4.067551128	-14.99176662	-2.699413074	-8.845589847	12.29235355	1.704859369	-9.766888135	-0.530384949	-5.148636542	9.236503186	6.846330896	-4.196890882	6.302157549	1.052633334	10.49904843	0.709632051	-3.634887029	3.80945084	0.087281906	7.444337869	23.785531	1.965891404	11.25177581	6.608833608	9.28588441	13.82387438	1.73600426
IL	WE	46	HANCOCK	17067	2001	3093.5	3740.332	9.832	-12.19947608	-1.150879987	-6.675178034	11.04859609	0.685648819	-7.204421012	1.404700041	-2.899860485	8.609121053	11.10890756	-8.816143758	-0.251459351	-4.533801555	8.564684407	1.723389348	-10.77001515	0.529950148	-5.120032501	11.2999653	7.100401213	-8.513107796	1.061626294	-3.725740751	9.57473409	48.99118095	-7.269431215	4.526880757	-1.371275229	11.79631197	42.48158151	-7.493488939	0.426469815	-3.533509562	7.919958754	3.552942734	-7.069849577	4.106063269	-1.481893154	11.17591285	40.26630116	-7.298287293
IL	WE	47	HANCOCK	17067	2002	3160.75	3767.155	36.655	-11.14902864	-0.567288329	-5.858158485	10.58174031	3.208493002	-3.002919251	7.16449384	2.080787295	10.16741309	0.633349622	-6.01425094	3.045652017	-1.484299462	9.059902957	1.748111073	-1.287463409	12.59711987	5.65482823	13.88458328	0.613082697	-5.448434899	3.320321875	-1.064056512	8.768756774	54.29848091	-5.180706098	5.792081102	0.305687502	10.9727872	4.850792272	-3.44905524	8.339352053	2.445148407	11.78840729	0.800306479	-0.533033313	10.81119806	5.139082376	11.34423138	18.8640916	-11.53121289
IL	WE	43	HANCOCK	17067	2003	2891.75	3457.728	-272.772	-5.935482644	1.958473248	-1.988504698	7.893955892	4.665889779	-8.188270015	3.715609934	-2.236330041	11.90387995	0.70478318	-14.57643059	-3.276007702	-8.926219146	11.30042289	5.45996331	-16.16897099	-5.676224824	-10.92259791	10.49274617	1.883808426	-5.14310971	4.907199284	-0.117955213	10.05030899	8.878974657	-14.10164532	-1.504600505	-7.803122913	12.59704482	3.371864688	-9.103596234	1.628196982	-3.737699626	10.73179322	24.35030081	-7.586257206	1.729561041	-2.928348083	9.315818247	1.652448159	-8.668558645
IL	WE	52	HANCOCK	17067	2004	3497	4022.551	292.051	-7.319125221	3.755979235	-1.781572993	11.07510446	5.072450927	-5.874463874	3.16618829	-1.354137792	9.040652164	0.616764204	-8.962736082	0.388895914	-4.286920084	9.351631996	5.153806419	-11.36703423	-1.550773322	-6.458903776	9.816260908	4.366045167	-16.95083209	-7.298680935	-12.12475651	9.652151155	13.10055166	-9.737532585	-1.190189604	-5.463861095	8.547342981	4.809537085	-10.37357112	1.197666233	-4.587952444	11.57123735	0.714777112	-0.947429056	8.206111115	3.62934103	9.153540171	1.018764963	0.92105658
IL	WE	46	HANCOCK	17067	2005	3093.5	3578.624	-151.876	-3.07459229	3.672323412	0.298865561	6.746915702	52.91593594	-5.644256053	2.216921548	-1.713667252	7.861177601	23.89998731	-12.01944379	-3.078772309	-7.54910805	8.940671481	0.636008122	-8.590398356	2.613966955	-2.988215701	11.20436531	0.722977707	-3.780725932	4.194700809	0.206987439	7.975426741	5.700971137	-4.152744477	5.79109241	0.819173966	9.943836887	10.70270743	-1.496122079	8.365230297	3.434554109	9.861352376	25.61518974	-2.519094927	5.347892027	1.41439855	7.866986954	4.354090578	-4.846361471
IL	WE	44	HANCOCK	17067	2006	2959	3403.697	-326.803	0.032991626	6.259117753	3.146054689	6.226126127	8.71181197	-1.40268989	7.772131696	3.184720903	9.174821586	13.00510075	-2.962758753	7.586879282	2.312060264	10.54963803	19.57919698	-2.351458973	6.24225668	1.945398854	8.593715653	10.49672504	-1.012695529	7.809254328	3.398279399	8.821949857	28.25020141	-8.216024853	1.700282197	-3.257871328	9.91630705	0.915361012	-9.236338865	3.860728122	-2.687805372	13.09706699	4.10913194	-8.626236121	4.444499882	-2.09086812	13.070736	0.708437759	-4.370127322
IL	WE	46	HANCOCK	17067	2007	3093.5	3497.77	-232.73	-1.187855601	8.824363547	3.818253973	10.01221915	15.86554027	-4.39632986	5.520601118	0.562135629	9.916930978	14.01405426	-10.60172495	-1.379508178	-5.990616564	9.222216772	14.25849399	-8.789138501	1.373759104	-3.707689698	10.16289761	2.224159965	-15.9802474	-5.647399223	-10.81382331	10.33284818	1.396142279	-15.6146809	-7.039264211	-11.32697256	8.575416689	2.229655973	-13.55723471	-2.651301314	-8.104268012	10.9059334	12.6508664	-2.772383113	7.684068793	2.45584284	10.45645191	35.51463379	-4.805581336
IL	WE	50	HANCOCK	17067	2008	3362.5	3726.343	-4.157	-7.348831765	2.815467185	-2.26668229	10.16429895	7.928631559	-2.611860604	5.612036833	1.500088115	8.223897437	27.39877509	-13.73736598	-2.43890384	-8.08813491	11.29846214	1.60352957	-11.79402206	0.902591391	-5.445715335	12.69661345	2.304571657	-8.530197308	2.726601572	-2.901797868	11.25679888	15.82213549	-6.941197745	1.307816335	-2.816690705	8.24901408	26.56755765	-11.78700979	0.059910111	-5.863549839	11.8469199	42.69053044	-12.4341451	-2.788407713	-7.611276407	9.645737387	3.783075834	-4.310832341
IL	WE	50	HANCOCK	17067	2009	3362.5	3685.916	-44.584	-6.746512468	0.803612939	-2.971449764	7.550125407	0.729030717	-11.61735188	0.271752895	-5.672799492	11.88910478	4.084120827	-15.74308147	-4.527381612	-10.13523154	11.21569986	1.386052602	-13.21258476	-3.725519013	-8.469051887	9.487065747	4.463394983	-11.11916235	0.969971537	-5.074595407	12.08913389	0.746047888	-1.839271316	13.01962395	5.590176317	14.85889527	17.08548228	-6.126075807	3.69967118	-1.213202314	9.825746987	13.82647345	-8.964298324	2.312756912	-3.325770706	11.27705524	4.690800533	-6.260149137
IL	WE	49.5	HANCOCK	17067	2010	3328.875	3611.864	-118.636	-20.18262521	-9.769264798	-14.975945	10.41336041	4.217214953	-14.66721094	-4.337962312	-9.502586626	10.32924863	1.406419662	-2.840695808	0.868331786	-0.986182011	3.709027594	8.198467084	-5.904298103	0.184669348	-2.859814377	6.088967451	23.72506831	-10.94468479	-1.438394893	-6.191539842	9.506289897	1.165036509	-11.1085094	-1.2061769	-6.15734315	9.9023325	14.11773505	-11.71922445	-1.104629019	-6.411926735	10.61459543	4.345827392	-9.978652923	-0.162402007	-5.070527465	9.816250916	24.90423992	-10.0167271
IL	WE	45.5	HANCOCK	17067	2011	3059.875	3302.437	-428.063	-8.62386107	1.654248542	-3.484806264	10.27810961	16.16391088	-13.76504556	-4.650263639	-9.2076546	9.114781921	7.187169057	-13.04438718	-2.973605995	-8.008996588	10.07078119	10.10986465	-10.12371405	-3.230576524	-6.677145287	6.893137526	2.911630371	-11.47174938	-2.951124434	-7.211436907	8.520624946	26.40078067	-15.45968017	-3.239657073	-9.349668622	12.2200231	2.56342271	-0.93937469	10.01557055	4.53809793	10.95494524	2.24330392	-1.724738398	6.35551149	2.315386546	8.080249888	12.9496955	-3.390351765
IL	WE	48.7	HANCOCK	17067	2012	3275.075	3477.21	-253.29	-4.0611895	7.536680436	1.737745468	11.59786994	1.458419662	-7.496454274	4.111819892	-1.692317191	11.60827417	5.751491781	-9.900901227	0.367957612	-4.766471807	10.26885884	3.771622385	-4.092999124	3.026485848	-0.533256638	7.119484972	6.468440863	-1.048573431	10.68832365	4.819875111	11.73689708	7.466672056	-5.783994992	1.940222178	-1.921886407	7.72421717	4.385699605	-4.606268177	4.029974144	-0.288147016	8.636242321	7.652164118	-1.645860711	7.734014948	3.044077118	9.379875659	7.343748645	-1.891337703
IL	WE	47.7	HANCOCK	17067	2013	3207.825	3369.533	-360.967	-10.4603377	0.310419653	-5.074959024	10.77075735	3.293550811	-3.745602099	6.137815447	1.196106674	9.883417546	17.04211641	-9.165236126	2.517403591	-3.323916267	11.68263972	0.626376094	-11.10060832	0.001924317	-5.549342002	11.10253264	7.540276442	-7.415849287	2.694903911	-2.360472688	10.1107532	36.22377599	-2.986552349	5.877387647	1.445417649	8.863939996	24.94163507	-6.088321603	5.045235782	-0.52154291	11.13355739	3.538748154	-10.51307692	0.312241374	-5.100417773	10.82531829	27.33003048	-5.619552371
IL	WE	52.1	HANCOCK	17067	2014	3503.725	3625.006	-105.494	-17.93579352	-7.159194063	-12.54749379	10.77659946	10.21990218	-7.683621354	1.771818903	-2.955901226	9.455440257	12.25840719	-11.68580171	2.202884381	-4.741458665	13.88868609	2.899718792	-16.74300188	-3.546008909	-10.14450539	13.19699297	0.676964868	-16.51904748	-4.448106493	-10.48357699	12.07094099	14.86208007	-19.92042841	-9.047637235	-14.48403282	10.87279118	7.285804357	-13.44050891	-1.237055649	-7.33878228	12.20345326	20.4087011	-5.284469356	4.42588112	-0.429294118	9.710350476	32.88892916	-17.34390243
IL	WE	56.2	HANCOCK	17067	2015	3779.45	3860.304	129.804	-12.11853595	-3.681931617	-7.900233784	8.436604333	15.54711586	-16.16033116	-5.623954268	-10.89214271	10.53637689	4.969830251	-4.828805374	6.419001715	0.79509817	11.24780709	0.675390478	-3.303867065	4.27006927	0.483101103	7.573936335	4.496741536	-8.592090756	1.555095297	-3.51849773	10.14718605	29.493804	-8.737501781	1.870621645	-3.433440068	10.60812343	5.041133479	-13.25271023	-3.578689217	-8.415699724	9.674021013	1.272065605	-14.86304594	-3.901601641	-9.382323791	10.9614443	3.028083758	-14.35660739
IL	WE	63.7	HANCOCK	17067	2016	4283.825	4324.252	593.752	-5.219808909	1.984439247	-1.617684831	7.204248156	1.15790397	-10.6823145	-0.088569431	-5.385441966	10.59374507	11.3132417	-12.69063971	-3.444212874	-8.067426292	9.246426836	5.269795693	-6.683276083	1.145016722	-2.769129681	7.828292805	0.719821949	-2.447338601	6.57325487	2.062958135	9.020593471	9.538493556	-8.02623996	0.425320209	-3.800459876	8.451560169	2.703708294	-8.024466552	-0.959101447	-4.491784	7.065365105	5.577666294	-0.061077456	11.26222999	5.600576269	11.32330745	0.846288516	-3.658718707
IL	WE	66.1	HANCOCK	17067	2017	4445.225	4445.225	714.725	-11.140628	-2.015060556	-6.577844278	9.125567444	2.311168237	-9.230102004	2.261310518	-3.484395743	11.49141252	3.175744144	-0.383899613	4.376052906	1.996076646	4.759952519	28.08695216	-1.294773392	4.217941327	1.461583967	5.512714719	1.242061701	-5.405211524	3.121734962	-1.141738281	8.526946486	0.667571304	-5.702077762	6.149573049	0.223747644	11.85165081	3.390831151	-0.740825176	13.55364244	6.406408632	14.29446762	0.983997037	3.944216043	17.26848369	10.60634986	13.32426764	8.086679984	-2.343764979
IL	WE	43.5	HENDERSON	17071	1990	2925.375	3619.626	-83.474	-5.064157127	4.479404308	-0.29237641	9.543561435	9.58456746	-4.847514581	5.67964756	0.41606649	10.52716214	1.369513248	-1.917151408	7.804727549	2.94378807	9.721878957	11.51343038	-5.005198317	7.575682737	1.28524221	12.58088105	9.146012041	-5.818895099	5.554419447	-0.132237826	11.37331455	6.036118929	-2.145364279	11.35055449	4.602595107	13.49591877	2.540726556	-5.669259872	5.25884784	-0.205206016	10.92810771	26.38749888	-8.026690337	3.154679001	-2.436005668	11.18136934	20.77972207	-6.196145425
IL	WE	50	HENDERSON	17071	1991	3362.5	4031.038	327.938	-14.20028147	-3.998121412	-9.099201441	10.20216006	13.3979726	-8.379001875	-0.405521051	-4.392261463	7.973480824	4.099605629	-8.473336293	0.813561538	-3.829887377	9.286897831	10.60982888	-14.96791944	-3.313090524	-9.140504982	11.65482892	2.563367065	-7.943129985	2.842785981	-2.550172002	10.78591597	1.473561413	-2.766375551	4.914430422	1.074027436	7.680805973	0.961925746	-8.703359733	2.09136689	-3.305996422	10.79472662	8.403825768	-3.735478346	6.430077994	1.347299824	10.16555634	4.943091037	-4.081725516
IL	WE	45	HENDERSON	17071	1992	3026.25	3669.075	-34.025	0.112353668	3.768888779	1.940621223	3.656535112	4.484473814	-2.91140512	4.960022441	1.02430866	7.871427561	4.211470245	-12.74653388	0.888083178	-5.929225351	13.63461706	3.918614551	-5.960240008	2.739569778	-1.610335115	8.699809786	9.231142138	-2.210593756	8.797053361	3.293229803	11.00764712	0.854960124	-6.372951557	2.11346327	-2.129744144	8.486414827	2.005413311	-1.188875819	3.446276447	1.128700314	4.635152266	25.33274045	-0.471780052	8.199935532	3.86407774	8.671715584	14.18518952	0.81960503
IL	WE	45.5	HENDERSON	17071	1993	3059.875	3676.987	-26.113	-9.647542142	-0.971934769	-5.309738456	8.675607373	16.88408139	-7.516545872	-2.422812973	-4.969679423	5.093732899	14.59863173	-9.271742764	-1.426480085	-5.349111425	7.845262679	9.022630036	-4.851952233	3.615698998	-0.618126618	8.467651231	0.866735117	-6.73550249	4.688488041	-1.023507225	11.42399053	0.854960124	-1.692801984	3.571059288	0.939128652	5.263861272	3.140182034	-11.16117873	-3.817107694	-7.489143212	7.344071036	16.25475725	-12.87729134	-4.470380824	-8.673836082	8.406910516	13.27415308	-6.492089752
IL	WE	54.5	HENDERSON	17071	1994	3665.125	4256.524	553.424	-8.009097553	-0.135282321	-4.072189937	7.873815232	9.36183482	-13.97638807	-4.772534652	-9.374461361	9.203853418	7.762285055	-25.63585277	-13.62743616	-19.63164447	12.00841661	3.27336941	-4.307282842	2.742393808	-0.782444517	7.04967665	2.602924456	-15.10961478	-4.51180659	-9.810710685	10.59780819	2.775162005	-13.91332145	-3.957748687	-8.935535069	9.955572763	1.276346615	-4.343651856	7.753149231	1.704748687	12.09680109	5.209088494	-5.868136091	3.376172387	-1.245981852	9.244308478	48.03231424	-8.810974377
IL	WE	42	HENDERSON	17071	1995	2824.5	3390.186	-312.914	-15.35929761	-5.703066631	-10.53118212	9.656230979	6.10624449	-6.068150971	-0.563105835	-3.315628403	5.505045136	30.1844895	-5.64562696	0.718857816	-2.463384572	6.364484776	19.97923174	-12.71293627	-2.670520658	-7.691728464	10.04241561	13.38807818	-6.161721684	1.529613542	-2.316054071	7.691335226	5.308538902	-14.18782884	-3.193564653	-8.690696747	10.99426419	1.222226162	-11.60295689	0.450443941	-5.576256474	12.05340083	2.272208794	-2.116810781	10.02307991	3.953134563	12.13989069	0.897468104	-7.077407235
IL	WE	49	HENDERSON	17071	1996	3295.25	3835.223	132.123	-11.29283795	-3.845515395	-7.569176673	7.447322555	3.619944089	-7.276754583	2.395991997	-2.440381293	9.67274658	7.125268879	-10.07600266	2.468576861	-3.803712899	12.54457952	31.20071863	-11.22231223	0.085041868	-5.568635181	11.3073541	14.75697914	-25.4301418	-14.62596872	-20.02805526	10.80417308	0.88650344	-6.273638561	5.293628736	-0.490004913	11.5672673	1.115199321	-7.616347519	1.29087955	-3.162733985	8.907227069	1.954189809	-0.94096678	10.94324065	5.001136937	11.88420743	1.591858549	-8.2857897
IL	WE	51.5	HENDERSON	17071	1997	3463.375	3977.635	274.535	-4.770010361	7.425879397	1.327934518	12.19588976	1.865486211	-17.99546146	-8.760929303	-13.37819538	9.234532157	12.5855367	-14.82666533	-3.065050727	-8.945858029	11.7616146	9.419333758	-15.29609387	-3.324388696	-9.310241283	11.97170517	19.84620907	-7.801422383	1.375938269	-3.212742057	9.177360652	4.844016316	-5.245929552	-0.907770418	-3.076849985	4.338159134	1.431485557	-7.985129571	2.463837202	-2.760646184	10.44896677	5.285369151	-3.185285542	5.433415549	1.124065004	8.618701091	71.55615899	-2.103657761
IL	WE	52	HENDERSON	17071	1998	3497	3985.547	282.447	0.107210292	8.909719214	4.508464753	8.802508922	34.95500156	-10.90333763	-3.593672637	-7.248505134	7.309664993	8.176241979	-10.68143072	-2.662751937	-6.672091329	8.018678783	8.501593574	-4.41114732	2.457424009	-0.976861656	6.868571329	1.985557183	-2.491232938	4.550256225	1.029511644	7.041489163	7.191710176	-2.398753775	4.421078638	1.011162432	6.819832413	13.87916654	0.413784503	6.845681738	3.629733121	6.431897235	19.00487107	2.442473391	9.738976195	6.090724793	7.296502805	5.192172628	-0.145748444
IL	WE	45	HENDERSON	17071	1999	3026.25	3489.084	-214.016	-19.80658454	-8.0286892	-13.91763687	11.77789534	24.90233503	-15.56229136	-7.188233995	-11.37526268	8.374057365	3.500614022	-6.255499891	2.373014845	-1.941242523	8.628514736	19.46799715	-2.843875538	3.524313731	0.340219097	6.368189269	21.04915703	-2.047395747	5.28047134	1.616537797	7.327867087	6.865098681	-0.823446296	11.29053973	5.233546719	12.11398603	2.186950249	-4.029451167	6.894293044	1.432420938	10.92374421	8.801375539	-5.685502825	1.295081424	-2.195210701	6.980584249	5.9141658	-2.92088789
IL	WE	46	HENDERSON	17071	2000	3093.5	3530.621	-172.479	-6.102594124	4.867783798	-0.617405163	10.97037792	7.778153144	-4.372011057	4.450423586	0.039206265	8.822434643	8.05446463	-9.050866943	0.31454319	-4.368161876	9.365410133	7.806054188	-16.73859432	-4.034511794	-10.38655306	12.70408253	2.627503967	-10.48837385	-0.973479497	-5.730926674	9.514894353	7.752166016	-5.60411428	4.218660457	-0.692726912	9.822774737	0.906130855	-4.309621658	3.245323791	-0.532148933	7.554945449	14.08507966	0.489392632	10.2467057	5.368049164	9.757313064	15.95946872	0.8271951
IL	WE	50	HENDERSON	17071	2001	3362.5	3773.908	70.808	-12.37397837	-1.387548879	-6.880763625	10.98642949	0.909493058	-7.239021788	0.783813324	-3.227604232	8.022835112	9.959476541	-9.661979923	-1.046150741	-5.354065332	8.615829182	3.469657204	-11.95022703	-0.572278921	-6.261252976	11.37794811	7.001130547	-9.080150346	0.216470495	-4.431839925	9.296620841	37.55374712	-8.243146594	2.923611684	-2.659767455	11.16675828	47.82657426	-8.112541615	0.076953077	-4.017794269	8.189494692	3.349921213	-7.739478631	3.280135728	-2.229671452	11.01961436	40.55269798	-7.675518829
IL	WE	49	HENDERSON	17071	2002	3295.25	3680.945	-22.155	-11.34442778	-0.538199921	-5.941313851	10.80622786	2.414712873	-2.989531023	7.256365924	2.133417451	10.24589695	0.839028802	-7.001353051	2.169789895	-2.415781578	9.171142946	1.606612809	-1.50397484	12.12651285	5.311269004	13.63048769	0.821003183	-6.889748286	2.027631278	-2.431058504	8.917379564	35.23776282	-6.020252027	4.8272417	-0.596505164	10.84749373	4.692747822	-3.413202154	7.709374205	2.148086026	11.12257636	1.639595389	-0.860463833	10.23322944	4.686382803	11.09369327	17.92105406	-12.14063976
IL	WE	38	HENDERSON	17071	2003	2555.5	2915.482	-787.618	-5.756793145	2.055577294	-1.850607925	7.812370439	2.71309273	-9.155824647	3.15071225	-3.002556199	12.3065369	0.888590327	-14.54996815	-3.606509529	-9.07823884	10.94345862	3.657509466	-16.57616851	-5.889111701	-11.23264011	10.68705681	2.152635562	-5.82237425	3.642480025	-1.089947112	9.464854275	6.200910313	-15.09817104	-2.162496086	-8.630333563	12.93567495	1.955525412	-9.908961732	1.205562516	-4.351699608	11.11452425	22.63492422	-8.347527751	1.066473143	-3.640527304	9.414000894	1.390801048	-9.730428354
IL	WE	51	HENDERSON	17071	2004	3429.75	3764.019	60.919	-8.779830779	2.794278365	-2.992776207	11.57410914	8.644884049	-6.322235731	2.455375111	-1.93343031	8.777610842	0.82157236	-9.175354598	-0.008128403	-4.591741501	9.167226195	5.418688714	-12.20555544	-2.90693568	-7.55624556	9.29861976	5.834188227	-17.19646266	-7.541976036	-12.36921935	9.654486624	12.4997647	-9.411896182	-1.426778006	-5.419337094	7.985118176	6.367645171	-11.36211926	0.149319754	-5.606399753	11.51143901	0.879744634	-1.490152945	7.26218694	2.886016998	8.752339885	2.079863967	0.710383241
IL	WE	46	HENDERSON	17071	2005	3093.5	3402.056	-301.044	-4.224143156	2.536629865	-0.843756646	6.760773021	46.05519452	-6.698443524	0.869942001	-2.914250762	7.568385525	17.48426214	-12.52984797	-4.083878593	-8.306863282	8.445969377	0.822523656	-9.493172168	1.860360344	-3.816405912	11.35353251	1.698782407	-3.432668029	4.819275262	0.693303617	8.251943291	2.396029967	-3.834020176	5.537666858	0.851823341	9.371687034	11.26854407	-2.511193129	6.804809808	2.146808339	9.316002937	17.52601475	-3.12536185	4.821900459	0.848269304	7.947262309	4.827988296	-5.468884291
IL	WE	50	HENDERSON	17071	2006	3362.5	3645.343	-57.757	-0.094179326	5.502033094	2.703926884	5.59621242	8.388342723	-2.07075817	7.022790685	2.476016258	9.093548855	9.120692224	-3.144817602	6.840098067	1.847640232	9.984915669	13.32048135	-2.58280943	5.611400878	1.514295724	8.194210308	8.896035962	-1.416205824	7.118742352	2.851268264	8.534948176	31.37238618	-8.422118265	1.655949829	-3.383084218	10.07806809	0.883744498	-9.890978887	3.042731012	-3.424123937	12.9337099	6.390456667	-8.790375403	3.760079896	-2.515147754	12.5504553	0.913109512	-4.834073404
IL	WE	49	HENDERSON	17071	2007	3295.25	3552.38	-150.72	-1.694306929	8.397928375	3.351810723	10.0922353	10.00916582	-4.617164001	4.840330806	0.111583403	9.457494807	7.554025955	-11.5017106	-2.104043675	-6.802877138	9.397666925	13.87125184	-10.04981459	0.358374418	-4.845720086	10.40818901	1.624987442	-16.76388442	-6.910898456	-11.83739144	9.852985964	1.263562364	-17.52217742	-8.517255025	-13.01971622	9.004922395	3.753093566	-13.97952107	-3.666626609	-8.82307384	10.31289446	8.806108676	-3.11212163	6.648030109	1.767954239	9.760151739	27.6910673	-5.094890071
IL	WE	51	HENDERSON	17071	2008	3429.75	3661.167	-41.933	-8.031562324	2.142254351	-2.944653987	10.17381667	6.575900666	-2.992025445	4.389839088	0.698906822	7.381864533	17.67372834	-14.77429878	-3.468967874	-9.121633327	11.30533091	1.434895295	-13.70406378	-0.818552623	-7.261308202	12.88551116	4.016396361	-9.039494639	1.176893656	-3.931300492	10.21638829	11.86736593	-8.281700346	-0.247522856	-4.264611601	8.03417749	24.02666052	-12.81078601	-0.70861814	-6.759702075	12.10216787	34.95530144	-13.16494265	-3.242671388	-8.203807019	9.922271262	3.724772902	-5.569030833
IL	WE	48	HENDERSON	17071	2009	3228	3433.704	-269.396	-7.905542734	0.054667572	-3.925437581	7.960210306	0.9350792	-13.03619589	-1.743915806	-7.390055848	11.29228008	9.152529761	-17.79984952	-6.261550101	-12.03069981	11.53829942	1.675428321	-14.49242133	-4.93950895	-9.71596514	9.55291238	3.038555792	-12.43622245	-0.353954783	-6.395088617	12.08226767	0.888664018	-2.088349389	11.84394547	4.87779804	13.93229486	13.30455375	-6.447253025	2.961302731	-1.742975147	9.408555756	13.042402	-9.632366735	1.399172351	-4.116597192	11.03153909	7.70668942	-6.841564596
IL	WE	49.3	HENDERSON	17071	2010	3315.425	3495.416	-207.684	-20.45643148	-10.48340962	-15.46992055	9.97302186	6.809165847	-14.79296786	-4.62502404	-9.70899595	10.16794382	2.861769317	-3.695077408	-0.009364356	-1.852220882	3.685713052	10.85689381	-6.611560677	-0.753364397	-3.682462537	5.85819628	25.10283993	-11.51259719	-2.2062008	-6.859398995	9.30639639	1.739938826	-11.00886348	-1.590421292	-6.299642386	9.418442188	13.74435208	-12.55550378	-1.587818697	-7.071661239	10.96768508	2.541484435	-10.0935049	-0.661851694	-5.377678297	9.431653206	16.52812347	-9.898279222
IL	WE	55.3	HENDERSON	17071	2011	3718.925	3873.203	170.103	-9.535961186	0.434801484	-4.550579851	9.97076267	9.273295626	-13.78214999	-4.70890964	-9.245529815	9.07324035	7.602946264	-13.70823676	-4.204807978	-8.956522369	9.503428782	9.541515919	-9.950377081	-3.868106181	-6.909241631	6.0822709	4.082471557	-11.64901999	-3.526635285	-7.587827638	8.122384705	16.63238062	-16.53813145	-3.918978442	-10.22855495	12.61915301	3.329743127	-1.360042239	9.429617216	4.034787488	10.78965945	2.423992075	-2.319175545	4.887816044	1.28432025	7.206991589	19.59153808	-4.27782781
IL	WE	55.4	HENDERSON	17071	2012	3725.65	3854.215	151.115	-4.980980536	6.754990087	0.887004775	11.73597062	2.552758353	-8.170045875	3.898350843	-2.135847516	12.06839672	6.967961134	-10.89233857	-0.843757504	-5.868048037	10.04858107	3.439489282	-4.762671622	2.539520364	-1.111575629	7.302191986	4.371607845	-2.008788572	9.301843671	3.64652755	11.31063224	4.41773358	-6.725495714	1.27600691	-2.724744402	8.001502624	4.984529743	-5.001491262	3.970144059	-0.515673602	8.971635321	6.533744165	-2.651863621	6.455797926	1.901967152	9.107661547	11.66751891	-2.360953999
IL	WE	51.9	HENDERSON	17071	2013	3490.275	3593.127	-109.973	-11.19734566	-0.215496836	-5.706421248	10.98184882	1.519847251	-5.018997438	5.226267443	0.103635003	10.24526488	14.94833868	-10.15881386	1.420312515	-4.369250672	11.57912638	0.852895534	-12.01874454	-0.481570354	-6.250157447	11.53717419	11.18064679	-8.715647849	1.31355458	-3.701046634	10.02920243	32.67511172	-3.81696438	4.593098932	0.388067276	8.410063312	27.32832859	-6.736790985	4.035442842	-1.350674071	10.77223383	2.818251625	-10.94425397	-0.18696433	-5.56560915	10.75728964	22.59649218	-6.29378295
IL	WE	52.7	HENDERSON	17071	2014	3544.075	3621.214	-81.886	-18.9537711	-8.194949867	-13.57436048	10.75882123	8.874162635	-8.153229921	0.651357002	-3.750936459	8.804586923	14.2131056	-12.84442291	0.770281769	-6.037070571	13.61470468	4.89715673	-17.96345715	-4.948864436	-11.45616079	13.01459271	1.011951871	-17.49869217	-5.236172066	-11.36743212	12.2625201	12.06911852	-21.24920406	-9.778761296	-15.51398268	11.47044276	6.993997955	-13.88469944	-2.562547167	-8.223623304	11.32215227	18.99110227	-6.604696413	2.888532006	-1.858082204	9.493228419	41.82384401	-18.16079595
IL	WE	57.3	HENDERSON	17071	2015	3853.425	3904.851	201.751	-13.46101625	-4.29937823	-8.88019724	9.16163802	19.36118298	-17.70625245	-6.380165601	-12.04320903	11.32608685	4.723669904	-5.314822217	4.871827298	-0.22149746	10.18664951	1.428458888	-3.985024561	3.351939551	-0.316542505	7.336964112	6.259948089	-9.551301986	0.260305677	-4.645498154	9.811607663	24.52649137	-10.23234768	0.758389722	-4.736978979	10.9907374	7.841031164	-14.30387705	-4.718996129	-9.51143659	9.584880921	0.897666513	-15.70172051	-4.920476269	-10.31109839	10.78124424	1.769535708	-15.60231369
IL	WE	57.8	HENDERSON	17071	2016	3887.05	3912.763	209.663	-6.163109497	0.956668629	-2.603220434	7.119778126	1.291355469	-11.31293929	-1.408059925	-6.360499608	9.904879365	9.08969607	-13.9952097	-4.125484542	-9.060347121	9.869725158	4.395234562	-6.755108162	0.716962422	-3.01907287	7.472070584	1.796093983	-3.485575217	5.155131099	0.834777941	8.640706316	14.16964103	-8.449193296	-0.316842069	-4.383017683	8.132351227	2.364773666	-8.837948756	-1.749457637	-5.293703197	7.088491119	6.191384982	-0.655528245	10.37103249	4.857752122	11.02656073	1.042314371	-4.094560481
IL	WE	61.6	HENDERSON	17071	2017	4142.6	4142.6	439.5	-11.89591331	-2.588405978	-7.242159644	9.307507332	1.843495311	-9.917956667	1.1899862	-4.363985234	11.10794287	2.416792057	-1.202746125	3.927093898	1.362173886	5.129840023	28.50136763	-1.892679614	3.573498645	0.840409516	5.466178259	1.721551374	-6.665560751	2.188834733	-2.238363009	8.854395484	0.896655371	-6.702669537	5.109229764	-0.796719887	11.8118993	3.943595865	-2.148259224	12.72363185	5.287686313	14.87189107	0.992769694	3.00015024	16.48108928	9.740619762	13.48093904	7.200659974	-3.134915162
IL	NW	44	HENRY	17073	1990	2959	3892.66	44.76	-4.710797278	3.464752884	-0.623022197	8.175550162	11.97056243	-4.824830099	4.325672749	-0.249578675	9.150502848	2.408711683	-2.535520987	6.793906544	2.129192779	9.329427531	12.63157718	-5.183428955	6.140331273	0.478451159	11.32376023	16.89119784	-6.209654583	4.823634788	-0.693009898	11.03328937	5.883987034	-2.317284836	9.274937354	3.478826259	11.59222219	1.934925767	-6.654364493	4.353989661	-1.150187416	11.00835415	27.54119678	-9.561100849	1.566514499	-3.997293175	11.12761535	19.42467675	-6.501833926
IL	NW	44.5	HENRY	17073	1991	2992.625	3891.705	43.805	-14.46214909	-5.055336456	-9.758742773	9.406812634	12.80345391	-9.067048182	-0.944665458	-5.00585682	8.122382724	8.12514391	-9.342886715	0.025717186	-4.658584764	9.368603901	7.996172761	-15.4530924	-4.49920177	-9.976147085	10.95389063	1.513525966	-8.223735846	1.681277496	-3.271229175	9.905013342	1.047932308	-2.689305963	3.950536869	0.630615453	6.639842832	0.780816547	-9.504688435	0.889275933	-4.307706251	10.39396437	9.623953811	-3.702589448	5.024507064	0.660958808	8.727096512	4.27352574	-4.419841483
IL	NW	46	HENRY	17073	1992	3093.5	3958	110.1	-0.177218043	2.581749343	1.20226565	2.758967386	5.768525056	-3.264823308	3.986115572	0.360646132	7.25093888	5.45702811	-14.94534718	-0.127011317	-7.536179249	14.81833586	5.927038434	-8.063104092	0.737783192	-3.66266045	8.800887284	13.75792393	-3.088815938	5.982535752	1.446859907	9.07135169	0.783609672	-6.823247917	1.130415187	-2.846416365	7.953663104	3.823648806	-1.752606465	2.48710322	0.367248377	4.239709685	21.02697083	-1.3118142	7.033766156	2.860975978	8.345580356	13.93990562	-0.453658964
IL	NW	45	HENRY	17073	1993	3026.25	3856.17	8.27	-9.427780652	-0.972601645	-5.200191149	8.455179007	21.12638731	-7.77878118	-2.659396609	-5.219088895	5.119384571	20.03109979	-10.97840035	-1.935243471	-6.456821911	9.043156879	15.20586703	-5.902442013	2.634915178	-1.633763417	8.537357191	1.793213259	-7.259917984	3.83470285	-1.712607567	11.09462083	0.783609672	-1.870010793	2.56727027	0.348629738	4.437281063	3.447819066	-10.95736723	-4.492285203	-7.724826217	6.465082027	11.4343273	-13.51264352	-4.961711822	-9.237177671	8.550931698	14.32072925	-7.217772903
IL	NW	51	HENRY	17073	1994	3429.75	4225.09	377.19	-8.981186484	-1.095709093	-5.038447789	7.885477391	10.5367728	-15.31359658	-6.176673532	-10.74513506	9.136923048	5.186182015	-26.9513007	-14.9459014	-20.94860105	12.0053993	3.013832898	-5.587412878	1.057779849	-2.264816515	6.645192727	9.238704946	-15.58881283	-6.197880356	-10.89334659	9.390932474	2.337416541	-15.70781241	-5.881103234	-10.79445782	9.826709176	2.498663552	-5.351311675	6.150702195	0.39969526	11.50201387	6.96118515	-6.054625605	1.945306273	-2.054659666	7.999931878	42.97100143	-10.15368392
IL	NW	44.5	HENRY	17073	1995	2992.625	3753.385	-94.515	-15.29432323	-6.790951087	-11.04263716	8.503372143	6.621201253	-6.659976112	-0.958763353	-3.809369733	5.701212759	32.28423492	-5.007596368	0.364936567	-2.321329901	5.372532935	27.99899034	-13.77320544	-3.396682557	-8.584943999	10.37652288	7.019699799	-6.797362502	0.699568186	-3.048897158	7.496930688	1.985228553	-14.40975066	-4.448174736	-9.428962698	9.961575924	2.062027979	-11.92678857	-0.371987984	-6.149388277	11.55480059	2.041518451	-2.632347638	7.991917058	2.67978471	10.6242647	1.79936317	-7.958539895
IL	NW	46.5	HENRY	17073	1996	3127.125	3853.305	5.405	-12.33440381	-4.59706435	-8.46573408	7.73733946	2.450178257	-7.672971159	1.208490408	-3.232240375	8.881461567	8.820855997	-10.36275761	1.631309456	-4.365724077	11.99406707	30.82110386	-11.45811751	-0.723928014	-6.091022762	10.7341895	13.19341961	-26.3025796	-16.31825981	-21.31041971	9.98431979	2.449053402	-6.296079895	3.993810131	-1.151134882	10.28989003	2.080431167	-7.758555285	0.085838309	-3.836358488	7.844393594	3.04804065	-1.469778979	10.29013319	4.410177105	11.75991217	2.15119611	-9.292081758
IL	NW	49	HENRY	17073	1997	3295.25	3986.85	138.95	-5.105476066	5.854083291	0.374303613	10.95955936	3.487232166	-18.30552236	-9.444328558	-13.87492546	8.861193802	9.36037943	-14.59641674	-4.653390647	-9.624903694	9.943026093	11.85612676	-15.8229611	-4.566881573	-10.19492134	11.25607953	18.62359748	-7.975312823	0.246068862	-3.864621981	8.221381685	9.723387287	-5.482332239	-1.54221073	-3.512271485	3.940121509	2.106705436	-9.561701173	0.992742286	-4.284479444	10.55444346	7.16947878	-4.329061274	3.864680491	-0.232190392	8.193741765	64.94381365	-1.962018358
IL	NW	54	HENRY	17073	1998	3631.5	4288.52	440.62	0.12440914	8.046749116	4.085579128	7.922339976	40.16415943	-12.52946949	-4.565524203	-8.547496847	7.963945287	13.41900559	-11.71628359	-3.401030672	-7.558657131	8.315252918	5.768330978	-5.012147082	1.194717695	-1.908714694	6.206864777	2.206794231	-2.54156021	3.491456215	0.474948002	6.033016425	7.438030865	-2.871367001	2.924862057	0.026747528	5.796229058	21.23455864	0.122322724	6.19090239	3.156612557	6.068579666	10.47046747	1.31701931	9.104243524	5.210631417	7.787224214	3.994800129	-0.206425069
IL	NW	46	HENRY	17073	1999	3093.5	3715.94	-131.96	-20.27394615	-8.783949904	-14.52894803	11.48999625	26.0448923	-16.53097649	-8.712357529	-12.62166701	7.818618961	5.241087049	-6.873253571	0.999302483	-2.936975544	7.872556054	25.58837347	-3.044284382	2.808744842	-0.11776977	5.853029224	17.15217088	-2.2440018	4.728414372	1.242206286	6.972416172	6.679666965	-1.560097657	10.05512897	4.247515654	11.61522662	4.98983174	-4.640599116	5.727146585	0.543273735	10.3677457	4.383238047	-6.536763466	0.637511113	-2.949626176	7.174274579	2.725567551	-2.361557581
IL	NW	48	HENRY	17073	2000	3228	3815.86	-32.04	-6.193629757	3.894473012	-1.149578372	10.08810277	7.062542722	-4.505597954	3.550733101	-0.477432427	8.056331055	7.228011549	-9.915333499	-1.395009446	-5.655171473	8.520324053	16.00505503	-17.9737456	-6.103497197	-12.0386214	11.8702484	1.361282501	-10.59452397	-1.504475988	-6.049499979	9.090047982	9.883243147	-7.491980445	2.344618953	-2.573680746	9.836599398	0.764350204	-5.213699247	1.728265361	-1.742716943	6.941964608	18.19240081	-0.431517713	8.928560244	4.248521266	9.360077957	28.47309161	0.269172182
IL	NW	47	HENRY	17073	2001	3160.75	3714.03	-133.87	-11.49357016	-1.984988775	-6.739279468	9.508581385	1.010464353	-7.435545697	-0.367904157	-3.901724927	7.06764154	9.825434661	-10.14563111	-2.137829612	-6.141730361	8.007801498	1.406802709	-11.98527356	-1.660961141	-6.823117351	10.32431242	8.169215492	-8.87118655	-0.634169847	-4.752678199	8.237016703	33.49321784	-7.867002057	1.217734542	-3.324633758	9.084736599	42.98950701	-8.222817168	-0.647233952	-4.43502556	7.575583216	3.150136794	-7.951357365	2.057132316	-2.947112524	10.00848968	35.88743433	-7.620957348
IL	NW	53	HENRY	17073	2002	3564.25	4082.95	235.05	-11.2020363	-0.903293771	-6.052665036	10.29874253	1.166530139	-2.612063387	7.073063062	2.230499838	9.685126449	0.9856358	-7.631675867	0.693779742	-3.468948062	8.325455609	4.299072751	-1.235917124	11.50376563	5.133924254	12.73968276	0.843794431	-8.060344339	0.984194215	-3.538075062	9.044538554	26.85189564	-6.240770909	3.780107634	-1.230331638	10.02087854	3.465265969	-3.367896851	6.627516364	1.629809757	9.995413215	3.026264456	-0.760645261	9.156602539	4.197978639	9.9172478	23.20266091	-12.45609776
IL	NW	33	HENRY	17073	2003	2219.25	2703.37	-1144.53	-5.450219374	1.636741162	-1.906739106	7.086960536	3.626002108	-9.991635211	2.056216785	-3.967709213	12.047852	0.96995767	-14.65454658	-4.086515797	-9.370531189	10.56803078	1.177419108	-16.75275006	-6.25039973	-11.5015749	10.50235033	4.851074389	-6.460914182	2.054701981	-2.2031061	8.515616163	3.097351725	-15.70866169	-2.885121968	-9.296891829	12.82353972	0.987859952	-10.75714252	0.578212312	-5.089465104	11.33535483	11.35408645	-9.154317647	0.759014806	-4.197651421	9.913332453	0.983846487	-10.9465934
IL	NW	52	HENRY	17073	2004	3497	3946.54	98.64	-9.744624468	1.192378967	-4.27612275	10.93700344	9.311658864	-6.616538949	0.998557101	-2.808990924	7.61509605	0.938933649	-9.761127196	-1.025665997	-5.393396597	8.735461199	5.382401811	-13.25352819	-4.394716327	-8.824122259	8.858811863	4.265483036	-17.74483759	-8.393786726	-13.06931216	9.351050864	10.28059188	-9.235576658	-1.763711138	-5.499643898	7.47186552	5.270382536	-12.60833236	-0.770874343	-6.689603352	11.83745802	0.838333164	-1.889159706	6.342292782	2.226566538	8.231452488	6.166100979	0.078496393
IL	NW	46	HENRY	17073	2005	3093.5	3508.46	-339.44	-5.308066592	1.765043121	-1.771511736	7.073109713	47.76351994	-7.090110472	-0.199672771	-3.644891622	6.890437701	20.21861144	-13.11563368	-5.561066546	-9.338350113	7.554567134	1.976817714	-10.60729325	0.237389643	-5.184951804	10.84468289	6.122244632	-3.793669962	4.683660609	0.444995324	8.477330571	1.341835184	-3.842427371	5.068157327	0.612864978	8.910584698	9.26409825	-3.576065858	4.979776131	0.701855136	8.555841989	11.15380109	-3.700007078	3.487205099	-0.10640099	7.187212177	5.162628243	-6.242204702
IL	NW	50	HENRY	17073	2006	3362.5	3742.88	-105.02	-0.074971463	4.384447994	2.154738265	4.459419457	11.44280435	-2.535528133	6.178936626	1.821704246	8.714464759	8.655092296	-4.18107648	5.592834614	0.705879067	9.773911094	13.34746158	-4.092024327	4.327107655	0.117541664	8.419131982	23.70094389	-2.261694773	5.946939543	1.842622385	8.208634316	25.58628737	-8.654182593	1.406065811	-3.624058391	10.0602484	1.405901206	-10.34007795	2.01333471	-4.16337162	12.35341266	9.536837562	-8.917756579	2.407193507	-3.255281536	11.32495009	0.7733912	-5.748326567
IL	NW	52	HENRY	17073	2007	3497	3842.8	-5.1	-1.467530945	8.175141688	3.353805371	9.642672633	5.186614584	-4.09945645	3.750986728	-0.174234861	7.850443178	11.79826786	-11.85824387	-3.021486764	-7.439865317	8.836757106	10.91685066	-11.20783987	-1.089044297	-6.148442084	10.11879557	1.231763388	-17.55075069	-8.405218235	-12.97798446	9.145532455	1.162584504	-19.66877624	-10.92508783	-15.29693204	8.74368841	7.168114734	-14.43058545	-5.298955337	-9.864770394	9.131630113	10.79854631	-3.607121798	5.149437792	0.771157997	8.75655959	23.35053928	-5.103112201
IL	NW	49	HENRY	17073	2008	3295.25	3606.47	-241.43	-8.404673552	1.97430261	-3.215185471	10.37897616	11.34651429	-3.530265228	3.959731268	0.21473302	7.489996496	13.95237126	-15.67383526	-4.459588859	-10.06671206	11.2142464	6.828722327	-16.27132636	-3.338007479	-9.80466692	12.93331888	4.518619375	-8.924916143	-0.1211975	-4.523056822	8.803718643	13.91846759	-9.402372616	-2.107221331	-5.754796974	7.295151285	24.73794844	-14.34991884	-2.190125954	-8.270022397	12.15979289	30.94789841	-14.13659832	-4.158639965	-9.147619143	9.977958355	10.89052748	-7.281461521
IL	NW	47	HENRY	17073	2009	3160.75	3437.39	-410.51	-8.887603064	-0.801709725	-4.844656395	8.085893339	1.494513213	-14.65854304	-4.200638954	-9.429590997	10.45790409	16.7824874	-20.05358396	-8.544389002	-14.29898648	11.50919496	1.298343419	-16.02452433	-6.439313271	-11.2319188	9.585211059	1.060340857	-13.20054528	-2.251450183	-7.725997732	10.9490951	1.087006867	-3.433898196	9.082403438	2.824252621	12.51630163	13.00841746	-6.546778747	2.454839152	-2.045969798	9.001617899	9.558605814	-10.55416449	-0.004768604	-5.279466547	10.54939589	5.84876926	-7.687692425
IL	NW	56.6	HENRY	17073	2010	3806.35	4048.41	200.51	-20.20381638	-10.80030294	-15.50205966	9.40351344	8.302308914	-15.49138664	-4.855546893	-10.17346677	10.63583975	1.66833192	-4.758340162	-0.749165436	-2.753752799	4.009174726	6.479849515	-6.833610121	-1.201141205	-4.017375663	5.632468916	23.88947094	-12.33291044	-2.929339802	-7.631125121	9.403570638	2.21841447	-9.596937784	-1.87706099	-5.736999387	7.719876794	10.06821874	-12.5311043	-1.829920984	-7.180512642	10.70118332	1.27280628	-8.70343626	-0.333445176	-4.518440718	8.369991084	11.37287915	-8.863270116
IL	NW	60.6	HENRY	17073	2011	4075.35	4282.83	434.93	-9.904778636	-0.668726157	-5.286752397	9.236052479	5.108244619	-13.60172203	-4.671796307	-9.136759169	8.929925723	6.508954543	-13.63443145	-4.62391592	-9.129173685	9.01051553	12.27252779	-10.75837626	-4.896372014	-7.827374137	5.862004246	3.7183971	-11.27856384	-3.907301648	-7.592932744	7.371262192	25.74871536	-17.37001445	-4.870903126	-11.12045879	12.49911132	5.082938349	-1.8402425	7.909002524	3.034380012	9.749245024	2.247922078	-2.745890781	3.196903391	0.225506305	5.942794172	29.66767668	-4.609243203
IL	NW	50.9	HENRY	17073	2012	3423.025	3595.925	-251.975	-5.549037307	5.555239086	0.00310089	11.10427639	3.084706575	-8.838419503	3.536680724	-2.65086939	12.37510023	5.913505888	-11.62232901	-2.359364197	-6.990846604	9.262964813	4.973108347	-5.291364243	2.300006823	-1.49567871	7.591371066	4.149672799	-2.901222384	6.726259134	1.912518375	9.627481518	3.556432238	-7.136636923	1.18330711	-2.976664907	8.319944033	2.248592931	-5.707085147	3.800882595	-0.953101276	9.507967742	8.051851844	-4.490941649	4.767624714	0.138341532	9.258566363	20.86058132	-2.921659199
IL	NW	55.2	HENRY	17073	2013	3712.2	3850.52	2.62	-11.90474582	-1.099053045	-6.501899433	10.80569278	0.963786252	-5.342913993	4.690655365	-0.326129314	10.03356936	28.61151572	-10.81521917	0.819755666	-4.997731752	11.63497484	0.835096523	-12.31635329	-1.633097641	-6.974725466	10.68325565	12.69536905	-9.391681377	0.520131285	-4.435775046	9.911812662	40.12575692	-4.964019979	3.084707076	-0.939656451	8.048727055	23.02981986	-7.058369691	2.504586872	-2.27689141	9.562956563	2.867257439	-11.56404176	-0.860521171	-6.212281466	10.70352059	11.17414159	-6.862658962
IL	NW	57.2	HENRY	17073	2014	3846.7	3950.44	102.54	-19.88090937	-9.32467438	-14.60279188	10.55623499	11.38302986	-8.992156198	-0.215941435	-4.604048817	8.776214763	13.07183993	-13.22358228	-1.246412349	-7.234997315	11.97716993	5.787662899	-19.30454074	-7.045117045	-13.17482889	12.2594237	2.988855778	-18.63091821	-6.064399823	-12.34765902	12.56651839	10.30249939	-21.24926149	-10.51021259	-15.87973704	10.7390489	6.886686896	-15.07642819	-3.076243792	-9.076335991	12.0001844	12.68738998	-7.360441229	1.373277443	-2.993581893	8.733718672	37.32455225	-18.67764352
IL	NW	59.4	HENRY	17073	2015	3994.65	4063.81	215.91	-14.4995349	-4.957923729	-9.728729315	9.541611171	15.66044906	-18.51538729	-6.720820735	-12.61810401	11.79456656	3.24259269	-5.55667531	3.277250914	-1.139712198	8.833926224	1.897837356	-4.62128574	1.756023388	-1.432631176	6.377309128	6.051705606	-10.27966853	-1.259918899	-5.769793715	9.019749631	30.55628487	-11.55210609	-0.612222158	-6.082164124	10.93988393	1.215712552	-15.45450908	-6.273387561	-10.86394832	9.181121519	0.830966137	-16.87952385	-6.225091924	-11.55230789	10.65443193	2.653752252	-16.81118327
IL	NW	61.4	HENRY	17073	2016	4129.15	4163.73	315.83	-6.87388176	0.0269338	-3.42347398	6.90081556	1.577361935	-11.1042595	-1.786962947	-6.445611224	9.317296553	8.809102896	-15.04244756	-5.475233994	-10.25884078	9.567213566	2.662739347	-6.884058606	0.636167901	-3.123945352	7.520226507	2.681086248	-4.15289741	4.125429552	-0.013733929	8.278326962	13.12292729	-8.636913417	-0.805024094	-4.720968756	7.831889323	1.535680496	-10.05907913	-2.44873459	-6.25390686	7.61034454	6.127857666	-0.752256474	8.692476136	3.970109831	9.44473261	0.96641471	-4.027520722
IL	NW	58.9	HENRY	17073	2017	3961.025	3961.025	113.125	-11.95284002	-3.212921966	-7.582880993	8.739918054	2.108913392	-9.851855158	0.368417361	-4.741718898	10.22027252	5.498297454	-1.528672796	3.795105115	1.13321616	5.323777911	35.95948747	-1.968685365	3.272717511	0.652016073	5.241402876	2.510059297	-7.762283618	1.041328183	-3.360477717	8.803611801	0.982048571	-6.872014842	4.595339376	-1.138337733	11.46735422	6.060909291	-3.017225556	11.30501766	4.143896053	14.32224322	1.004243176	2.040292908	15.70212267	8.87120779	13.66182976	7.932137719	-2.9071823
IL	EA	43	IROQUOIS	17075	1990	2891.75	3856.811	225.811	-4.028259155	3.5910235	-0.218617827	7.619282655	5.093596225	-4.229460892	4.412144266	0.091341687	8.641605158	2.33205454	-0.168890381	8.062641597	3.946875608	8.231531978	18.73257084	-3.663865955	8.240447694	2.288290869	11.90431365	15.31473285	-3.367761938	6.376505195	1.504371629	9.744267133	27.99489853	-1.430602019	8.455853285	3.512625633	9.886455304	2.583095753	-4.660988284	5.184939541	0.261975629	9.845927825	30.36604417	-7.000802235	4.129978768	-1.435411734	11.130781	61.35805065	-6.924728118
IL	EA	28.5	IROQUOIS	17075	1991	1916.625	2845.943	-785.057	-11.54870096	-3.237363146	-7.393032053	8.311337814	5.217378541	-5.068743029	-0.588104915	-2.828423972	4.480638114	11.52077889	-5.16773872	1.738311929	-1.714713396	6.906050649	11.49534788	-14.80376259	-3.799335488	-9.301549039	11.0044271	2.165913979	-7.46003621	1.572422811	-2.9438067	9.032459021	5.128521177	-1.78608969	4.551913794	1.382912052	6.338003484	1.449060374	-9.23998575	0.217987929	-4.510998911	9.457973679	5.6939412	-3.002772156	6.1684702	1.582849022	9.171242356	4.297076051	-4.19798626
IL	EA	45.5	IROQUOIS	17075	1992	3059.875	3953.45	322.45	0.230602095	3.863360058	2.046981076	3.632757963	3.65628697	-2.408063963	4.464094272	1.028015154	6.872158235	14.23006442	-15.82425488	-2.85635912	-9.340307	12.96789576	4.47869106	-7.293533963	2.779320255	-2.257106854	10.07285422	7.558229892	-2.455463899	5.253499526	1.399017813	7.708963425	0.948397478	-6.253112052	2.324525029	-1.964293512	8.577637081	1.291857194	-2.14013108	4.196470636	1.028169778	6.336601716	35.07211076	0.372560709	8.703518885	4.538039797	8.330958176	6.272429586	-0.363872081
IL	EA	40.5	IROQUOIS	17075	1993	2723.625	3581.457	-49.543	-6.536314601	2.267910872	-2.134201865	8.804225473	49.30058354	-6.321069199	-1.569044022	-3.945056611	4.752025177	20.1952241	-10.49335689	-1.358727978	-5.926042434	9.134628912	20.94444077	-3.391629839	4.433530449	0.520950305	7.825160288	2.885327117	-7.31332923	5.247205254	-1.033061988	12.56053448	0.951364721	-2.58538282	7.851362229	2.632989704	10.43674505	2.436364833	-9.108022397	-2.497961983	-5.80299219	6.610060414	19.19442499	-13.82717074	-4.490976066	-9.159073403	9.336194674	13.54793457	-9.106396174
IL	EA	48	IROQUOIS	17075	1994	3228	4050.089	419.089	-5.957433665	1.097170956	-2.430131355	7.054604621	1.986057947	-12.28408713	-3.252710414	-7.768398772	9.031376716	6.043791406	-26.03808597	-15.71722497	-20.87765547	10.320861	6.499197368	-5.987346095	2.203029401	-1.892158347	8.190375496	21.97167186	-14.8904533	-4.343391819	-9.61692256	10.54706148	5.261475422	-13.72876834	-4.437280785	-9.083024563	9.291487555	5.053670876	-5.617669826	5.28025942	-0.168705203	10.89792925	1.179852523	-2.910258116	5.795872739	1.442807312	8.706130855	16.57028807	-10.74399532
IL	EA	39.5	IROQUOIS	17075	1995	2656.375	3442.721	-188.279	-14.21967576	-4.848680368	-9.534178064	9.370995392	8.924433743	-4.928050173	2.950449866	-0.988800154	7.878500039	40.63451809	-1.782341229	3.350146881	0.783902826	5.13248811	18.40202905	-11.89143094	-3.024353686	-7.457892313	8.867077254	3.721761697	-6.61596326	1.989228535	-2.313367362	8.605191795	1.197270599	-14.1638747	-3.139330723	-8.651602712	11.02454398	1.318312261	-12.31241547	1.326804592	-5.492805439	13.63922006	1.100425493	-3.202799756	10.73488447	3.766042357	13.93768423	1.012063771	-6.536147875
IL	EA	42.5	IROQUOIS	17075	1996	2858.125	3608.728	-22.272	-10.17886444	-3.152999541	-6.665931991	7.025864899	5.761201686	-11.00064501	-1.437530147	-6.219087579	9.563114863	5.727174014	-8.302644216	3.653851334	-2.324396441	11.95649555	12.66784897	-8.83444028	2.015117439	-3.409661421	10.84955772	9.139118643	-21.40331742	-10.29891349	-15.85111546	11.10440393	1.548340636	-7.224014119	4.861906151	-1.181053984	12.08592027	1.741472589	-7.934555971	0.299657898	-3.817449037	8.234213869	1.787172591	-1.248433822	10.61481384	4.683190011	11.86324767	1.020671701	-6.48433435
IL	EA	46.5	IROQUOIS	17075	1997	3127.125	3841.985	210.985	-1.713019469	8.066158721	3.176569626	9.77917819	5.431216725	-17.69928745	-9.921787236	-13.81053734	7.777500214	8.4225963	-16.90561307	-5.790403904	-11.34800849	11.11520917	11.66836613	-11.84438942	-0.322288055	-6.083338738	11.52210137	24.08236347	-8.47130654	-0.007127477	-4.239217009	8.464179063	10.1096061	-3.639126765	0.348139153	-1.645493806	3.987265918	1.532510181	-8.933048089	0.797878566	-4.067584762	9.730926655	8.659644578	-3.404483169	7.134619872	1.865068351	10.53910304	36.94285107	-0.841545409
IL	EA	42.5	IROQUOIS	17075	1998	2858.125	3537.242	-93.758	1.900086336	9.9807015	5.940393918	8.080615165	35.72720149	-9.112562109	-0.46894847	-4.79075529	8.643613639	17.05412533	-7.799354915	-2.035525129	-4.917440022	5.763829786	4.813329556	-4.234454008	2.077819116	-1.078317446	6.312273124	5.933997326	-2.186820764	5.480810912	1.646995074	7.667631676	1.235460114	-2.933947393	6.289048169	1.677550388	9.222995562	12.11836097	0.621009189	6.20459427	3.412801729	5.583585081	17.17048129	0.721552806	8.493395919	4.607474362	7.771843113	4.612444135	0.611651599
IL	EA	49	IROQUOIS	17075	1999	3295.25	3938.624	307.624	-21.3843387	-8.083496147	-14.73391742	13.30084255	21.30236929	-16.72083006	-5.919319906	-11.32007498	10.80151015	5.417884529	-7.334499697	1.59783032	-2.868334688	8.932330017	24.80870009	-1.677428376	6.91355053	2.618061077	8.590978906	26.17325523	-1.430162028	5.833505918	2.201671945	7.263667946	8.612655097	-1.611648422	9.923056559	4.155704068	11.53470498	16.12115874	-5.159621023	6.041419039	0.440899008	11.20104006	8.624915337	-6.288371411	1.434842515	-2.426764448	7.723213926	4.141071834	-2.282053233
IL	EA	44	IROQUOIS	17075	2000	2959	3566.631	-64.369	-3.961157225	6.742064806	1.390453791	10.70322203	6.606885277	-3.837480786	4.603145078	0.382832146	8.440625864	6.604707928	-10.67051673	-0.826635518	-5.748576124	9.843881212	11.28554272	-19.09972003	-6.378807463	-12.73926375	12.72091257	3.36934676	-12.17118548	-2.302808326	-7.236996903	9.868377154	8.236205424	-9.011814469	2.82427521	-3.093769629	11.83608968	2.630491055	-5.368209726	2.32194797	-1.523130878	7.690157696	18.67916061	1.54108643	10.57428097	6.057683702	9.033194544	6.420402533	0.957525464
IL	EA	49	IROQUOIS	17075	2001	3295.25	3867.138	236.138	-12.28739517	-2.795423627	-7.541409399	9.491971543	1.004840948	-9.128584827	-0.53715397	-4.832869399	8.591430857	4.672460612	-6.429894186	-0.539353359	-3.484623773	5.890540827	1.781854255	-10.71884758	-0.718088374	-5.718467977	10.00075921	6.716091516	-8.224651004	1.360427516	-3.432111744	9.58507852	16.05400312	-4.03830984	4.949503535	0.455596847	8.987813375	22.5627871	-6.019443248	1.359216108	-2.33011357	7.378659356	12.99999936	-6.569503357	3.983904631	-1.292799363	10.55340799	47.77081502	-5.393417094
IL	EA	52	IROQUOIS	17075	2002	3497	4033.145	402.145	-11.08599222	0.30367371	-5.391159255	11.38966593	2.269484895	-4.328993583	6.224039342	0.94752288	10.55303293	1.078799068	-7.024831415	2.208951257	-2.407940079	9.233782672	2.090468301	-1.70928919	11.22302881	4.756869808	12.932318	1.922440727	-3.772738949	4.892173982	0.559717516	8.664912931	61.15295886	-5.326105311	5.705741046	0.189817868	11.03184636	3.166452463	-4.486522234	5.988730843	0.751104304	10.47525308	2.738515881	-1.089850198	8.765840984	3.837995393	9.855691182	37.33546584	-11.32073227
IL	EA	30	IROQUOIS	17075	2003	2017.5	2517.902	-1113.098	-6.346523267	0.447299775	-2.949611746	6.793823042	12.89272751	-8.531027854	1.319082012	-3.605972921	9.850109866	1.586732824	-16.0223621	-5.797199023	-10.90978056	10.22516308	4.279784637	-18.61876031	-7.308439706	-12.96360001	11.3103206	5.196169594	-5.523440302	3.35368363	-1.084878336	8.877123932	13.26237806	-13.31925647	-1.962175643	-7.640716057	11.35708083	11.70672632	-10.25826862	-0.628717493	-5.443493057	9.629551127	16.10715756	-8.079683842	0.828999561	-3.62534214	8.908683403	5.709235234	-9.60910559
IL	EA	49	IROQUOIS	17075	2004	3295.25	3759.909	128.909	-5.451167179	4.372282564	-0.539442307	9.823449743	18.5083587	-6.671506551	0.662781896	-3.004362328	7.334288447	0.955342944	-9.601820406	-1.235845116	-5.418832761	8.36597529	5.463503851	-12.32971718	-3.392959279	-7.86133823	8.936757901	13.24737244	-16.78735026	-6.916764032	-11.85205715	9.870586228	6.936562934	-9.212027776	-1.340013563	-5.27602067	7.872014213	7.295733181	-10.20646013	-0.185778971	-5.196119551	10.02068116	1.069445771	-1.546656793	7.30499521	2.879169208	8.851652003	2.09100516	-0.152335059
IL	EA	51	IROQUOIS	17075	2005	3429.75	3858.666	227.666	-1.48167381	5.872419861	2.195373025	7.354093671	62.4258311	-3.735618088	4.457034414	0.360708163	8.192652502	57.6700044	-13.27430588	-5.391930895	-9.333118388	7.882374985	3.358921662	-10.42539384	-0.864272705	-5.644833273	9.561121135	3.832257133	-9.400268584	1.795554713	-3.802356936	11.1958233	3.718255278	-2.395358434	5.344717328	1.474679447	7.740075762	12.26977476	-3.046269747	6.470129625	1.711929939	9.516399372	24.14667084	-4.331111523	3.6796464	-0.325732561	8.010757923	7.21964399	-6.371815297
IL	EA	50	IROQUOIS	17075	2006	3362.5	3755.673	124.673	0.12387584	6.508088149	3.315981994	6.384212309	4.503332708	-1.037114647	8.068945661	3.515915507	9.106060308	16.28699542	-3.063942821	6.728287255	1.832172217	9.792230076	18.12116334	-4.184180256	4.804680879	0.310250312	8.988861135	4.18007719	-0.73177507	7.584654886	3.426439908	8.316429956	14.45839489	-8.405131696	2.087139263	-3.158996217	10.49227096	1.591685395	-7.817621241	5.589245703	-1.114187769	13.40686694	18.37657432	-9.83906277	3.378101865	-3.230480453	13.21716463	0.97234563	-5.657786869
IL	EA	52	IROQUOIS	17075	2007	3497	3854.43	223.43	-0.187470926	8.105621418	3.959075246	8.293092344	24.66183253	-2.648455474	4.405531281	0.878537903	7.053986755	35.80001471	-9.101813307	-1.028327532	-5.06507042	8.073485775	18.44243931	-8.800551746	-0.321622877	-4.561087312	8.478928869	1.908348986	-15.4176974	-6.388013158	-10.90285528	9.029684242	2.281233554	-21.21714571	-11.58214527	-16.39964549	9.63500044	6.846756805	-16.19653835	-5.312472638	-10.75450549	10.88406571	25.65056894	-6.869860275	3.057647662	-1.906106307	9.927507937	15.18131376	-4.157902777
IL	EA	47	IROQUOIS	17075	2008	3160.75	3482.437	-148.563	-7.748186914	2.482756098	-2.632715408	10.23094301	21.81127174	-0.283150109	6.665985811	3.191417851	6.94913592	70.25915531	-13.72854105	-3.09015263	-8.40934684	10.63838842	2.528726706	-15.18897072	-1.587536604	-8.388253662	13.60143412	3.499123621	-7.929889728	1.304296927	-3.3127964	9.234186655	29.7589228	-6.71398165	1.826078346	-2.443951652	8.540059996	50.93752684	-10.38554963	0.268755877	-5.058396877	10.65430551	16.54814988	-12.55275217	-3.059912199	-7.806332185	9.492839971	6.301709075	-6.547352709
IL	EA	51	IROQUOIS	17075	2009	3429.75	3715.694	84.694	-7.551264851	0.355733133	-3.597765859	7.906997984	1.823290934	-10.48108839	-2.148656772	-6.314872581	8.332431618	7.024197087	-19.82495411	-8.090899362	-13.95792674	11.73405475	2.336662466	-12.97851567	-4.834258731	-8.906387201	8.144256939	6.220841972	-14.03027541	-2.725235553	-8.377755482	11.30503986	2.014263584	-4.640035226	8.239718713	1.799841743	12.87975394	22.01762501	-4.690807869	4.691574253	0.000383192	9.382382122	18.73504378	-10.26613145	1.20228841	-4.53192152	11.46841986	4.430511425	-7.305788263
IL	EA	46.1	IROQUOIS	17075	2010	3100.225	3350.426	-280.574	-18.39111073	-9.160559964	-13.77583535	9.230550766	6.344659504	-14.41195607	-4.370394328	-9.391175199	10.04156174	2.858347641	-4.13721818	0.105895292	-2.015661444	4.243113472	4.415630438	-5.458785827	1.167954436	-2.145415696	6.626740263	17.08454866	-10.67056887	-2.245366362	-6.457967616	8.425202508	1.107419255	-10.3011444	-2.202869366	-6.252006883	8.098275034	12.88897541	-12.21125585	-2.0433561	-7.127305975	10.16789975	1.316633121	-6.398337765	1.578271357	-2.410033204	7.976609122	22.7489319	-4.991007007
IL	EA	45	IROQUOIS	17075	2011	3026.25	3240.708	-390.292	-8.863329992	1.066792594	-3.898268699	9.930122586	6.959557909	-13.27448759	-3.907923503	-8.591205547	9.366564087	7.90559695	-11.70072709	-2.361318977	-7.031023034	9.339408113	8.076708061	-11.34014925	-4.055589743	-7.697869497	7.284559507	4.329645573	-11.75482661	-3.558551357	-7.656688984	8.196275253	29.5297409	-16.02157034	-4.981005268	-10.5012878	11.04056507	3.185989858	-2.154675421	7.017769688	2.431547134	9.172445109	1.259312405	-2.851907357	4.663796468	0.905944556	7.515703825	24.65022862	-3.232057197
IL	EA	44.7	IROQUOIS	17075	2012	3006.075	3184.79	-446.21	-5.245689378	5.615980342	0.185145482	10.86166972	1.40448423	-7.03965448	4.195667122	-1.421993679	11.2353216	5.403976193	-11.34138658	0.311421135	-5.514982723	11.65280771	16.80054945	-4.4270561	3.143940161	-0.64155797	7.570996261	30.04652069	-2.045192649	7.817745304	2.886276328	9.862937953	5.805122722	-6.055894016	1.69134646	-2.182273778	7.747240476	4.253175144	-5.537266605	3.736470279	-0.900398163	9.273736884	5.472724629	-5.005522998	5.059998002	0.027237502	10.065521	9.351896228	-2.589294033
IL	EA	49.2	IROQUOIS	17075	2013	3308.7	3451.672	-179.328	-11.6492052	-0.799022658	-6.224113929	10.85018254	3.401101207	-3.643866488	6.863322829	1.60972817	10.50718932	29.73626934	-9.346535786	1.268659866	-4.03893796	10.61519565	1.151319563	-12.02573515	-2.430263742	-7.227999446	9.595471408	6.687730994	-7.756294455	2.842745151	-2.456774652	10.59903961	43.55937312	-3.834432194	4.677574755	0.421571281	8.512006949	14.06295595	-6.940584097	2.555319122	-2.192632487	9.495903219	2.335393674	-9.194742882	0.832156531	-4.181293176	10.02689941	14.86643875	-4.646845176
IL	EA	57.1	IROQUOIS	17075	2014	3839.975	3947.204	316.204	-18.93666408	-6.65880847	-12.79773628	12.27785561	20.64428456	-8.07381875	0.592576564	-3.740621093	8.666395314	18.40050784	-11.99646316	-1.542398235	-6.769430698	10.45406493	7.100870157	-19.53928454	-6.294729925	-12.91700723	13.24455462	2.809613393	-14.62996747	-2.948385454	-8.789176462	11.68158202	16.9647702	-21.06850594	-9.454806254	-15.2616561	11.61369969	11.91117939	-17.52305457	-3.569341077	-10.54619782	13.95371349	14.73575977	-5.74421749	3.387730381	-1.178243554	9.131947871	15.18253053	-16.12204331
IL	EA	52.1	IROQUOIS	17075	2015	3503.725	3575.211	-55.789	-12.85165412	-3.810149157	-8.330901639	9.041504963	21.33869199	-18.2677079	-6.469190007	-12.36844895	11.79851789	4.852824827	-6.868288774	2.44090673	-2.213691022	9.309195504	1.01050051	-4.811436325	1.090792329	-1.860321998	5.902228654	3.942590377	-8.7985843	0.507599965	-4.145492167	9.306184265	19.1616882	-9.709108198	0.520665381	-4.594221409	10.22977358	3.622166883	-15.05012598	-5.405771806	-10.22794889	9.644354174	1.098735155	-17.23198719	-6.336574635	-11.78428091	10.89541256	3.301943322	-15.18372736
IL	EA	59.1	IROQUOIS	17075	2016	3974.475	4010.218	379.218	-6.211665747	1.112241185	-2.549712281	7.323906932	1.004712283	-10.00017242	0.246076791	-4.877047815	10.24624921	12.71574685	-13.16171661	-3.726438613	-8.444077612	9.435277997	4.88345116	-7.593253412	0.988231743	-3.302510834	8.581485155	1.178269605	-2.680549425	8.011729128	2.665589852	10.69227855	15.71762949	-8.438898517	0.019074635	-4.209911941	8.457973152	2.788363206	-10.4431209	-2.373181777	-6.408151339	8.069939123	3.859928379	-1.355147965	10.60555953	4.625205782	11.96070749	10.72252391	-4.014385618
IL	EA	57.1	IROQUOIS	17075	2017	3839.975	3839.975	208.975	-11.07132502	-1.052594862	-6.061959941	10.01873016	18.19273528	-9.008647857	2.105473276	-3.451587291	11.11412113	18.32910587	-0.465923391	5.908597422	2.721337016	6.374520813	39.94880116	-0.226312883	5.562898776	2.668292946	5.789211659	1.953286452	-7.680596948	1.289398207	-3.195599371	8.969995155	1.209877677	-7.25741601	6.038153872	-0.609631069	13.29556988	23.29339992	-1.671298066	10.85471694	4.591709438	12.52601501	1.726170543	3.842922619	18.12206134	10.98249198	14.27913872	4.228340937	-2.813662951
IL	NW	44.5	JO DAVIESS	17085	1990	2992.625	3534.515	-60.085	-7.084243918	1.647302078	-2.71847092	8.731545996	15.29115824	-6.581731827	2.88428025	-1.848725788	9.466012077	2.284431067	-4.674479793	5.46749313	0.396506669	10.14197292	9.676509539	-7.502131798	3.650411983	-1.925859908	11.15254378	7.73670987	-8.797165579	3.555084489	-2.621040545	12.35225007	5.020287954	-5.154020305	6.876430513	0.861205104	12.03045082	0.681493215	-8.557173628	2.26236896	-3.147402334	10.81954259	14.38293464	-10.78824752	0.741001441	-5.023623039	11.52924896	9.913622936	-8.528146515
IL	NW	53.5	JO DAVIESS	17085	1991	3597.875	4119.695	525.095	-18.34642667	-6.560376214	-12.45340144	11.78605046	10.3238186	-10.82730321	-2.317816328	-6.572559769	8.509486882	6.392682614	-9.936171214	-0.196889202	-5.066530208	9.739282012	4.988576483	-19.56183323	-6.45246756	-13.0071504	13.10936567	0.792940474	-13.09475125	-0.612289216	-6.853520233	12.48246203	1.037255855	-5.352210458	4.228254678	-0.56197789	9.580465136	0.665984212	-11.71929078	-1.115279254	-6.417285017	10.60401153	5.399502765	-6.144442178	3.155976321	-1.494232928	9.300418499	3.19821561	-7.90295291
IL	NW	40.5	JO DAVIESS	17085	1992	2723.625	3225.375	-369.225	-1.658628282	0.99727214	-0.330678071	2.655900422	2.097088532	-5.009982434	2.703120683	-1.153430876	7.713103117	8.961551529	-17.88596307	-3.239786034	-10.56287455	14.64617704	4.404980571	-11.39611303	-0.483834981	-5.939974006	10.91227805	11.77196765	-5.625705944	3.634445368	-0.995630288	9.260151312	0.700045536	-9.127714906	0.441488581	-4.343113163	9.569203487	3.272017929	-4.315987015	0.866509172	-1.724738922	5.182496187	14.84427177	-2.76770662	4.788042291	1.010167836	7.555748911	14.13696134	-2.762620485
IL	NW	34.5	JO DAVIESS	17085	1993	2320.125	2801.805	-792.795	-10.43375763	-2.325095035	-6.379426333	8.108662595	15.37517445	-10.51222893	-3.472762178	-6.992495554	7.039466752	17.33032106	-15.26712006	-3.855067944	-9.561094002	11.41205212	11.91329211	-7.180842269	1.517476459	-2.831682905	8.698318728	2.604456396	-9.280145251	1.804675048	-3.737735102	11.0848203	0.700045536	-3.947080681	1.562574343	-1.192253169	5.509655024	4.458573115	-11.53619288	-4.316363122	-7.926278001	7.219829758	3.753793189	-15.75289312	-5.211784747	-10.48233893	10.54110837	15.83510322	-9.582508326
IL	NW	50.5	JO DAVIESS	17085	1994	3396.125	3857.735	263.135	-11.94192908	-2.02650134	-6.98421521	9.91542774	11.54040477	-19.29805736	-6.920320156	-13.10918876	12.3777372	2.019073163	-29.89905742	-17.93285587	-23.91595665	11.96620155	5.077483244	-10.39514198	-1.018351407	-5.706746694	9.376790573	14.11449695	-20.29232474	-9.148829084	-14.72057691	11.14349566	3.189216966	-20.82967321	-9.037591636	-14.93363242	11.79208157	7.729536625	-12.51292434	1.941474283	-5.285725029	14.45439862	8.8732786	-7.615170151	1.363479869	-3.125845141	8.97865002	33.46719789	-13.63323219
IL	NW	51	JO DAVIESS	17085	1995	3429.75	3871.29	276.69	-17.40892194	-7.773720704	-12.59132132	9.635201236	9.495925759	-9.029948155	-2.588910264	-5.80942921	6.441037891	6.708459279	-5.606260807	-0.20724564	-2.906753224	5.399015167	14.25011918	-14.90055956	-3.873313726	-9.386936643	11.02724583	3.978822625	-8.603570055	0.657463693	-3.973053181	9.261033748	0.700045536	-16.49466327	-4.737554748	-10.61610901	11.75710852	1.046371671	-14.99321781	-3.233387946	-9.113302878	11.75982986	1.468503712	-4.451022743	6.642753623	1.09586544	11.09377637	0.666997606	-10.14872007
IL	NW	46.5	JO DAVIESS	17085	1996	3127.125	3548.595	-46.005	-14.48753189	-5.363528623	-9.925530257	9.124003267	1.084484864	-10.24972252	-0.41299554	-5.33135903	9.83672698	12.28461299	-12.41748612	0.314192105	-6.051647008	12.73167822	26.1147585	-14.75939402	-3.524865254	-9.142129637	11.23452877	24.71492889	-29.11225026	-17.34798867	-23.23011947	11.76426159	0.953924281	-10.055185	1.950089891	-4.052547554	12.00527489	0.693849969	-9.588638998	-1.025901132	-5.307270065	8.562737866	1.050740098	-3.70171908	6.713973939	1.506127429	10.41569302	1.086933697	-11.28213818
IL	NW	49.5	JO DAVIESS	17085	1997	3328.875	3730.275	135.675	-6.776834535	3.060928387	-1.857953074	9.837762922	7.165966335	-18.31641791	-8.680252602	-13.49833526	9.636165308	6.680591616	-17.04469626	-6.148928647	-11.59681245	10.89576761	5.291867031	-16.10048661	-4.395971685	-10.24822915	11.70451493	16.25470992	-10.68605328	-1.193407408	-5.939730344	9.492645872	8.963782937	-7.700483818	-1.713294941	-4.70688938	5.987188877	4.096393741	-13.92179195	-1.114553205	-7.518172578	12.80723875	9.884312176	-6.445015566	2.176189453	-2.134413057	8.621205019	43.1420334	-2.969330905
IL	NW	57	JO DAVIESS	17085	1998	3833.25	4214.58	619.98	-2.342222379	5.622497069	1.640137345	7.964719448	20.4366724	-13.9260349	-4.9086752	-9.41735505	9.0173597	5.897525026	-10.39556404	-3.212276394	-6.803920217	7.183287646	5.619914004	-4.466925377	0.42259557	-2.022164903	4.889520947	2.908824452	-3.411122019	2.059637061	-0.675742479	5.47075908	6.244269719	-4.693117157	2.36159344	-1.165761859	7.054710597	8.151041799	-0.400506039	5.715905052	2.657699506	6.116411091	12.50347444	0.174577042	7.7430495	3.958813271	7.568472458	5.868904529	-0.982954902
IL	NW	53	JO DAVIESS	17085	1999	3564.25	3925.51	330.91	-21.91560861	-9.988106997	-15.9518578	11.92750161	18.41090101	-20.25346515	-10.9720743	-15.61276973	9.28139085	6.754882056	-8.822196998	0.387864325	-4.217166337	9.210061323	10.77065055	-5.895374566	1.422470619	-2.236451974	7.317845185	18.26728676	-3.880168587	3.354998484	-0.262585052	7.235167071	2.519203297	-2.823461595	7.093444827	2.134991616	9.916906422	5.000179949	-5.82459331	5.344290303	-0.240151503	11.16888361	10.68482029	-8.134656847	0.813746572	-3.660455138	8.948403419	3.993413645	-3.328107839
IL	NW	48	JO DAVIESS	17085	2000	3228	3569.19	-25.41	-7.830051425	2.381624189	-2.724213618	10.21167561	7.622946378	-6.362402361	2.008160256	-2.177121053	8.370562617	5.009988813	-11.7309702	-2.297614678	-7.014292439	9.433355522	9.424237809	-20.27060592	-7.005208426	-13.63790717	13.26539749	4.071285985	-12.3237287	-1.519293093	-6.921510897	10.80443561	6.46768988	-9.896013047	1.786325391	-4.054843828	11.68233844	0.979914885	-8.210957198	0.137243241	-4.036856978	8.348200439	14.85982605	-3.666332038	6.858124432	1.595896197	10.52445647	25.07145032	-1.001059706
IL	NW	49	JO DAVIESS	17085	2001	3295.25	3616.37	21.77	-13.66780976	-1.789311322	-7.728560541	11.87849844	1.399305577	-8.912366046	-0.649029176	-4.780697611	8.26333687	4.65277097	-11.66396275	-2.682187384	-7.173075067	8.981775366	2.70569782	-13.96893505	-2.875531167	-8.422233109	11.09340388	2.984614807	-11.11708144	-1.497013635	-6.307047538	9.620067805	33.92512017	-10.43759564	-1.296267022	-5.866931331	9.141328618	58.23648332	-10.75812423	-2.098368093	-6.428246162	8.659756137	3.014227974	-10.98554439	0.033863278	-5.475840556	11.01940767	20.75448545	-9.541988428
IL	NW	53	JO DAVIESS	17085	2002	3564.25	3865.3	270.7	-13.21626563	-1.499820362	-7.358042996	11.71644527	0.745460634	-3.855153512	6.115362912	1.1301047	9.970516424	0.836652761	-9.902354641	-0.81606969	-5.359212166	9.086284951	4.273281816	-3.007244703	10.07396422	3.533359756	13.08120892	0.747593411	-8.864852496	0.317811388	-4.273520554	9.182663884	14.60574638	-7.241304306	3.724990041	-1.758157133	10.96629435	10.15853935	-4.512353994	6.02831518	0.757980593	10.54066917	1.104202851	-1.79462987	8.724541027	3.464955579	10.5191709	27.53248572	-13.12770413
IL	NW	26	JO DAVIESS	17085	2003	1748.5	2029.48	-1565.12	-6.766976873	0.737165004	-3.014905934	7.504141877	4.882153682	-10.79320745	1.360256798	-4.716475326	12.15346425	1.53784202	-16.16572728	-5.338589163	-10.75215822	10.82713812	0.762887156	-17.81641925	-7.546678651	-12.68154895	10.2697406	2.31370583	-7.143014772	0.783879752	-3.17956751	7.926894524	7.423466018	-17.95180218	-4.706676265	-11.32923922	13.24512592	0.968244675	-13.84474463	-1.284388711	-7.564566671	12.56035592	3.972359764	-10.74264037	1.921545716	-4.410547327	12.66418609	0.969582764	-13.1666689
IL	NW	52	JO DAVIESS	17085	2004	3497	3757.91	163.31	-11.05950535	-1.003049024	-6.031277187	10.05645633	3.837261007	-8.523089318	-0.120780583	-4.321934951	8.402308735	0.785239723	-11.96621565	-2.707200774	-7.336708212	9.259014876	4.891571442	-15.19071886	-5.025146633	-10.10793275	10.16557223	3.686923318	-18.49771022	-8.357780133	-13.42774518	10.13993009	8.834196226	-11.1238474	-1.937326862	-6.530587131	9.186520538	10.30005347	-15.25643714	-1.770788754	-8.513612947	13.48564839	0.697355446	-3.813561382	4.0054421	0.095940359	7.819003482	14.18667796	-1.048265302
IL	NW	53	JO DAVIESS	17085	2005	3564.25	3805.09	210.49	-7.971650813	-1.124158793	-4.547904803	6.84749202	40.12563822	-9.134741832	-1.282351562	-5.208546697	7.85239027	24.47463193	-15.88684475	-7.005399668	-11.44612221	8.881445082	3.414924179	-14.3832885	-1.661302639	-8.02229557	12.72198586	9.580312141	-5.494447813	2.545310202	-1.474568806	8.039758015	0.769777004	-6.061977709	2.960980106	-1.550498802	9.022957815	12.23319334	-5.73831078	3.019457168	-1.359426806	8.757767948	14.17558736	-5.84273206	1.812713542	-2.015009259	7.655445602	6.382443902	-7.905214647
IL	NW	54	JO DAVIESS	17085	2006	3631.5	3852.27	257.67	-1.546039711	2.659795051	0.55687767	4.205834762	9.506025766	-4.689414107	4.769747189	0.040166541	9.459161296	2.290397606	-5.930213944	4.111469915	-0.909372015	10.04168386	6.328764394	-6.56039498	4.106839369	-1.226777805	10.66723435	6.014439668	-2.826074865	5.346105612	1.260015373	8.172180477	25.52878271	-9.731256646	0.513116286	-4.60907018	10.24437293	1.793885012	-12.30797493	0.616821736	-5.845576597	12.92479667	14.6302025	-12.64601066	-0.210119527	-6.428065094	12.43589113	0.665984212	-7.646476709
IL	NW	53	JO DAVIESS	17085	2007	3564.25	3764.95	170.35	-1.874830738	7.29458126	2.709875261	9.169411998	2.902337573	-5.624365012	2.28013859	-1.672113211	7.904503602	5.138708162	-14.73041288	-3.999969337	-9.365191109	10.73044354	10.23769854	-11.66635196	-1.409809438	-6.538080699	10.25654252	3.224656803	-19.25365721	-8.637169498	-13.94541335	10.61648771	1.384588709	-24.04922409	-12.30741937	-18.17832173	11.74180472	4.898269798	-16.05046074	-6.13458708	-11.09252391	9.91587366	10.71228371	-6.099351047	4.086374885	-1.006488081	10.18572593	18.69552966	-5.844414803
IL	NW	43	JO DAVIESS	17085	2008	2891.75	3072.38	-522.22	-10.22730129	-0.414052707	-5.320676999	9.813248583	2.622390897	-4.619256928	2.291538677	-1.163859126	6.910795605	17.15467622	-18.28369026	-6.695517766	-12.48960401	11.58817249	6.433752159	-19.94214698	-6.222784106	-13.08246554	13.71936287	8.51997397	-10.51747969	-1.178285909	-5.8478828	9.339193781	11.10731273	-12.03478452	-3.354319854	-7.694552187	8.680464666	28.10496001	-17.14328864	-3.962818751	-10.5530537	13.18046989	31.25736781	-17.79866003	-5.478001897	-11.63833096	12.32065813	6.133945971	-10.51379198
IL	NW	46	JO DAVIESS	17085	2009	3093.5	3254.06	-340.54	-11.67383976	-1.937725712	-6.805782736	9.736114048	3.134113103	-15.51943609	-6.518811542	-11.01912382	9.000624548	17.94948572	-22.43637465	-9.532987172	-15.98468091	12.90338748	1.270952677	-18.89124567	-6.746554608	-12.81890014	12.14469106	0.752792762	-15.56017539	-2.315045346	-8.937610368	13.24513004	0.740295096	-5.98840144	6.282817083	0.147207821	12.27121852	4.810312137	-8.309734607	1.537308658	-3.386212975	9.847043265	7.204084236	-12.54540753	-0.801429804	-6.673418667	11.74397773	6.62944405	-9.311429544
IL	NW	55.1	JO DAVIESS	17085	2010	3705.475	3845.965	251.365	-19.47478364	-10.29013199	-14.88245782	9.18465165	6.914809574	-16.34143371	-5.005158457	-10.67329608	11.33627525	3.639286415	-6.888738092	-1.13350194	-4.011120016	5.755236152	1.770662441	-7.548573911	-1.451071579	-4.499822745	6.097502332	23.39080533	-14.1023526	-4.277197549	-9.189775075	9.825155051	3.675177649	-9.445951149	-1.548163208	-5.497057179	7.897787941	9.343418378	-12.97497857	-1.412567078	-7.193772824	11.56241149	1.00586416	-8.95637043	0.31496994	-4.320700245	9.27134037	5.231498049	-8.850773032
IL	NW	60.9	JO DAVIESS	17085	2011	4095.525	4215.945	621.345	-12.5943739	-2.940114062	-7.767243981	9.654259838	1.509324482	-13.01568029	-4.97607904	-8.995879665	8.03960125	4.415548342	-14.82770644	-5.263916496	-10.04581147	9.563789944	11.54977342	-14.11370419	-5.803308397	-9.958506294	8.310395793	3.252909239	-12.59547114	-4.174083554	-8.384777347	8.421387586	19.5746993	-18.0355005	-5.652260821	-11.84388066	12.38323968	5.354472043	-4.048255995	5.834800596	0.893272301	9.883056591	0.90585847	-4.569949037	1.290664698	-1.639642169	5.860613735	28.51905716	-6.529778885
IL	NW	35.5	JO DAVIESS	17085	2012	2387.375	2487.725	-1106.875	-6.606260401	4.123502215	-1.241379093	10.72976262	1.828045523	-9.043630952	3.334271964	-2.854679494	12.37790292	8.309823343	-14.6570419	-3.986929431	-9.321985666	10.67011247	12.90386166	-8.402937147	0.56533677	-3.918800188	8.968273917	4.121831722	-3.964706143	3.949823977	-0.007441083	7.91453012	1.114407907	-7.746262503	0.486092493	-3.630085005	8.232354996	0.693434302	-6.1665702	2.997543767	-1.584513216	9.164113967	3.251851929	-5.900391643	3.768700949	-1.065845347	9.669092592	16.8804749	-4.306451065
IL	NW	49.7	JO DAVIESS	17085	2013	3342.325	3422.605	-171.995	-13.56485636	-2.66899382	-8.11692509	10.89586254	0.855994591	-8.005536553	2.943991805	-2.530772374	10.94952836	10.46169899	-11.35366381	0.551092749	-5.401285531	11.90475656	0.815824393	-13.13428103	-4.092033816	-8.613157423	9.042247214	6.194722663	-12.09725105	-2.184071149	-7.1406611	9.913179901	41.63400336	-9.50663393	1.195657834	-4.155488048	10.70229176	20.68480558	-8.492687754	1.018665403	-3.737011175	9.511353157	1.878142401	-12.82882583	-1.590313416	-7.209569623	11.23851241	10.36518001	-8.911161422
IL	NW	55.8	JO DAVIESS	17085	2014	3752.55	3812.76	218.16	-22.42959811	-10.68729946	-16.55844879	11.74229865	4.624766782	-11.66777112	-1.76486983	-6.716320475	9.90290129	5.883021283	-15.52912703	-2.165265602	-8.847196316	13.36386143	6.087043767	-22.13424274	-8.796242896	-15.46524282	13.33799984	5.870412072	-20.40528754	-7.011256912	-13.70827223	13.39403063	5.190156252	-23.4678644	-10.72043771	-17.09415106	12.74742669	5.680897627	-16.33258578	-3.73818934	-10.03538756	12.59439644	8.36853494	-10.40229518	-0.633569314	-5.517932247	9.768725866	13.53042031	-20.95548073
IL	NW	55.3	JO DAVIESS	17085	2015	3718.925	3759.065	164.465	-16.32837954	-5.559121214	-10.94375038	10.76925833	8.085928275	-20.22389798	-7.644331126	-13.93411455	12.57956685	1.781759112	-6.273638041	2.45706157	-1.908288236	8.730699611	4.640343958	-6.271176683	0.867399342	-2.701888671	7.138576025	3.165782531	-12.89076839	-2.71024713	-7.80050776	10.18052126	20.3211203	-13.60281814	-1.226328775	-7.414573458	12.37648937	0.727337491	-18.14012002	-6.968464041	-12.55429203	11.17165598	0.881906393	-19.30971671	-7.001000529	-13.15535862	12.30871618	2.200027583	-19.54346448
IL	NW	60.6	JO DAVIESS	17085	2016	4075.35	4095.42	500.82	-9.050766202	-0.866801898	-4.95878405	8.183964304	2.118161735	-12.75741516	-3.999513722	-8.378464441	8.757901438	5.473119692	-15.90496004	-6.957927662	-11.43144385	8.947032378	1.274782415	-7.559876021	-0.663643733	-4.111759877	6.896232288	3.405524521	-5.62224043	2.326885761	-1.647677334	7.949126191	9.299251396	-9.922416584	-2.241818597	-6.082117591	7.680597987	1.525498043	-12.16851303	-3.81700941	-7.99276122	8.35150362	3.292039476	-1.451918485	6.668811567	2.608446541	8.120730052	0.877389174	-5.52790004
IL	NW	53.4	JO DAVIESS	17085	2017	3591.15	3591.15	-3.45	-13.55779214	-4.989573817	-9.273682979	8.568218323	2.016429784	-11.39320184	-1.957139852	-6.675170846	9.436061988	8.403039399	-2.511902502	2.277312636	-0.117294933	4.789215138	25.84143091	-2.443023571	1.874753467	-0.284135052	4.317777038	9.527428554	-9.5091107	-0.694974242	-5.102042471	8.814136458	0.790796809	-7.706092788	2.647575827	-2.52925848	10.35366862	4.79333744	-3.781809854	8.441122288	2.329656217	12.22293214	0.72494383	0.160844945	13.23444443	6.697644689	13.07359949	26.18761306	-4.231563882
IL	EA	43	KANKAKEE	17091	1990	2891.75	3788.258	361.558	-4.050284015	3.412744807	-0.318769604	7.463028822	6.972882486	-4.283250382	4.385846476	0.051298047	8.669096858	2.145819761	-0.631755415	7.577513755	3.47287917	8.20926917	19.68827909	-3.954451107	7.677640429	1.861594661	11.63209154	24.28317105	-3.779137744	6.292135187	1.256498722	10.07127293	19.22722796	-1.51208606	8.546745844	3.517329892	10.0588319	1.487581856	-4.893590592	4.72454198	-0.084524306	9.618132572	26.82206866	-7.533314312	3.412828354	-2.060242979	10.94614267	41.28631468	-7.072861576
IL	EA	26	KANKAKEE	17091	1991	1748.5	2611.804	-814.896	-12.33841533	-3.411934088	-7.875174709	8.926481242	7.883460482	-5.716297323	-0.530222492	-3.123259908	5.186074831	11.73869944	-5.818630475	1.774748119	-2.021941178	7.593378594	11.83958942	-14.90064734	-4.098169829	-9.499408585	10.80247751	1.59394066	-7.373279168	1.649355387	-2.86196189	9.022634555	2.003246524	-2.308686327	4.538412622	1.114863148	6.847098949	1.095517814	-9.627368116	-0.113824574	-4.870596345	9.513543542	8.913210962	-3.178432402	5.963447661	1.392507629	9.141880063	4.675912437	-4.502273825
IL	EA	43.5	KANKAKEE	17091	1992	2925.375	3755.475	328.775	-0.007191984	3.793932819	1.893370417	3.801124803	1.975501504	-2.241615589	4.473533854	1.115959132	6.715149443	12.71568186	-16.18074751	-2.778406323	-9.479576917	13.40234119	5.48657966	-7.607715516	2.118653331	-2.744531092	9.726368847	11.18057908	-2.736946276	4.904904907	1.083979315	7.641851183	1.038474104	-6.267769616	1.882650837	-2.19255939	8.150420453	2.724818964	-2.440508829	3.390840528	0.47516585	5.831349357	28.9802026	0.039043961	7.906024052	3.972534006	7.866980092	7.75361056	-0.768892837
IL	EA	41.5	KANKAKEE	17091	1993	2790.875	3587.771	161.071	-6.745636375	2.061570943	-2.342032716	8.807207318	48.28455693	-6.283987378	-1.367904473	-3.825945926	4.916082905	20.87754288	-10.44244465	-1.155717176	-5.799080913	9.286727474	15.71580484	-3.79902859	3.985683487	0.093327449	7.784712077	2.357689295	-7.495641965	4.617728967	-1.438956499	12.11337093	1.047704463	-2.584022322	6.233898185	1.824937931	8.817920507	1.280853987	-9.11155486	-2.237066502	-5.674310681	6.874488358	14.86849612	-13.81606098	-4.549771051	-9.182916016	9.266289929	12.58774399	-8.597707453
IL	EA	44.5	KANKAKEE	17091	1994	2992.625	3756.317	329.617	-6.71589659	0.988343567	-2.863776511	7.704240157	4.457810491	-13.64390954	-3.834862917	-8.739386229	9.809046623	6.855194967	-26.29753224	-15.83421444	-21.06587334	10.4633178	6.007985746	-6.233340673	1.512106485	-2.360617094	7.745447158	19.29552768	-15.17351931	-4.968377767	-10.07094854	10.20514154	4.157139214	-14.47571697	-5.080422253	-9.778069612	9.395294717	3.588884644	-6.021586748	4.813482519	-0.604052115	10.83506927	1.877440658	-3.425823631	5.358220057	0.966198213	8.784043688	25.60007309	-10.60181557
IL	EA	38.5	KANKAKEE	17091	1995	2589.125	3319.613	-107.087	-14.44093893	-5.138321393	-9.789630162	9.302617537	9.320881667	-5.547759645	1.887594532	-1.830082556	7.435354177	43.51440908	-2.302117321	3.058436384	0.378159531	5.360553705	22.39675942	-12.09971444	-2.89937762	-7.49954603	9.20033682	4.635188106	-6.779708758	1.919056585	-2.430326086	8.698765343	1.218589132	-14.18589705	-3.56119965	-8.87354835	10.6246974	1.274190228	-12.27363799	0.766855698	-5.753391146	13.04049369	1.156826405	-3.32257505	9.666661762	3.172043356	12.98923681	1.253756859	-7.217557184
IL	EA	35.5	KANKAKEE	17091	1996	2387.375	3084.659	-342.041	-9.494820465	-2.608818289	-6.051819377	6.886002176	2.970339468	-10.42343972	-0.9352347	-5.67933721	9.48820502	6.813415438	-8.102317596	3.85736506	-2.122476268	11.95968266	14.24618493	-9.088069362	1.644342567	-3.721863398	10.73241193	7.857312651	-21.97129491	-11.03634867	-16.50382179	10.93494624	1.442793402	-7.062529329	4.857099962	-1.102714684	11.91962929	2.404797387	-8.372776444	0.208708272	-4.082034086	8.581484716	1.760385953	-1.384196937	10.29136581	4.453584437	11.67556275	1.261279783	-7.169350403
IL	EA	44.5	KANKAKEE	17091	1997	2992.625	3656.705	230.005	-2.779028219	7.502615643	2.361793712	10.28164386	5.259606988	-17.6810258	-9.288024615	-13.48452521	8.393001185	9.935641676	-17.00814971	-5.920704452	-11.46442708	11.08744526	12.46703239	-12.42149976	-0.662668699	-6.54208423	11.75883106	20.54862039	-8.492806441	0.171637987	-4.160584227	8.664444428	9.528225422	-4.275327527	0.430679335	-1.922324096	4.706006862	1.817770224	-9.422720831	0.398487677	-4.512116577	9.821208508	10.09027031	-4.272179498	6.254893032	0.991356767	10.52707253	61.45911856	-1.182347319
IL	EA	45	KANKAKEE	17091	1998	3026.25	3657.126	230.426	0.929958506	9.899228484	5.414593495	8.969269979	42.85689601	-9.947526545	-1.184269072	-5.565897809	8.763257473	21.64761135	-8.522388217	-1.978306171	-5.250347194	6.544082046	6.279826216	-4.500074227	1.578918467	-1.46057788	6.078992694	6.646108941	-2.255983377	5.116553282	1.430284953	7.372536659	2.168197316	-2.916193474	6.028677721	1.556242123	8.944871195	13.00463118	0.555486209	6.495370758	3.525428483	5.939884549	24.96319497	0.750608195	8.619585393	4.685096794	7.868977198	5.559374996	0.282264328
IL	EA	39	KANKAKEE	17091	1999	2622.75	3220.422	-206.278	-21.02068098	-8.108196909	-14.56443894	12.91248407	22.81701023	-16.87683786	-6.658877225	-11.76785754	10.21796064	7.545267915	-7.824515828	1.761954649	-3.031280589	9.586470477	24.97406513	-2.107687249	6.027586125	1.959949438	8.135273374	35.20333089	-1.832616744	6.006988754	2.087186005	7.839605498	6.377771028	-2.009559083	9.576832598	3.783636758	11.58639168	6.097537226	-5.295851947	6.259905741	0.482026897	11.55575769	5.476174709	-6.424416707	1.606522346	-2.40894718	8.030939053	4.115020122	-2.356487362
IL	EA	44	KANKAKEE	17091	2000	2959	3523.468	96.768	-4.170265487	6.144900214	0.987317363	10.3151657	3.210297004	-3.938366999	4.171014375	0.116323688	8.109381374	9.662128692	-10.72966019	-0.979961416	-5.854810803	9.749698774	13.08118353	-18.45651554	-5.807863494	-12.13218952	12.64865205	4.310178591	-11.82323332	-1.692702174	-6.757967747	10.13053115	6.833489403	-8.677849023	2.781442827	-2.948203098	11.45929185	1.269392468	-5.697935742	2.097767873	-1.800083935	7.795703615	9.273190716	0.880423099	10.1575108	5.518966949	9.277087701	12.3424813	1.092049165
IL	EA	44	KANKAKEE	17091	2001	2959	3490.264	63.564	-12.25974294	-2.040537533	-7.150140237	10.21920541	1.281734641	-8.768547049	0.096681541	-4.335932754	8.86522859	4.435974683	-7.065349523	-0.709091563	-3.887220543	6.35625796	3.245673491	-11.16135105	-1.066078376	-6.113714713	10.09527267	6.268316394	-8.613338235	0.956653136	-3.82834255	9.569991371	22.58022234	-5.14427473	4.34354204	-0.400366345	9.48781677	26.52332872	-6.458611526	1.196155423	-2.631228052	7.654766949	7.432763697	-7.193857429	3.705585045	-1.744136192	10.89944247	42.39005306	-6.118051435
IL	EA	42	KANKAKEE	17091	2002	2824.5	3322.56	-104.14	-10.48154432	0.469372761	-5.00608578	10.95091708	3.265313077	-3.716462127	6.43087507	1.357206471	10.1473372	1.182440204	-7.03586185	1.561779757	-2.737041046	8.597641607	4.474356102	-1.274463789	11.14465144	4.935093826	12.41911523	1.518242151	-4.329831024	4.007747881	-0.161041571	8.337578905	52.67565216	-5.264970583	5.317612095	0.026320756	10.58258268	2.229330681	-3.995026372	5.929592993	0.96728331	9.924619365	1.927536673	-0.95550582	9.022389048	4.033441614	9.977894868	23.83343716	-11.09143603
IL	EA	33	KANKAKEE	17091	2003	2219.25	2684.106	-742.594	-5.885859607	0.933293917	-2.476282845	6.819153524	6.931362311	-8.734133749	1.318327777	-3.707902986	10.05246153	2.053315449	-15.55790406	-5.274231841	-10.41606795	10.28367222	4.13613528	-18.04419371	-6.887400008	-12.46579686	11.1567937	4.179624791	-5.357367689	2.991918726	-1.182724481	8.349286415	10.17634531	-13.51483198	-2.118308476	-7.816570228	11.3965235	3.997035098	-10.04311663	-0.518220636	-5.280668633	9.524895994	11.53882244	-8.077287658	1.444389124	-3.316449267	9.521676782	4.047939837	-9.995046385
IL	EA	49	KANKAKEE	17091	2004	3295.25	3726.902	300.202	-6.469412232	3.749084731	-1.36016375	10.21849696	11.90895225	-6.754722663	0.332465354	-3.211128654	7.087188017	1.150162955	-10.17225782	-1.850374422	-6.011316121	8.321883398	6.844258135	-12.66159922	-4.093694317	-8.377646769	8.567904903	9.783605563	-16.66191473	-7.122682584	-11.89229866	9.539232146	6.274985089	-9.094948551	-1.301135186	-5.198041869	7.793813365	6.563901795	-10.28550372	-0.412948147	-5.349225934	9.872555573	1.792836407	-1.760284261	7.071225433	2.655470586	8.831509694	4.246686272	0.143282986
IL	EA	44	KANKAKEE	17091	2005	2959	3357.448	-69.252	-2.380111742	5.241069577	1.430478918	7.621181319	54.99073789	-4.009469798	3.979411082	-0.015029358	7.98888088	55.27763777	-13.37039768	-5.465209004	-9.417803342	7.905188676	3.508222133	-10.6854169	-1.189788244	-5.937602572	9.495628656	10.10593428	-8.431393631	2.793359835	-2.819016898	11.22475347	1.800988872	-2.856582779	5.539705558	1.34156139	8.396288337	10.60772547	-3.493736773	5.741747423	1.124005325	9.235484196	21.16645499	-4.467997171	3.46938761	-0.499304781	7.937384781	7.224392276	-6.629335543
IL	EA	47	KANKAKEE	17091	2006	3160.75	3525.994	99.294	0.040518614	5.886215538	2.963367076	5.845696924	6.678470502	-1.08352579	7.731291537	3.323882874	8.814817327	19.33369798	-3.278580772	6.262324574	1.491871901	9.540905346	23.02336925	-4.381580132	4.525595487	0.072007678	8.907175619	2.125764766	-0.661313759	7.365389532	3.352037887	8.026703291	18.93582677	-8.033704562	1.760360567	-3.136671998	9.794065129	3.201114884	-8.201510072	4.859486272	-1.6710119	13.06099634	18.70757088	-9.591914726	2.926021417	-3.332946655	12.51793614	1.012880623	-5.736433933
IL	EA	52	KANKAKEE	17091	2007	3497	3829.04	402.34	-0.155576967	8.374101282	4.109262157	8.529678249	35.67661499	-2.753104281	4.508981203	0.877938461	7.262085484	20.35767453	-9.404815026	-1.30182719	-5.353321108	8.102987836	19.69318961	-8.860740824	-0.355410254	-4.608075539	8.50533057	2.494152996	-15.80790794	-7.050615181	-11.42926156	8.757292759	2.585899358	-21.1430419	-11.56247145	-16.35275668	9.58057045	6.046680117	-15.44159255	-5.1087275	-10.27516003	10.33286505	21.88561366	-6.206072118	3.697901493	-1.254085313	9.903973611	16.28811949	-4.114510121
IL	EA	47	KANKAKEE	17091	2008	3160.75	3459.586	32.886	-7.773272433	2.243116284	-2.765078074	10.01638872	14.95517965	-0.654933696	6.676690682	3.010878493	7.331624378	80.43925827	-14.07725264	-3.602419728	-8.839836184	10.47483291	2.444573044	-15.47306194	-2.788518715	-9.130790328	12.68454323	7.635075039	-8.123837068	1.029728146	-3.547054461	9.153565214	23.22080733	-7.318982196	0.672422264	-3.323279966	7.99140446	31.60370525	-11.19620103	-0.158345576	-5.677273303	11.03785545	19.62349773	-11.98316491	-2.992392403	-7.487778657	8.990772507	3.294705157	-6.705452488
IL	EA	46	KANKAKEE	17091	2009	3093.5	3359.132	-67.568	-8.226024709	-0.052005591	-4.13901515	8.174019118	2.917214224	-11.28142488	-2.93072807	-7.106076475	8.35069681	10.74882158	-19.72055862	-8.465567678	-14.09306315	11.25499094	4.387186487	-13.7685096	-5.200974999	-9.4847423	8.567534601	4.306447681	-13.71223502	-3.018139534	-8.365187277	10.69409549	1.810985945	-4.667424914	7.901099421	1.616837254	12.56852434	13.56911457	-5.043008429	4.214968109	-0.41402016	9.257976538	24.60778075	-10.35763267	0.598089799	-4.879771435	10.95572247	8.768170884	-7.216048068
IL	EA	45.1	KANKAKEE	17091	2010	3032.975	3265.403	-161.297	-17.69066952	-8.285099766	-12.98788464	9.405569754	5.902753225	-13.80402454	-3.686107664	-8.745066102	10.11791688	5.246953511	-4.459644591	0.261670524	-2.098987033	4.721315115	2.98986238	-5.769350177	1.00749117	-2.380929503	6.776841347	15.93352917	-10.55299383	-2.384119634	-6.468556732	8.168874196	1.910227893	-9.312225747	-1.575222484	-5.443724116	7.737003263	14.00487274	-11.24778306	-1.237119675	-6.242451368	10.01066339	1.152899836	-5.954435047	1.914398719	-2.020018164	7.868833766	21.32709977	-4.945441643
IL	EA	48.1	KANKAKEE	17091	2011	3234.725	3433.949	7.249	-9.26742016	0.643535946	-4.311942107	9.910956106	16.04853195	-12.27907292	-3.436180536	-7.857626728	8.842892384	7.543968581	-11.6742728	-2.596761286	-7.135517043	9.077511514	7.706430897	-11.25109231	-4.11323095	-7.68216163	7.13786136	5.099405818	-11.57879883	-3.388974609	-7.48388672	8.189824221	28.94392907	-15.80041208	-4.863437814	-10.33192495	10.93697427	2.646427667	-1.913669412	6.955994924	2.521162756	8.869664336	1.79083221	-3.205069919	3.678101354	0.236515718	6.883171273	25.44841252	-3.602875868
IL	EA	43.8	KANKAKEE	17091	2012	2945.55	3111.57	-315.13	-5.225663092	5.28670591	0.030521409	10.512369	1.64651515	-6.766143078	4.628542586	-1.068800246	11.39468566	9.085144853	-11.31240707	-0.301355685	-5.806881378	11.01105139	16.40935119	-4.562764248	3.295368903	-0.633697673	7.858133151	21.50971119	-2.249669763	7.133219406	2.441774822	9.382889169	7.875863135	-5.990676498	1.906494555	-2.042090972	7.897171053	3.604496233	-5.52204955	3.796877991	-0.86258578	9.318927541	7.299174504	-4.932577335	4.804069656	-0.06425384	9.736646991	10.27356194	-2.687375813
IL	EA	47	KANKAKEE	17091	2013	3160.75	3293.566	-133.134	-11.0423056	-0.276389646	-5.659347623	10.76591595	3.063699663	-3.965589565	7.05264308	1.543526757	11.01823264	24.70934974	-9.591608886	1.143478831	-4.224065028	10.73508772	1.699467872	-12.42109869	-2.936219086	-7.678658888	9.484879604	7.240792358	-8.395861933	2.437038957	-2.979411488	10.83290089	51.78733416	-4.584698858	3.590013956	-0.497342451	8.174712814	17.26546289	-7.204744284	1.923230535	-2.640756875	9.127974819	2.370923893	-9.313467021	0.699599192	-4.306933914	10.01306621	12.70362252	-4.95086894
IL	EA	53.5	KANKAKEE	17091	2014	3597.875	3697.487	270.787	-18.90147122	-7.165929226	-13.03370022	11.73554199	19.04488905	-8.960523098	0.288802493	-4.335860302	9.249325591	25.05581287	-12.21973473	-1.394433963	-6.807084347	10.82530077	7.432559848	-19.9025007	-7.146845629	-13.52467316	12.75565507	6.726454737	-15.4915242	-3.976492569	-9.734008385	11.51503163	12.88049303	-20.66676748	-9.304455028	-14.98561125	11.36231245	10.62499029	-16.52397358	-3.873056806	-10.19851519	12.65091677	12.67539279	-6.281197157	3.109158829	-1.586019164	9.390355986	23.39529376	-16.64448033
IL	EA	45.6	KANKAKEE	17091	2015	3066.6	3133.008	-293.692	-13.05308471	-4.009742716	-8.531413713	9.043341994	24.51082724	-18.10520431	-6.733180104	-12.41919221	11.37202421	4.88650526	-6.575542541	2.388364672	-2.093588935	8.963907213	1.292372851	-5.034571817	1.161115282	-1.936728267	6.195687099	4.624592411	-9.129538293	0.230734652	-4.44940182	9.360272945	26.16979796	-9.857071634	-0.071445358	-4.964258496	9.785626276	3.730633332	-15.28481221	-5.564364709	-10.42458846	9.720447501	1.215309585	-17.34927978	-6.73244512	-12.04086245	10.61683466	1.284515883	-15.19373233
IL	EA	55.8	KANKAKEE	17091	2016	3752.55	3785.754	359.054	-6.472042725	0.897504415	-2.787269155	7.36954714	1.496347119	-10.37578045	-0.294726706	-5.335253578	10.08105374	15.33138101	-13.18364788	-3.798424714	-8.491036297	9.385223166	4.493097789	-6.958327515	1.09092566	-2.933700928	8.049253175	2.17652215	-2.949929636	7.044034567	2.047052466	9.993964203	18.83998241	-8.265038002	0.037979528	-4.113529237	8.30301753	2.046466879	-10.60171568	-2.462498511	-6.532107096	8.139217169	3.80354836	-1.305895716	10.11108708	4.402595682	11.4169828	11.00497084	-4.307929252
IL	EA	52.2	KANKAKEE	17091	2017	3510.45	3510.45	83.75	-11.26929048	-1.394013781	-6.331652131	9.875276699	14.15417375	-9.314590477	1.546714428	-3.883938025	10.8613049	18.95381271	-0.835238761	5.198295563	2.181528401	6.033534324	40.13016687	-0.320236565	5.392842566	2.536303	5.713079131	2.283594707	-7.785855078	1.046725026	-3.369565026	8.832580104	1.587979637	-7.097927182	5.448211775	-0.824857703	12.54613896	21.19934687	-1.885693957	10.33688343	4.225594738	12.22257739	2.517067077	3.640559394	17.81817671	10.72936805	14.17761732	6.325138542	-2.873086075
IL	WE	44	KNOX	17095	1990	2959	3956.272	-38.628	-4.572353791	4.031665763	-0.270344014	8.604019554	8.677785449	-4.630861509	4.781746597	0.075442544	9.412608106	2.024872673	-1.537709996	7.222444894	2.842367449	8.76015489	13.32083694	-4.660759798	7.298351708	1.318795955	11.95911151	13.8162162	-5.613876886	5.460351981	-0.076762453	11.07422887	10.4351171	-1.931764596	10.08365272	4.075944063	12.01541732	2.317303209	-5.753188675	4.921209437	-0.415989619	10.67439811	28.02452597	-8.721825205	2.302391218	-3.209716994	11.02421642	23.15123364	-6.23922134
IL	WE	52.5	KNOX	17095	1991	3530.625	4490.961	496.061	-14.00246512	-4.467075511	-9.234770316	9.535389609	12.66321877	-8.081438911	-0.575756896	-4.328597904	7.505682015	6.279370771	-8.626438558	0.255243254	-4.185597652	8.881681812	7.066597932	-15.24129298	-3.779635952	-9.510464466	11.46165703	2.207535856	-7.525821898	2.11365051	-2.706085694	9.639472408	1.389322512	-2.541988294	3.966054735	0.71203322	6.508043029	0.80292986	-9.077137487	1.513137201	-3.782000143	10.59027469	10.31597544	-3.437981398	5.55919221	1.060605406	8.997173608	7.66288574	-4.031164836
IL	WE	46.5	KNOX	17095	1992	3127.125	4050.525	55.625	0.100988472	3.505677033	1.803332753	3.404688561	4.838138166	-2.964233233	4.217845837	0.626806302	7.18207907	5.772506588	-14.54705588	0.176354163	-7.185350858	14.72341004	4.924065047	-7.047723417	1.589298756	-2.729212331	8.637022173	10.60913466	-2.511365838	7.210117508	2.349375835	9.721483346	0.731419324	-6.990641967	1.688718706	-2.650961631	8.679360673	3.221854043	-1.535416578	3.21797849	0.841280956	4.753395068	21.97370725	-0.940833259	7.688355114	3.373760928	8.629188373	13.35899334	0.06016313
IL	WE	46.5	KNOX	17095	1993	3127.125	4013.589	18.689	-9.262247052	-0.470085272	-4.866166162	8.79216178	28.50905931	-7.586641557	-2.435175092	-5.010908325	5.151466465	17.07924238	-9.742537087	-1.281890283	-5.512213685	8.460646804	15.43294807	-5.68800526	3.281856331	-1.203074465	8.969861591	1.186912059	-7.002932633	4.483432975	-1.259749829	11.48636561	0.731086303	-2.068778343	3.479812387	0.705517022	5.54859073	2.560108289	-11.22195916	-4.546240788	-7.884099974	6.675718372	15.70408141	-13.32208595	-4.852621834	-9.087353892	8.469464116	15.87155032	-6.915942357
IL	WE	51.5	KNOX	17095	1994	3463.375	4312.903	318.003	-8.262567082	-0.831718505	-4.547142794	7.430848577	9.658271029	-14.37394871	-5.317029248	-9.845488979	9.056919462	6.919081545	-26.2862394	-14.22518487	-20.25571214	12.06105453	2.45342571	-4.665835791	2.109263029	-1.278286381	6.77509882	6.446517722	-15.54668056	-5.256944773	-10.40181267	10.28973579	2.489936018	-14.62209619	-4.648216999	-9.635156595	9.973879191	2.062272961	-4.533244802	7.656150365	1.561452782	12.18939517	4.002877717	-5.834555421	2.752035935	-1.541259743	8.586591356	44.82957754	-9.622800921
IL	WE	43.5	KNOX	17095	1995	2925.375	3737.967	-256.933	-15.11611108	-6.380977803	-10.74854444	8.735133277	4.523008047	-6.145250777	-0.066584488	-3.105917633	6.078666289	34.03348425	-5.023157218	0.493424663	-2.264866277	5.516581881	22.7480244	-12.95112191	-3.110704937	-8.030913424	9.840416973	7.874583373	-6.466819642	0.921652383	-2.772583629	7.388472025	3.355932364	-14.60387532	-4.340321298	-9.472098309	10.26355402	2.302635484	-11.69026225	0.430662861	-5.629799694	12.12092511	2.363984543	-2.484772636	9.226719794	3.370973579	11.71149243	1.565314086	-7.288688366
IL	WE	47.5	KNOX	17095	1996	3194.375	3970.031	-24.869	-11.75940585	-4.343397461	-8.051401656	7.416008389	3.522995887	-7.650294215	1.594814081	-3.027740067	9.245108296	7.753836318	-10.00497566	1.936463778	-4.034255941	11.94143944	30.29353416	-10.76538821	-0.08886065	-5.42712443	10.67652756	11.55960914	-25.43740271	-15.18720223	-20.31230247	10.25020048	1.791820174	-6.011803433	5.149944772	-0.430929331	11.1617482	1.864215687	-7.757227487	0.570006886	-3.593610301	8.327234373	3.043923844	-0.674995831	11.49507032	5.410037242	12.17006615	1.927797613	-8.823178017
IL	WE	51.5	KNOX	17095	1997	3463.375	4202.095	207.195	-4.581798517	6.733741569	1.075971526	11.31554009	2.484090959	-18.13897971	-9.57464179	-13.85681075	8.56433792	9.951992884	-14.81454557	-3.910290489	-9.36241803	10.90425508	10.61044864	-15.56812774	-4.071720836	-9.819924288	11.4964069	21.31636745	-7.663263113	0.760667258	-3.451297927	8.423930371	7.10016037	-5.152173718	-1.152201008	-3.152187363	3.99997271	1.635176387	-8.49400003	2.182954613	-3.155522708	10.67695464	5.627537674	-3.797992902	4.763321344	0.482664221	8.561314246	80.99136645	-1.718386438
IL	WE	54.5	KNOX	17095	1998	3665.125	4366.909	372.009	0.84052155	9.129518457	4.985020004	8.288996907	41.12860647	-11.99715939	-4.244061309	-8.12061035	7.753098081	18.9173553	-11.19899542	-3.064893782	-7.131944601	8.134101638	5.760809017	-4.589597907	1.672290625	-1.458653641	6.261888532	2.053300696	-2.489038934	4.011254901	0.761107984	6.500293835	9.492498899	-2.327523076	4.062935346	0.867706135	6.390458422	21.62646082	0.263436619	6.468507925	3.365972272	6.205071307	14.54526968	1.715190485	9.553691356	5.63444092	7.838500871	3.005921977	0.017530464
IL	WE	50	KNOX	17095	1999	3362.5	4027.348	32.448	-20.33827694	-8.474308075	-14.40629251	11.86396887	23.02577214	-15.87947015	-7.60291544	-11.7411928	8.27655471	3.618596155	-6.50292596	1.837199813	-2.332863073	8.340125773	36.30721148	-2.815781708	3.269144746	0.226681519	6.084926454	22.46525272	-1.997674755	5.322779764	1.662552504	7.320454519	10.00461646	-1.034638057	11.08432576	5.024843851	12.11896382	3.625884519	-4.732119766	5.582739612	0.425309923	10.31485938	7.66891133	-6.114164175	0.873908472	-2.620127851	6.988072647	3.336913138	-2.425125637
IL	WE	48	KNOX	17095	2000	3228	3855.912	-138.988	-5.731049081	4.534916644	-0.598066218	10.26596573	6.605415125	-4.404449183	3.902707029	-0.250871077	8.307156212	5.955232907	-9.623401444	-0.73523997	-5.179320707	8.888161474	21.16216823	-17.10901092	-5.023561384	-11.06628615	12.08544954	0.86372815	-10.63554104	-1.371234871	-6.003387956	9.264306169	10.37639546	-7.534767158	2.957865383	-2.288450887	10.49263254	0.811946403	-4.67373652	2.717652101	-0.978042209	7.391388621	14.90392475	0.441135641	9.718656817	5.079896229	9.277521176	22.48697428	0.459012001
IL	WE	48	KNOX	17095	2001	3228	3818.976	-175.924	-11.73999211	-1.860205209	-6.80009866	9.879786901	0.665572979	-7.300657329	-0.088806441	-3.694731885	7.211850888	10.79751494	-9.582191419	-1.783735771	-5.682963595	7.798455648	1.591760979	-11.56662838	-1.142916335	-6.354772358	10.42371205	9.967377628	-8.839104969	-0.164742561	-4.501923765	8.674362408	44.64194787	-7.455971874	2.950519748	-2.252726063	10.40649162	42.57113543	-7.76662175	0.296864655	-3.734878547	8.063486405	3.766060137	-7.41250536	3.486596441	-1.96295446	10.8991018	40.41972919	-7.266927418
IL	WE	51	KNOX	17095	2002	3429.75	3983.79	-11.11	-11.24434627	-0.805577385	-6.024961828	10.43876889	1.752731949	-2.620128242	7.062067277	2.220969518	9.682195519	0.668209068	-7.117087511	1.572310705	-2.772388403	8.689398216	1.234589391	-1.187465435	11.95278238	5.382658474	13.14024782	0.648513855	-7.236489914	1.281599382	-2.977445266	8.518089296	42.77177815	-5.811909081	4.570017456	-0.620945812	10.38192654	4.456399987	-3.517686313	7.037701653	1.76000767	10.55538797	3.646469623	-0.779166494	9.539222097	4.380027802	10.31838859	19.73276134	-12.45984457
IL	WE	39	KNOX	17095	2003	2622.75	3139.854	-855.046	-5.533211761	1.661629017	-1.935791372	7.194840778	3.77684283	-9.81607006	1.991242426	-3.912413817	11.80731249	0.66094461	-14.82268552	-4.072295295	-9.447490408	10.75039023	1.859620382	-16.91464991	-6.07831136	-11.49648064	10.83633855	2.817756803	-5.828342471	2.869472152	-1.479435159	8.697814623	4.853245682	-15.43888351	-2.479250455	-8.959066983	12.95963306	1.42108041	-10.02978792	0.760454063	-4.634666929	10.79024198	17.71706208	-8.853292964	0.421713236	-4.215789864	9.2750062	1.295091435	-10.02118
IL	WE	55	KNOX	17095	2004	3698.75	4178.918	184.018	-9.068241407	2.335948642	-3.366146383	11.40419005	7.542208098	-6.303743158	1.749024564	-2.277359297	8.052767722	0.65828657	-9.428525217	-0.469355352	-4.948940285	8.959169865	4.464597066	-12.94008287	-3.98994334	-8.465013105	8.95013953	3.929687171	-17.51810826	-7.800128019	-12.65911814	9.717980241	9.983137458	-8.912331067	-1.726073453	-5.31920226	7.186257614	4.72323058	-11.83943808	-0.246487261	-6.042962671	11.59295082	0.795738425	-1.54577119	7.058307672	2.756268241	8.604078862	3.504591796	0.575290147
IL	WE	45	KNOX	17095	2005	3026.25	3469.482	-525.418	-4.364695326	2.963915099	-0.700390114	7.328610425	58.02751931	-6.408084615	1.052005489	-2.678039563	7.460090104	26.14203209	-12.83287558	-4.806427704	-8.819651642	8.026447876	0.88125471	-9.907965864	1.228212798	-4.339876533	11.13617866	4.369676705	-3.81491256	5.006620638	0.595854039	8.821533198	2.239973139	-3.35639843	5.409744101	1.026672836	8.766142531	11.81068604	-2.918969625	6.014040603	1.547535489	8.933010228	14.53633687	-3.329568467	4.533245129	0.601838331	7.862813596	5.483386645	-6.090108824
IL	WE	50	KNOX	17095	2006	3362.5	3768.796	-226.104	0.201095733	5.342863522	2.771979627	5.141767788	13.23572519	-1.678632583	6.986996924	2.65418217	8.665629507	9.729556239	-3.246838685	6.393540798	1.573351056	9.640379483	18.80770478	-3.18300226	4.970705914	0.893851827	8.153708174	18.50908395	-1.740289105	6.51581432	2.387762607	8.256103425	22.52888909	-8.274610452	1.739380761	-3.267614845	10.01399121	0.90987528	-9.808415363	2.846263234	-3.481076064	12.6546786	8.669694052	-8.740784576	3.536623662	-2.602080457	12.27740824	0.815685337	-5.363268595
IL	WE	51	KNOX	17095	2007	3429.75	3799.11	-195.79	-1.203793888	7.990669049	3.39343758	9.194462937	15.95553941	-3.808151997	4.338616201	0.265232102	8.146768198	13.40866973	-11.03661721	-2.387054035	-6.711835623	8.649563175	14.81569762	-10.75660311	-0.60891786	-5.682760485	10.14768525	0.930781494	-17.11892441	-7.768146651	-12.44353553	9.350777759	1.074260601	-18.80096256	-9.686750842	-14.2438567	9.114211718	5.997322744	-14.04759784	-4.618157426	-9.332877633	9.429440414	11.7905784	-3.315092246	5.705958656	1.195433205	9.021050902	26.63002931	-5.081436245
IL	WE	53	KNOX	17095	2008	3564.25	3896.674	-98.226	-8.085067626	1.808291528	-3.138388049	9.893359154	11.79449245	-2.602075821	4.624764747	1.011344463	7.226840568	22.60800745	-15.3075876	-3.813137157	-9.560362379	11.49445044	3.547253027	-15.30275854	-2.435678984	-8.869218762	12.86707956	4.430654517	-8.738353441	0.795144089	-3.971604676	9.53349753	22.11151833	-8.75385548	-0.648409712	-4.701132596	8.105445768	25.02579054	-13.37455348	-0.676980204	-7.025766842	12.69757328	35.45167916	-13.45817565	-3.735823875	-8.596999763	9.722351775	4.544112686	-6.405940255
IL	WE	47	KNOX	17095	2009	3160.75	3456.238	-538.662	-8.43095377	-0.288637227	-4.359795499	8.142316543	1.092621148	-13.5705142	-2.733804044	-8.152159122	10.83671016	11.96983401	-19.75429198	-8.050197556	-13.90224477	11.70409442	1.810083109	-15.14150891	-5.993237503	-10.56737321	9.148271407	2.288962907	-13.28991923	-1.688841058	-7.489380144	11.60107817	0.92735512	-3.271121425	9.985507739	3.357193157	13.25662916	13.54096603	-6.293384005	3.030038246	-1.63167288	9.323422251	15.68950685	-10.29500208	0.177862462	-5.058569809	10.47286454	5.662323352	-7.306011618
IL	WE	58.7	KNOX	17095	2010	3947.575	4206.127	211.227	-20.71371931	-10.86170224	-15.78771078	9.85201707	8.770102738	-15.3886775	-5.240267362	-10.31447243	10.14841014	1.832535415	-4.384289779	-0.26811865	-2.326204215	4.116171129	7.442731786	-6.387606069	-0.59763716	-3.492621615	5.789968909	28.00677723	-12.00474661	-2.628659297	-7.316702954	9.376087313	1.69797488	-9.977658056	-1.693908408	-5.835783232	8.283749648	12.36258649	-13.02500719	-2.072175286	-7.548591238	10.9528319	1.521359897	-8.751222959	-0.418332469	-4.584777714	8.33289049	17.14521984	-9.176771852
IL	WE	61.9	KNOX	17095	2011	4162.775	4384.391	389.491	-9.809001253	-0.081054301	-4.945027777	9.727946952	8.89211774	-13.80940259	-5.040061255	-9.424731923	8.769341335	6.990804318	-13.49799649	-4.241570763	-8.869783627	9.256425727	7.818186434	-10.68857667	-4.646121084	-7.667348877	6.042455586	2.118575563	-11.2752327	-3.873332211	-7.574282456	7.401900489	23.04261314	-17.0030028	-4.643836809	-10.8234198	12.35916599	3.280035097	-2.130780759	8.294614736	3.081916988	10.42539549	1.781348904	-2.377702134	4.857170842	1.239734354	7.234872976	24.71981147	-4.313898031
IL	WE	55.9	KNOX	17095	2012	3759.275	3943.955	-50.945	-5.33165067	5.748762348	0.208555839	11.08041302	2.400128356	-8.290179383	3.619143042	-2.335518171	11.90932243	4.606041889	-11.24132867	-1.310182094	-6.275755382	9.931146576	4.498200465	-4.88278537	2.453878986	-1.214453192	7.336664356	3.888174642	-2.371786825	8.272725789	2.950469482	10.64451261	3.422136394	-6.835445281	1.374564609	-2.730440336	8.21000989	5.007762048	-5.422775032	3.837177833	-0.7927986	9.259952865	8.112217266	-3.758040418	5.688253436	0.965106509	9.446293854	14.15600842	-2.649607035
IL	WE	56.6	KNOX	17095	2013	3806.35	3954.094	-40.806	-11.5967591	-0.870194816	-6.233476958	10.72656428	1.280748624	-4.863137117	5.182029948	0.159446416	10.04516707	28.48710046	-10.5338028	0.942976268	-4.795413266	11.47677907	0.648513855	-12.55730944	-1.278843093	-6.918076267	11.27846635	11.73227479	-8.507412142	1.515860259	-3.495775941	10.0232724	38.89560001	-4.559471161	3.857655251	-0.350907955	8.417126412	25.88784457	-7.069350194	2.912728017	-2.078311088	9.982078211	2.005643695	-11.31155271	-0.489059802	-5.900306256	10.82249291	17.54200414	-6.645248331
IL	WE	57.1	KNOX	17095	2014	3839.975	3950.783	-44.117	-19.12514342	-8.626566217	-13.87585482	10.4985772	11.251503	-8.457325015	0.309184812	-4.074070101	8.766509827	19.68824141	-12.89491732	-0.487886649	-6.691401985	12.40703067	5.352402321	-18.76824061	-6.249254289	-12.50874745	12.51898632	1.940450255	-18.07065724	-5.601227537	-11.83594239	12.4694297	12.48164038	-20.82283931	-10.23769302	-15.53026617	10.58514629	7.321145664	-14.93971493	-3.053895664	-8.996805297	11.88581927	15.57914838	-6.877221503	2.312786101	-2.282217701	9.190007604	41.52861594	-18.30833876
IL	WE	63.2	KNOX	17095	2015	4250.2	4324.072	329.172	-13.75947604	-4.504689754	-9.132082897	9.254786286	18.69112064	-18.21136715	-6.620853945	-12.41611055	11.59051321	4.429937197	-5.382300003	3.882954149	-0.749672927	9.265254152	2.028196159	-4.226031771	2.321300288	-0.952365741	6.547332059	6.275924384	-9.722173127	-0.218912596	-4.970542862	9.503260531	28.7235644	-10.98225643	0.032687498	-5.474784466	11.01494393	3.632485046	-14.91897889	-5.547124828	-10.23305186	9.371854062	0.81884469	-16.6416281	-5.781945566	-11.21178683	10.85968253	2.63790451	-15.95696938
IL	WE	63.6	KNOX	17095	2016	4277.1	4314.036	319.136	-6.639503379	0.614559025	-3.012472177	7.254062404	1.659524987	-11.39797465	-1.442948254	-6.420461452	9.955026396	9.360961193	-14.70779969	-4.800177947	-9.753988819	9.907621743	4.437051731	-7.094674212	0.640927729	-3.226873242	7.735601941	2.40362456	-3.753474894	5.159818659	0.703171882	8.913293553	10.6371232	-8.652999377	-0.404850608	-4.528924993	8.248148769	3.039692118	-9.696304238	-1.969420912	-5.832862575	7.726883326	7.43894171	-0.69409072	9.862461006	4.584185143	10.55655173	1.721189303	-4.49311988
IL	WE	63.7	KNOX	17095	2017	4283.825	4283.825	288.925	-11.84308827	-2.923831002	-7.383459636	8.919257268	2.206599605	-10.05423155	0.811356423	-4.621437563	10.86558797	4.837551071	-1.156362964	4.412141463	1.62788925	5.568504427	33.8245321	-1.73585672	3.632815167	0.948479223	5.368671887	1.840063571	-7.510381728	1.406226645	-3.052077542	8.916608373	1.177919425	-7.06643654	5.04794248	-1.00924703	12.11437902	6.830194443	-2.478448321	12.02593486	4.773743269	14.50438318	1.688739872	3.006871534	16.32625584	9.666563688	13.31938431	6.359077498	-3.242975498
IL	NW	45	LEE	17103	1990	3026.25	4005.27	190.77	-5.784891969	2.297866429	-1.74351277	8.082758398	11.70449717	-5.90575073	3.3894072	-1.258171765	9.29515793	4.612895138	-3.953212265	6.072507315	1.059647525	10.02571958	12.94646871	-6.432492983	4.539253109	-0.946619937	10.97174609	14.41902047	-6.874970079	4.035150456	-1.419909811	10.91012054	5.307103229	-3.292246492	7.310045013	2.00889926	10.6022915	1.83670211	-7.62920683	3.055018353	-2.287094238	10.68422518	18.80831004	-10.84556545	0.444963412	-5.200301019	11.29052886	17.58317845	-8.206206349
IL	NW	44.5	LEE	17103	1991	2992.625	3935.385	120.885	-15.26269275	-5.150852643	-10.2067727	10.11184011	10.24912291	-9.596730779	-1.29297237	-5.444851575	8.303758409	9.324980038	-9.553809219	0.216562932	-4.668623144	9.770372151	7.738131903	-17.36925689	-5.849559123	-11.60940801	11.51969777	0.751448763	-9.777783212	0.279292052	-4.74924558	10.05707526	0.799144095	-3.850272281	3.733053167	-0.058609557	7.583325448	0.850562373	-10.79416558	0.082912738	-5.355626421	10.87707832	5.359592292	-4.613561706	4.099180897	-0.257190404	8.712742603	6.025758005	-6.025685546
IL	NW	45.5	LEE	17103	1992	3059.875	3966.375	151.875	-0.942106896	1.687097947	0.372495525	2.629204843	5.493677887	-3.593874893	3.208092148	-0.192891373	6.801967041	6.304867093	-17.28969455	-1.987203484	-9.638449017	15.30249107	4.589491529	-9.252070108	0.13988551	-4.556092299	9.391955618	13.98237224	-4.393537202	4.311655605	-0.040940798	8.705192807	0.778177246	-7.773506416	0.508090062	-3.632708177	8.281596478	2.232634286	-2.557716129	1.761015462	-0.398350334	4.318731591	19.3650236	-1.69563435	5.978322967	2.141344308	7.673957317	13.49389421	-1.936032831
IL	NW	44	LEE	17103	1993	2959	3829.24	14.74	-9.224155527	-1.300189067	-5.262172297	7.92396646	26.18149062	-8.568907635	-2.720554304	-5.64473097	5.848353331	19.64520148	-12.99105751	-2.311112613	-7.651085062	10.6799449	14.43984224	-6.636323947	2.172911125	-2.231706411	8.809235072	1.736305934	-8.447258338	2.637548718	-2.90485481	11.08480706	0.778177246	-2.746652585	2.298695084	-0.22397875	5.045347669	1.711633492	-10.53985987	-3.386297354	-6.963078612	7.153562516	7.925897477	-14.23999814	-4.645062468	-9.442530304	9.594935672	12.74268333	-8.473346998
IL	NW	52.5	LEE	17103	1994	3530.625	4364.605	550.105	-9.428443349	-1.1341591	-5.281301225	8.294284249	8.336813806	-17.15449706	-6.076548828	-11.61552294	11.07794823	3.893858418	-28.41693983	-16.59660856	-22.5067742	11.82033127	2.799314749	-7.622564128	0.184604501	-3.718979814	7.807168629	14.12892968	-17.10283496	-7.503194823	-12.30301489	9.599640137	3.162626977	-17.88572627	-6.710360342	-12.29804331	11.17536593	2.669308777	-8.437384491	3.991859188	-2.222762652	12.42924368	7.558795029	-6.298853686	2.014265929	-2.142293879	8.313119615	46.62492661	-12.14887615
IL	NW	44.5	LEE	17103	1995	2992.625	3790.345	-24.155	-16.07444827	-7.290771888	-11.68261008	8.783676382	10.4631304	-8.102048057	-1.204741363	-4.65339471	6.897306694	30.02853423	-4.926928204	0.136048311	-2.395439947	5.062976515	18.7322177	-14.81833746	-3.866994148	-9.342665804	10.95134331	3.998924545	-8.332844826	0.693485092	-3.819679867	9.026329918	0.791893824	-15.6702403	-5.07812587	-10.37418309	10.59211443	1.475868459	-13.73768796	-1.203254733	-7.470471347	12.53443323	0.929437266	-3.890274721	6.894750974	1.502238127	10.7850257	0.86339541	-9.277066435
IL	NW	44	LEE	17103	1996	2959	3720.46	-94.04	-12.63289262	-4.394448056	-8.513670338	8.238444564	1.307217535	-10.25986663	-0.578638904	-5.419252767	9.681227726	7.968376855	-10.47972003	1.298689483	-4.590515274	11.77840951	15.83731691	-11.84633348	-1.246792114	-6.546562797	10.59954137	8.504103213	-26.34300381	-16.31053108	-21.32676745	10.03247273	1.20043539	-7.698899808	3.032289704	-2.333305052	10.73118951	2.520343665	-9.445197991	-0.718933477	-5.082065734	8.726264514	2.337033172	-2.54288362	8.349419239	2.90326781	10.89230286	1.492833049	-9.55011399
IL	NW	47	LEE	17103	1997	3160.75	3885.95	71.45	-6.080047416	4.871450945	-0.604298235	10.95149836	5.393178008	-18.7679998	-8.947861023	-13.85793041	9.820138777	8.476567152	-16.45533934	-6.162112094	-11.30872572	10.29322725	10.12487298	-15.27067397	-3.63862521	-9.45464959	11.63204876	16.34578318	-9.678880264	-0.57524003	-5.127060147	9.103640234	6.319023874	-6.335394864	-1.410554441	-3.872974653	4.924840423	1.797783583	-11.66485722	-0.793900474	-6.229378847	10.87095675	9.242069344	-5.923700263	2.904418773	-1.509640745	8.828119036	65.83686981	-2.835719552
IL	NW	51.5	LEE	17103	1998	3463.375	4152.315	337.815	-1.272543495	7.715603695	3.2215301	8.98814719	38.59206182	-13.7463693	-4.233556635	-8.989962968	9.512812665	16.57975507	-11.26148491	-3.011153515	-7.136319213	8.250331395	4.980311169	-5.50209627	0.143875618	-2.679110326	5.645971888	3.158194986	-3.202845272	2.584010878	-0.309417197	5.78685615	4.840895141	-3.977486462	2.853768771	-0.561858845	6.831255233	9.759643243	-0.351134302	5.860689923	2.75477781	6.211824225	14.41630139	-0.159098723	8.376321626	4.108611452	8.535420349	6.431878142	-1.114767397
IL	NW	47	LEE	17103	1999	3160.75	3813.43	-1.07	-21.4636564	-9.439445612	-15.45155101	12.02421079	21.86375852	-18.227394	-9.512196646	-13.86979532	8.715197354	7.606886703	-8.651938264	0.353793759	-4.149072253	9.005732023	12.73412866	-3.917225125	2.437141109	-0.740042008	6.354366234	30.07507795	-3.156663009	4.158592279	0.500964635	7.315255288	5.216865867	-2.953152699	8.212559512	2.629703406	11.16571221	5.200101312	-6.130169892	5.616778353	-0.25669577	11.74694825	10.53363009	-7.562211272	0.591651923	-3.485279675	8.153863195	2.777937987	-3.093804863
IL	NW	46	LEE	17103	2000	3093.5	3709.92	-104.58	-6.712781885	3.064605892	-1.824087996	9.777387777	9.617151467	-5.615468725	2.660669345	-1.47739969	8.27613807	7.958232012	-11.5837727	-2.378349838	-6.981061269	9.205422862	11.02446329	-19.41406405	-6.832424171	-13.12324411	12.58163988	1.930539918	-11.85545148	-1.929876972	-6.892664226	9.925574508	6.097234352	-8.977263472	1.887831882	-3.544715795	10.86509535	0.99240768	-6.752486416	0.817156823	-2.967664797	7.569643239	11.37637002	-1.572965634	7.918410061	3.172722214	9.491375695	23.5862094	-0.444833443
IL	NW	46	LEE	17103	2001	3093.5	3673.66	-140.84	-13.11502175	-2.405820041	-7.760420896	10.70920171	1.168377801	-9.187489576	-1.04439013	-5.115939853	8.143099446	5.147520295	-10.79217483	-2.744144967	-6.768159899	8.048029863	2.894951824	-13.23784671	-2.571815012	-7.904830861	10.6660317	2.677545994	-9.626457328	-1.042457813	-5.334457571	8.583999515	35.26474392	-8.670663189	0.260155761	-4.205253714	8.93081895	39.35371336	-9.172392955	-1.071012892	-5.121702924	8.101380063	4.625809551	-8.9892768	1.118308493	-3.935484153	10.10758529	33.69463446	-8.225726812
IL	NW	46	LEE	17103	2002	3093.5	3637.4	-177.1	-12.07613294	-1.105596436	-6.590864688	10.9705365	1.063639682	-3.407959027	6.414664701	1.503352837	9.822623728	1.159262364	-9.147117697	-0.523955447	-4.835536572	8.62316225	5.435914411	-2.110807857	10.02352377	3.956357955	12.13433162	0.769089559	-8.500298473	0.535567127	-3.982365673	9.0358656	21.20586211	-6.896556456	3.592972453	-1.651792001	10.48952891	5.238211828	-4.148303715	5.698610033	0.775153159	9.846913748	1.44377458	-1.456116749	8.247207699	3.395545475	9.703324448	32.30694547	-12.90900426
IL	NW	30	LEE	17103	2003	2017.5	2525.14	-1289.36	-6.391534447	0.952600147	-2.71946715	7.344134594	3.057103286	-10.52422804	0.67671883	-4.923754605	11.20094687	1.487218323	-15.8166429	-5.47114167	-10.64389229	10.34550123	0.762781017	-17.8903025	-7.196433407	-12.54336795	10.69386909	2.075484031	-6.783034893	1.137181903	-2.822926495	7.920216796	7.497404044	-16.20233441	-3.66014546	-9.931239935	12.54218895	0.980720559	-11.19487236	-0.250844432	-5.722858396	10.94402793	11.63357804	-10.51738762	1.310382343	-4.603502639	11.82776996	1.762899899	-11.96424067
IL	NW	49	LEE	17103	2004	3295.25	3766.63	-47.87	-10.35329482	-0.122281612	-5.237788216	10.23101321	8.024136727	-7.336735848	-0.074528641	-3.705632245	7.262207207	0.995366334	-11.44933182	-2.773910425	-7.111621123	8.675421395	4.519162639	-14.50335188	-5.56300581	-10.03317885	8.94034607	5.364960866	-18.2050874	-8.111469062	-13.15827823	10.09361834	8.982420114	-9.920254409	-1.956608995	-5.938431702	7.963645414	5.576798693	-12.9794849	-1.05590715	-7.017696025	11.92357775	0.878238473	-2.70717872	5.17637395	1.234597615	7.88355267	10.79121566	-0.224082654
IL	NW	47	LEE	17103	2005	3160.75	3595.87	-218.63	-6.557129838	0.846010159	-2.855559839	7.403139997	40.52246912	-7.061429225	-0.252899096	-3.657164161	6.808530129	25.40457953	-14.49961534	-6.613216876	-10.55641611	7.886398464	4.637324512	-12.57520318	-1.663850122	-7.119526651	10.91135306	5.176042199	-5.281615929	3.145873129	-1.0678714	8.427489058	1.505069513	-4.005317351	4.296263696	0.145473173	8.301581047	10.25780697	-4.444239186	3.662283261	-0.390977963	8.106522447	15.88375266	-4.619720933	2.264322721	-1.177699106	6.884043654	5.353869149	-7.59559946
IL	NW	53	LEE	17103	2006	3564.25	3963.11	148.61	-0.512596592	3.468925531	1.478164469	3.981522123	16.63265899	-2.861296316	5.357585006	1.248144345	8.218881322	7.39624498	-4.986116784	4.380166573	-0.302975105	9.366283357	13.1846719	-5.484971236	2.788816385	-1.348077425	8.273787621	7.429629847	-2.338039381	5.182073821	1.42201722	7.520113202	37.62604784	-8.65532254	0.862983253	-3.896169643	9.518305793	1.75470355	-10.77461798	1.355259705	-4.709679137	12.12987769	14.30869902	-9.6913923	1.365752839	-4.16281973	11.05714514	0.910375314	-6.574770974
IL	NW	49	LEE	17103	2007	3295.25	3657.85	-156.65	-1.958010155	7.656468159	2.849229002	9.614478314	8.514585686	-4.537429482	3.085246764	-0.726091359	7.622676246	8.210789445	-12.71721375	-3.320731042	-8.018972396	9.396482708	13.86552569	-10.91481164	-1.744422913	-6.329617277	9.170388727	2.511610142	-18.14478887	-9.153217248	-13.64900306	8.991571622	1.70269136	-21.92816054	-11.76638721	-16.84727388	10.16177333	6.905077385	-15.47068354	-5.685274045	-10.57797879	9.785409495	10.48303556	-5.1675821	4.208859953	-0.479361073	9.376442053	16.63468624	-5.391343323
IL	NW	46	LEE	17103	2008	3093.5	3419.84	-394.66	-9.136827388	1.564855696	-3.785985846	10.70168308	11.99637447	-3.757191923	3.827022149	0.034915113	7.584214072	23.59676701	-16.12238727	-5.296284885	-10.70933608	10.82610239	4.287381597	-17.39274774	-4.572279641	-10.98251369	12.8204681	9.762382331	-9.506706439	-0.976321895	-5.241514167	8.530384544	12.28031125	-10.25872055	-3.04854685	-6.6536337	7.2101737	25.55986816	-14.90218063	-2.734645259	-8.818412945	12.16753537	28.72974582	-14.33810694	-4.58818396	-9.46314545	9.74992298	5.15992321	-8.597425328
IL	NW	45	LEE	17103	2009	3026.25	3316.33	-498.17	-10.08903952	-1.097772469	-5.593405995	8.991267051	3.210566676	-15.1771766	-5.410610887	-10.29389374	9.766565713	13.05504032	-21.05556568	-9.671647879	-15.36360678	11.3839178	1.566469153	-17.55612885	-7.487616718	-12.52187278	10.06851213	0.906150768	-14.49851215	-3.161393132	-8.829952641	11.33711902	0.90002228	-4.342397383	7.096387214	1.376994915	11.4387846	7.975510598	-7.234363009	2.086254657	-2.574054176	9.320617666	15.48653653	-11.26630107	-0.803981497	-6.035141284	10.46231957	6.571586815	-8.357690344
IL	NW	56.2	LEE	17103	2010	3779.45	4033.27	218.77	-19.87182681	-10.01104367	-14.94143524	9.86078314	5.554560906	-15.34930918	-4.433604163	-9.891456672	10.91570502	2.549141116	-6.113769471	-1.199469634	-3.656619553	4.914299837	2.788978503	-7.853349944	-1.29416845	-4.573759197	6.559181494	14.54137418	-12.21114382	-3.262746513	-7.736945167	8.948397307	2.974795642	-8.965880201	-1.780204241	-5.373042221	7.18567596	8.390627212	-12.08950281	-1.748660767	-6.919081789	10.34084204	2.202996976	-7.476260361	0.292515908	-3.591872226	7.768776269	8.277625719	-7.592400546
IL	NW	59.6	LEE	17103	2011	4008.1	4225.66	411.16	-10.97161562	-1.410493669	-6.191054645	9.561121951	6.817635857	-12.76802056	-3.881686535	-8.324853548	8.886334025	5.042360389	-13.99227962	-4.80266393	-9.397471775	9.18961569	10.29428951	-12.45868941	-5.228170271	-8.843429841	7.230519139	5.191987772	-11.78615034	-3.970662281	-7.878406311	7.815488059	27.92195185	-17.88372659	-5.541458713	-11.71259265	12.34226788	5.26954501	-2.268152635	6.563929627	2.147888496	8.832082262	2.900218373	-3.504444228	1.896632516	-0.803905856	5.401076744	19.82790227	-5.019271637
IL	NW	52.5	LEE	17103	2012	3530.625	3711.925	-102.575	-6.551010901	4.555580406	-0.997715247	11.10659131	1.737690062	-8.665774609	3.594809722	-2.535482444	12.26058433	4.43933832	-12.81615409	-2.85636621	-7.83626015	9.95978788	8.015858683	-6.024084089	1.883087298	-2.070498396	7.907171387	3.413510008	-3.504970544	5.766744563	1.13088701	9.271715107	3.633346107	-7.464452076	1.16180357	-3.151324253	8.626255646	2.934099276	-5.823173831	3.748034018	-1.037569907	9.571207849	7.309458383	-5.498632099	4.148497287	-0.675067406	9.647129386	14.79807088	-3.399664681
IL	NW	53.8	LEE	17103	2013	3618.05	3763.09	-51.41	-12.33536348	-1.330179025	-6.832771253	11.00518446	0.743085562	-6.231873002	4.58791837	-0.821977316	10.81979137	26.84017178	-11.23546867	0.068995807	-5.583236432	11.30446448	0.687377839	-13.0861681	-3.36605353	-8.226110815	9.72011457	8.233318117	-10.81168721	-0.102750623	-5.457218917	10.70893659	42.72125591	-7.067933293	1.766409552	-2.650761871	8.834342845	24.13724031	-8.006711521	1.453421316	-3.276645103	9.460132837	1.56872443	-11.56883276	-1.027416737	-6.298124749	10.54141602	14.30105995	-7.48504313
IL	NW	59.1	LEE	17103	2014	3974.475	4083.255	268.755	-20.97081516	-10.15828302	-15.56454909	10.81253214	10.98943264	-10.39836931	-1.093474237	-5.745921774	9.304895073	13.2175654	-14.40034851	-2.214501198	-8.307424854	12.18584731	4.336610975	-21.22471123	-8.255428613	-14.74006992	12.96928262	3.854089581	-19.04513517	-6.26015439	-12.65264478	12.78498078	7.27523134	-22.0960086	-10.50918361	-16.30259611	11.58682499	7.457644165	-15.78019993	-3.843194292	-9.811697111	11.93700564	8.118021151	-8.428005724	0.555609138	-3.936198293	8.983614862	22.606382	-19.4921883
IL	NW	60.5	LEE	17103	2015	4068.625	4141.145	326.645	-15.25289663	-5.786008137	-10.51945238	9.466888493	15.26917749	-18.91392841	-7.322740689	-13.11833455	11.59118772	3.222214525	-6.247999069	2.359903939	-1.944047565	8.607903008	2.707715956	-5.607302389	0.876285466	-2.365508462	6.483587855	3.443057792	-11.03950568	-2.009414003	-6.524459842	9.030091677	25.37880146	-12.05856957	-1.112167119	-6.585368345	10.94640245	1.178042588	-16.91906703	-6.721542245	-11.82030464	10.19752479	0.870550234	-18.35394581	-7.321800856	-12.83787333	11.03214495	1.259093193	-17.46054939
IL	NW	60.8	LEE	17103	2016	4088.8	4125.06	310.56	-7.296816801	0.037589306	-3.629613748	7.334406107	0.783713548	-11.57135196	-2.41396159	-6.992656775	9.15739037	13.37880536	-15.12211592	-5.803150001	-10.46263296	9.318965919	3.439289298	-6.447137791	0.332863111	-3.05713734	6.780000902	4.039021515	-4.207483478	3.399087799	-0.40419784	7.606571277	16.44282633	-9.072773607	-0.896763089	-4.984768348	8.176010518	1.199024744	-10.9880272	-3.113669304	-7.050848252	7.874357896	5.456225476	-1.006412087	7.890485679	3.442036796	8.896897766	0.912402198	-4.6522132
IL	NW	59.4	LEE	17103	2017	3994.65	3994.65	180.15	-12.73005649	-3.333920429	-8.03198846	9.396136061	1.563760626	-10.43861008	-0.405387765	-5.421998923	10.03322232	6.330581781	-2.027896848	3.396880322	0.684491737	5.42477717	43.13187581	-2.098275873	3.222767504	0.562245816	5.321043377	4.648047458	-8.702661047	0.334916382	-4.183872333	9.037577429	0.942376566	-7.156340664	3.746263148	-1.705038758	10.90260381	9.893761414	-2.910361933	9.463170249	3.276404158	12.37353218	0.88867054	1.51689583	15.04636055	8.281628188	13.52946472	9.028436311	-3.50901382
IL	EA	44	LIVINGSTON	17105	1990	2959	4182.1	364.6	-3.757074997	4.095391237	0.16915812	7.852466234	4.306824412	-4.16598229	4.782672623	0.308345166	8.948654913	3.42662378	-0.584489619	7.891317978	3.653414179	8.475807597	19.20914358	-3.654217541	7.936151153	2.140966806	11.59036869	20.66762446	-3.787876899	6.49186006	1.35199158	10.27973696	19.68085195	-1.220009163	8.87083012	3.825410478	10.09083928	2.014450679	-4.536441884	5.244648376	0.354103246	9.78109026	26.36159388	-7.612072814	3.594773392	-2.008649711	11.20684621	38.76580331	-6.480761982
IL	EA	27.5	LIVINGSTON	17105	1991	1849.375	3027.175	-790.325	-12.45550338	-3.480304666	-7.967904023	8.975198714	9.210633335	-5.776836457	-0.392985514	-3.084910986	5.383850943	12.25534565	-6.146127226	1.183382108	-2.481372559	7.329509334	10.01348682	-14.88081207	-3.868953974	-9.374883022	11.0118581	1.712049586	-7.196770221	2.001550704	-2.597609759	9.198320925	3.085279995	-1.961680037	4.421856279	1.230088121	6.383536316	1.013017875	-9.119932049	0.568316252	-4.275807899	9.688248301	9.271873086	-2.875966013	5.948364328	1.536199158	8.824330341	5.29808059	-4.340224336
IL	EA	45.5	LIVINGSTON	17105	1992	3059.875	4192.375	374.875	0.388361202	3.694810831	2.041586016	3.306449629	2.293552063	-2.455652388	4.902364864	1.223356238	7.358017252	11.30947759	-15.24383925	-2.165257121	-8.704548186	13.07858213	6.297722782	-7.004224339	2.669198806	-2.167512766	9.673423145	10.06686052	-2.523705715	6.124434546	1.800364416	8.648140261	0.817006464	-6.244129528	1.97924042	-2.132444554	8.223369948	1.855829215	-1.854745225	3.66729432	0.906274547	5.522039545	30.12716599	-0.012204206	8.561665627	4.274730711	8.573869833	5.805223653	-0.283738429
IL	EA	46	LIVINGSTON	17105	1993	3093.5	4180.7	363.2	-7.537155241	1.372303553	-3.082425844	8.909458794	48.7620128	-6.620868615	-1.598914401	-4.109891508	5.021954214	20.81440829	-10.07866693	-1.235018287	-5.656842609	8.843648643	18.3294026	-3.843246892	4.248346703	0.202549906	8.091593595	1.528658692	-7.376028545	5.133814182	-1.121107182	12.50984273	0.819676981	-2.125417755	6.662552795	2.26856752	8.78797055	3.204615436	-9.853453903	-2.911238956	-6.38234643	6.942214947	16.72530106	-13.1954909	-4.009345699	-8.6024183	9.186145201	13.65553161	-7.94211612
IL	EA	47.5	LIVINGSTON	17105	1994	3194.375	4236.275	418.775	-6.461447554	1.388463704	-2.536491925	7.849911258	3.219377126	-12.74846761	-3.289627149	-8.01904738	9.458840461	6.328286349	-25.52796019	-15.14618704	-20.33707362	10.38177315	6.063910116	-5.312883965	2.312114854	-1.500384556	7.624998819	17.48079608	-14.69921522	-4.434489254	-9.566852237	10.26472597	4.252051022	-13.88273579	-4.092841762	-8.987788776	9.789894028	3.44512499	-5.205555499	6.027107861	0.410776181	11.23266336	1.147697078	-4.021116908	5.038388038	0.508635565	9.059504946	30.37827683	-10.57737072
IL	EA	42.5	LIVINGSTON	17105	1995	2858.125	3854.725	37.225	-14.42379057	-4.856681065	-9.640235818	9.567109505	8.022930986	-5.600177528	2.027851662	-1.786162933	7.62802919	47.27534054	-2.603647952	2.429769014	-0.086939469	5.033416966	19.36832981	-11.27931083	-2.634689245	-6.957000038	8.644621585	4.250748324	-6.305734459	1.853978598	-2.225877931	8.159713057	1.109176466	-14.1934314	-3.43192779	-8.812679595	10.76150361	1.487400577	-11.65089943	1.444355138	-5.103272146	13.09525457	1.145908388	-2.835062126	10.52058066	3.842759266	13.35564278	0.985012718	-6.800265479
IL	EA	42.5	LIVINGSTON	17105	1996	2858.125	3809.425	-8.075	-10.7483142	-3.15607652	-6.95219536	7.59223768	7.148003037	-9.737033576	-0.312132651	-5.024583114	9.424900925	7.458689354	-8.69972275	3.551601811	-2.57406047	12.25132456	12.39667137	-8.794900335	1.864756735	-3.4650718	10.65965707	5.558551105	-22.11807543	-10.93306018	-16.52556781	11.18501525	1.302708562	-6.798686241	5.751306225	-0.523690008	12.54999247	2.26636785	-8.011045098	0.554308487	-3.728368305	8.565353585	2.185804947	-1.179195115	11.60535552	5.213080201	12.78455063	1.100139174	-7.039078327
IL	EA	44.5	LIVINGSTON	17105	1997	2992.625	3898.625	81.125	-3.205173591	7.345561919	2.070194164	10.55073551	3.749108434	-17.93387123	-9.53544997	-13.7346606	8.39842126	9.652487606	-16.29629073	-5.23622132	-10.76625603	11.06006941	12.16338234	-12.83022093	-1.090540669	-6.9603808	11.73968026	20.83316508	-8.487846578	0.036322991	-4.225761794	8.524169569	9.997920397	-4.037504782	0.157715908	-1.939894437	4.19522069	1.727503646	-8.993774336	1.241024851	-3.876374743	10.23479919	7.883030885	-3.81947454	6.252489718	1.216507589	10.07196426	51.71290284	-1.056831957
IL	EA	40	LIVINGSTON	17105	1998	2690	3550.7	-266.8	1.719238806	10.09230217	5.905770489	8.373063367	27.78441042	-10.04921717	-1.417995165	-5.733606168	8.631222005	20.21055238	-9.118347114	-2.132231255	-5.625289185	6.986115859	4.797635137	-4.275748122	1.913933478	-1.180907322	6.1896816	4.400403111	-2.348410772	4.973189841	1.312389535	7.321600613	1.286720471	-2.560053468	5.898726755	1.669336644	8.458780223	17.26878617	0.406901308	6.666133689	3.536517498	6.259232381	16.863931	0.91904555	9.059936649	4.989491099	8.140891099	4.646529875	0.540304386
IL	EA	44	LIVINGSTON	17105	1999	2959	3774.4	-43.1	-20.7722524	-8.058636283	-14.41544434	12.71361612	26.10431602	-16.60613211	-6.346361282	-11.4762467	10.25977083	5.634198371	-7.197554296	1.589762294	-2.803896001	8.78731659	25.25248778	-2.502496394	5.307791023	1.402647314	7.810287417	35.13792731	-1.78385875	5.747720274	1.981930762	7.531579024	9.598786087	-1.885373006	9.852087589	3.983357291	11.73746059	9.239748823	-5.203417061	5.723997134	0.260290036	10.92741419	5.317944739	-6.520136965	1.253285039	-2.633425963	7.773422004	3.770365186	-2.395260704
IL	EA	44	LIVINGSTON	17105	2000	2959	3729.1	-88.4	-4.60612542	6.44490125	0.919387915	11.05102667	2.431209868	-4.102031981	4.494335635	0.196151827	8.596367616	14.78764212	-10.03336652	-0.541110711	-5.287238616	9.492255809	12.34286374	-18.05647979	-6.04529541	-12.0508876	12.01118438	2.135317629	-11.53059492	-1.88740147	-6.708998195	9.64319345	8.072973098	-8.148480247	2.761252085	-2.693614081	10.90973233	1.159737202	-5.105029696	2.54873494	-1.278147378	7.653764636	10.840316	1.467277015	10.84399722	6.155637115	9.3767202	9.452088351	1.259068737
IL	EA	45	LIVINGSTON	17105	2001	3026.25	3751.05	-66.45	-11.73304027	-2.399446575	-7.066243423	9.333593695	0.9496056	-8.477998914	-0.30372591	-4.390862412	8.174273004	4.70264388	-7.428978758	-0.958285851	-4.193632305	6.470692907	2.344410846	-11.21344534	-0.699255824	-5.956350582	10.51418952	9.636522809	-8.968216233	0.800755919	-4.083730157	9.768972152	32.45441138	-4.908505545	4.140528789	-0.383988378	9.049034334	19.29976541	-6.162624704	1.777147926	-2.192738389	7.93977263	10.40489546	-7.262034811	3.531642277	-1.865196267	10.79367709	41.61998731	-6.239006708
IL	EA	48	LIVINGSTON	17105	2002	3228	3907.5	90	-11.10997447	0.379734867	-5.365119802	11.48970934	3.44348942	-3.633284225	6.696233136	1.531474456	10.32951736	1.20996813	-7.152308658	2.408310882	-2.371998888	9.56061954	3.18874444	-1.37422399	11.88746769	5.256621849	13.26169168	1.396448253	-4.803713981	3.920246934	-0.441733523	8.723960915	59.08026505	-5.631409038	5.748304461	0.058447712	11.3797135	2.713624545	-3.883578491	6.916956226	1.516688868	10.80053472	1.106763617	-1.268816931	8.993323735	3.862253402	10.26214067	25.1132899	-11.36067641
IL	EA	31	LIVINGSTON	17105	2003	2084.75	2718.95	-1098.55	-5.43221983	1.505647384	-1.963286223	6.937867214	5.676025729	-8.951602582	1.748983111	-3.601309736	10.70058569	1.568044865	-15.68281274	-4.759974243	-10.22139349	10.9228385	2.435714483	-18.06056694	-6.250370706	-12.15546882	11.81019623	7.48609331	-4.315472847	3.38165073	-0.466911059	7.697123577	11.56623642	-14.29603911	-1.787642411	-8.041840761	12.5083967	4.086974661	-9.634719916	0.417471085	-4.608624415	10.052191	11.84284227	-8.464882898	1.152099148	-3.656391875	9.616982046	9.124854841	-9.580982368
IL	EA	51	LIVINGSTON	17105	2004	3429.75	4018.65	201.15	-6.909998954	3.870918595	-1.519540179	10.78091755	10.57731488	-6.809624239	1.076099993	-2.866762123	7.885724232	0.73465066	-9.93776037	-0.934294636	-5.436027503	9.003465734	4.569117444	-12.85993612	-2.957022088	-7.908479104	9.902914032	26.73712153	-17.10285955	-7.017058076	-12.05995881	10.08580147	7.102080072	-8.856018101	-1.355260057	-5.105639079	7.500758044	10.57834261	-10.78803883	0.336569027	-5.225734902	11.12460786	0.889474905	-1.68234071	7.676369091	2.99701419	9.358709801	2.924031338	-0.583331236
IL	EA	50	LIVINGSTON	17105	2005	3362.5	3906.1	88.6	-2.455835536	4.936617372	1.240390918	7.392452908	64.02053615	-4.585098156	3.644829217	-0.47013447	8.229927373	65.90482585	-13.70080181	-5.411541359	-9.556171585	8.289260451	1.647959531	-10.41998654	0.021724214	-5.199131163	10.44171075	3.41642323	-7.317163624	3.354021222	-1.981571201	10.67118485	4.108742988	-2.430088679	6.213035332	1.891473327	8.643124011	11.99361222	-3.861159687	6.119144	1.128992156	9.980303687	20.18054241	-4.469517221	3.827213341	-0.32115194	8.296730562	6.454227061	-6.748230388
IL	EA	52	LIVINGSTON	17105	2006	3497	3995.3	177.8	0.307969712	6.437852311	3.372911012	6.1298826	7.296371869	-0.987203805	7.920498806	3.466647501	8.907702611	18.71443739	-3.473743735	6.468313522	1.497284893	9.942057257	15.07581827	-4.214106859	4.705468521	0.245680831	8.91957538	2.591743612	-0.919301359	7.351741752	3.216220196	8.271043111	22.2965983	-7.978970936	2.318136412	-2.830417262	10.29710735	1.645636545	-8.437664838	5.228745948	-1.604459445	13.66641079	13.33657389	-9.756764289	3.651708706	-3.052527792	13.40847299	0.889850981	-5.82167939
IL	EA	54	LIVINGSTON	17105	2007	3631.5	4084.5	267	-0.477896564	8.359338726	3.940721081	8.83723529	30.94825521	-2.928711433	4.55179096	0.811539764	7.480502393	22.79088201	-9.486606385	-1.667003556	-5.576804971	7.819602829	18.98444261	-9.69069364	-0.152480841	-4.921587241	9.538212799	1.888297271	-15.52179954	-6.340340395	-10.93106997	9.181459145	2.80663294	-20.78044623	-10.54592134	-15.66318379	10.23452489	6.736863938	-15.19377152	-4.974554174	-10.08416285	10.21921735	18.6540757	-5.529955939	3.716765737	-0.906595101	9.246721676	17.51448023	-4.38047431
IL	EA	47	LIVINGSTON	17105	2008	3160.75	3568.45	-249.05	-7.739829766	3.063049855	-2.338389956	10.80287962	15.4778093	-1.262077976	5.925327391	2.331624707	7.187405367	77.95895815	-14.37369874	-2.553395078	-8.463546909	11.82030366	1.730928336	-14.82830244	-1.108086473	-7.968194457	13.72021597	11.00298524	-8.454763357	0.852349851	-3.801206753	9.307113208	21.49376184	-7.048383546	0.989303736	-3.029539905	8.037687282	33.6901834	-11.59979924	0.243687579	-5.67805583	11.84348682	17.25074195	-11.66503687	-2.203384873	-6.934210872	9.461651997	3.317847662	-6.488851589
IL	EA	51	LIVINGSTON	17105	2009	3429.75	3792.15	-25.35	-8.01074424	0.604789252	-3.702977494	8.615533492	1.288788453	-11.25616954	-2.287310964	-6.771740252	8.968858576	7.613620941	-20.11850409	-8.012061501	-14.0652828	12.10644259	2.013335796	-13.50322335	-4.937801875	-9.220512613	8.565421475	3.358350653	-13.35925526	-2.570435457	-7.964845359	10.7888198	1.543669396	-3.634691453	9.49388422	2.929596384	13.12857567	16.50191977	-4.939493345	4.213898171	-0.362797587	9.153391516	20.3071367	-10.32788167	0.991499491	-4.66819109	11.31938116	3.540148302	-7.424361892
IL	EA	51.1	LIVINGSTON	17105	2010	3436.475	3753.575	-63.925	-19.2497579	-9.827550317	-14.53865411	9.422207583	7.419789867	-14.60683306	-4.291392449	-9.449112755	10.31544061	2.305659237	-4.537674973	0.001110708	-2.268282132	4.538785681	3.624156098	-5.553726642	0.693790048	-2.429968297	6.24751669	13.55763373	-10.55997542	-2.058127295	-6.309051358	8.501848125	1.225232812	-9.178248053	-1.987672487	-5.58296027	7.190575566	12.03229161	-12.06414671	-1.50913532	-6.786641015	10.55501139	1.356313041	-6.376385599	1.464244849	-2.456070375	7.840630448	23.45156478	-5.96272974
IL	EA	51.7	LIVINGSTON	17105	2011	3476.825	3748.625	-68.875	-8.98574585	0.840583479	-4.072581186	9.826329329	11.25391604	-13.0285356	-3.709512941	-8.369024271	9.319022659	7.045362653	-11.93086594	-2.650130948	-7.290498444	9.280734992	6.21504918	-11.15940456	-3.630757826	-7.395081193	7.528646734	3.568540235	-11.25872382	-3.711774772	-7.485249296	7.546949048	27.13040778	-15.20424532	-4.653789576	-9.929017448	10.55045574	2.131113637	-1.464265901	7.501018217	3.018376158	8.965284118	1.062302242	-2.145708324	5.137367662	1.495829669	7.283075986	23.86287816	-3.042483014
IL	EA	41.2	LIVINGSTON	17105	2012	2770.7	2997.2	-820.3	-4.802331158	5.729144669	0.463406755	10.53147583	1.796729018	-7.656915453	4.180853441	-1.738031006	11.83776889	5.943444026	-11.45559693	0.064728653	-5.695434138	11.52032558	9.09764156	-4.417063381	3.061885567	-0.677588907	7.478948948	14.64604749	-1.962169774	8.013422557	3.025626392	9.975592331	4.822538894	-5.897904827	1.238282597	-2.329811115	7.136187424	2.622838335	-5.038354389	4.340815095	-0.348769647	9.379169484	5.983888506	-4.041801782	5.727890827	0.843044522	9.769692609	7.578826531	-1.955951182
IL	EA	56.3	LIVINGSTON	17105	2013	3786.175	3967.375	149.875	-10.84118284	-0.307443921	-5.574313381	10.53373892	2.836076528	-4.214492032	6.471531603	1.128519786	10.68602364	24.79431119	-9.198854891	1.633135447	-3.782859722	10.83199034	0.776642461	-11.82216416	-1.463759286	-6.642961723	10.35840487	5.994890591	-7.64761345	2.877000361	-2.385306545	10.52461381	46.43391701	-3.966196818	4.098837073	0.066320127	8.065033891	23.40358656	-6.332271595	2.933239212	-1.699516191	9.265510807	2.244747114	-9.315912316	1.115777108	-4.100067604	10.43168942	13.30254437	-4.832967451
IL	EA	58.6	LIVINGSTON	17105	2014	3940.85	4076.75	259.25	-18.4295671	-6.886555215	-12.65806116	11.54301189	14.18372723	-7.782010843	0.674097798	-3.553956523	8.456108641	23.5201984	-12.55973296	-0.695677618	-6.627705289	11.86405534	7.002412756	-19.16970798	-5.790138503	-12.47992324	13.37956948	2.075645331	-15.20835625	-3.716439226	-9.462397738	11.49191702	15.46820464	-20.97660638	-9.510665074	-15.24363573	11.46594131	10.59187235	-15.50335692	-3.251843388	-9.377600154	12.25151353	15.12038441	-5.993506332	2.818579571	-1.587463381	8.812085903	15.99116	-16.64150977
IL	EA	59.5	LIVINGSTON	17105	2015	4001.375	4091.975	274.475	-12.62853501	-3.888561822	-8.258548416	8.739973188	25.7376287	-17.51218939	-6.113538871	-11.81286413	11.39865052	4.203643095	-5.898825526	2.862078764	-1.518373381	8.76090429	1.015214893	-4.213687168	1.554535318	-1.329575925	5.768222486	4.585790224	-8.713741855	0.603752724	-4.054994565	9.317494579	24.78222887	-10.21119635	0.271093897	-4.970051226	10.48229025	3.241681364	-15.03367846	-5.533366125	-10.28352229	9.500312335	0.934666594	-16.85181157	-6.111001071	-11.48140632	10.7408105	1.550967548	-14.82007799
IL	EA	60.6	LIVINGSTON	17105	2016	4075.35	4120.65	303.15	-6.196822517	1.488534774	-2.354143872	7.685357291	0.950874693	-10.30800135	-0.214333874	-5.261167612	10.09366748	9.736548048	-13.25722705	-3.784714332	-8.520970691	9.472512718	4.778322891	-7.048316675	1.110528339	-2.968894168	8.158845014	1.571317828	-2.725197972	7.482322958	2.378562493	10.20752093	20.70679468	-8.417172752	0.382569526	-4.017301613	8.799742278	2.823408479	-9.876954472	-1.708631805	-5.792793139	8.168322667	6.168650855	-0.718257675	10.14373473	4.712738526	10.8619924	5.573888994	-3.812748878
IL	EA	58.8	LIVINGSTON	17105	2017	3954.3	3954.3	136.8	-10.96633498	-1.309599758	-6.137967369	9.656735222	11.05042803	-8.663225251	2.146509226	-3.258358013	10.80973448	11.39069306	-0.36622793	5.426632629	2.53020235	5.792860559	30.65244484	-0.540886893	5.08317852	2.271145814	5.624065413	2.004257694	-7.409297418	1.621771401	-2.893763008	9.031068819	1.551719596	-6.717416492	5.605830876	-0.555792808	12.32324737	14.84651788	-1.832110065	10.99490293	4.581396433	12.827013	3.865838075	3.553740741	18.16544412	10.85959243	14.61170338	4.901588384	-2.854729365
IL	CE	46	LOGAN	17107	1990	3093.5	4181.06	184.86	-3.988277485	5.770769026	0.89124577	9.759046511	6.176073277	-3.682144003	6.009934918	1.163895458	9.692078921	3.031560414	0.154974919	9.034657942	4.594816431	8.879683023	12.94744327	-3.353417291	9.6870178	3.166800254	13.04043509	20.32049928	-2.680655175	7.4610375	2.390191163	10.14169268	27.24041621	-1.207979039	9.809015812	4.300518387	11.01699485	2.715314934	-3.425895771	7.012416965	1.793260597	10.43831274	36.76415829	-6.342180838	5.121450748	-0.610365045	11.46363159	61.77785649	-5.460363455
IL	CE	48.5	LOGAN	17107	1991	3261.625	4308.905	312.705	-11.39510393	-2.530564356	-6.962834143	8.864539574	8.295108062	-4.721819312	0.782765501	-1.969526906	5.504584813	11.13447327	-6.157613411	1.434329034	-2.361642188	7.591942445	5.306234243	-13.07944586	-1.819662145	-7.449554003	11.25978372	5.11725798	-6.099987339	3.894034728	-1.102976305	9.994022067	3.519642586	-2.308295856	5.490538342	1.591121243	7.798834198	0.710611385	-7.614071337	3.331344124	-2.141363607	10.94541546	9.326596389	-3.107177225	7.674783484	2.283803129	10.78196071	0.781154186	-2.942974672
IL	CE	46.5	LOGAN	17107	1992	3127.125	4134.125	137.925	0.618677871	4.745708077	2.682192974	4.127030206	2.276188221	-2.04312853	5.658918906	1.807895188	7.702047436	15.74788808	-12.75936427	-0.035871243	-6.397617757	12.72349303	3.37500555	-4.420900744	4.329927043	-0.045486851	8.750827787	4.245989135	-1.718329471	8.984823702	3.633247115	10.70315317	0.668312718	-5.894603575	3.412678119	-1.240962728	9.307281694	2.987477437	-0.922425479	5.51929912	2.29843682	6.441724599	23.20943504	1.210596683	10.66600934	5.93830301	9.455412653	3.560454278	1.185993074
IL	CE	45.5	LOGAN	17107	1993	3059.875	4026.595	30.395	-7.404931939	1.960158387	-2.722386776	9.365090326	57.94825914	-6.38451403	-1.457534408	-3.921024219	4.926979622	18.13536426	-8.772752554	-0.300081242	-4.536416898	8.472671312	19.35762582	-3.375777317	5.775347441	1.199785062	9.151124758	0.786092901	-6.678359031	6.588374065	-0.044992483	13.2667331	0.743484539	-1.223929471	9.066180965	3.921125747	10.29011044	3.862633014	-9.915922574	-2.657658665	-6.28679062	7.258263909	21.9792902	-11.8396685	-2.841861572	-7.340765036	8.997806928	12.6893527	-7.224235861
IL	CE	49.5	LOGAN	17107	1994	3328.875	4255.315	259.115	-5.818915914	0.957593253	-2.430661331	6.776509167	3.022289893	-10.52345475	-1.534069386	-6.028762068	8.989385364	6.703867153	-23.93776415	-12.14658085	-18.0421725	11.7911833	7.23221767	-2.850481661	4.842170113	0.995844226	7.692651774	19.46831892	-12.43071151	-2.407492394	-7.419101952	10.02321912	3.506870824	-11.02843291	-1.29119814	-6.159815525	9.73723477	1.811904442	-3.384118866	9.645706026	3.13079358	13.02982489	3.218706288	-3.87740357	4.990635221	0.556615825	8.868038791	21.7659812	-8.159594189
IL	CE	42.5	LOGAN	17107	1995	2858.125	3744.285	-251.915	-13.67672079	-3.927239603	-8.801980197	9.749481187	7.297543244	-3.972041166	3.75292786	-0.109556653	7.724969026	53.28131875	-3.453328835	2.550572061	-0.451378387	6.003900896	22.51230654	-9.719571542	-0.967858606	-5.343715074	8.751712936	8.954593092	-5.461050947	2.620562284	-1.420244332	8.081613231	6.528149127	-14.11273377	-3.439348097	-8.776040934	10.67338567	2.19396134	-9.814787213	2.800093248	-3.507346983	12.61488046	2.71611377	-2.101211717	12.49506061	5.196924446	14.59627233	1.6679004	-5.731202009
IL	CE	47	LOGAN	17107	1996	3160.75	4006.63	10.43	-11.3770346	-3.480304195	-7.428669398	7.896730405	9.117538091	-8.259017328	1.852737022	-3.203140153	10.11175435	6.098473514	-9.134643088	3.611198336	-2.761722376	12.74584142	21.46766665	-8.812777804	2.369270333	-3.221753736	11.18204814	9.099467944	-22.35098657	-11.6249271	-16.98795684	10.72605947	4.078126623	-5.513120189	8.045009375	1.265944593	13.55812956	2.004689748	-7.484539761	1.919695267	-2.782422247	9.404235028	3.157466856	0.333532731	14.57419916	7.453865943	14.24066643	2.316338269	-7.412552384
IL	CE	44.5	LOGAN	17107	1997	2992.625	3798.225	-197.975	-2.373171126	9.068778646	3.34780376	11.44194977	5.324582748	-17.90099388	-9.131805192	-13.51639954	8.769188688	13.27523657	-14.44360467	-2.581285821	-8.512445246	11.86231885	15.94551366	-13.1566697	-1.460680019	-7.30867486	11.69598968	26.97403204	-6.521363583	2.518893526	-2.001235029	9.040257109	6.406994041	-3.362504584	0.117536241	-1.622484172	3.480040825	1.618168553	-5.733473344	4.273596211	-0.729938567	10.00706956	3.205494928	-2.595811721	8.191933867	2.798061073	10.78774559	36.91956574	-0.245149921
IL	CE	49	LOGAN	17107	1998	3295.25	4060.57	64.37	3.465593291	11.41873014	7.442161715	7.953136849	22.98148108	-8.678569817	-0.90909834	-4.793834079	7.769471477	26.49574275	-7.98490368	-1.50621635	-4.745560015	6.47868733	8.068759643	-2.967390785	3.376749431	0.204679323	6.344140216	3.948517432	-2.4040632	6.309937822	1.952937311	8.714001022	1.232767181	-1.895764105	5.875977016	1.990106456	7.771741121	19.70767078	0.372912358	7.406635279	3.889773818	7.033722921	26.0931238	2.056408878	9.968155327	6.012282102	7.911746449	3.873896235	0.61838456
IL	CE	50	LOGAN	17107	1999	3362.5	4087.54	91.34	-19.57225394	-6.94230009	-13.25727702	12.62995385	14.03065763	-14.09696405	-4.315851727	-9.206407889	9.781112323	6.277125459	-5.220202425	3.132627182	-1.043787622	8.352829607	10.42371648	-1.289056294	6.484746913	2.597845309	7.773803207	21.44175833	-0.955037546	6.84007345	2.942517952	7.795110996	14.17291795	-0.539001463	11.23734059	5.349169566	11.77634206	28.9988872	-4.274219082	6.914056705	1.319918811	11.18827579	10.31966837	-5.268219269	1.581967028	-1.84312612	6.850186297	4.850892979	-1.929523555
IL	CE	47	LOGAN	17107	2000	3160.75	3845.51	-150.69	-3.990147237	7.445523856	1.727688309	11.43567109	4.557981871	-3.213701465	6.011974324	1.39913643	9.225675789	5.466826705	-8.557410644	1.447044264	-3.55518319	10.00445491	7.495813623	-15.5841812	-4.230199759	-9.90719048	11.35398144	2.59266879	-10.14473562	-1.129689425	-5.637212523	9.015046195	7.545236242	-5.349067555	5.966956015	0.30894423	11.31602357	1.6622153	-3.343898675	3.951311451	0.303706388	7.295210126	25.80782756	2.903737552	12.65638129	7.78005942	9.752643736	5.551210237	1.798083679
IL	CE	47	LOGAN	17107	2001	3160.75	3805.23	-190.97	-12.05136788	-1.930958578	-6.991163229	10.1204093	0.935653988	-7.284667768	0.482909638	-3.400879065	7.767577406	6.947797152	-6.848657068	0.141675961	-3.353490553	6.990333029	0.848056266	-8.875491881	0.88525519	-3.995118345	9.760747071	8.939447642	-7.543036329	1.985118154	-2.778959088	9.528154483	46.42349907	-4.690519862	6.35020387	0.829842004	11.04072373	15.38657027	-5.629541944	2.312409966	-1.658565989	7.94195191	14.38554678	-5.494698149	5.429042326	-0.032827912	10.92374048	54.02193342	-4.82858861
IL	CE	52	LOGAN	17107	2002	3497	4101.2	105	-10.09584158	0.683295941	-4.70627282	10.77913752	1.387553771	-2.910621237	7.44796037	2.268669567	10.35858161	0.727766439	-5.744445824	3.193810851	-1.275317486	8.938256675	1.28606424	-1.877185489	12.63105171	5.376933112	14.5082372	2.2564001	-3.526844295	5.072281243	0.772718474	8.599125538	64.90748727	-4.328804479	6.700606196	1.185900859	11.02941068	6.157721295	-3.224010966	7.888267207	2.33212812	11.11227817	0.8738385	-0.562000094	9.927877155	4.682938531	10.48987725	35.25923499	-11.27190652
IL	CE	41	LOGAN	17107	2003	2757.25	3321.17	-675.03	-5.225059312	1.75368448	-1.735687416	6.978743792	5.820965765	-8.049014978	3.128491786	-2.460261596	11.17750676	0.79072531	-14.22010345	-3.316633039	-8.768368245	10.90347041	4.345558587	-16.95258435	-5.787757698	-11.37017102	11.16482665	2.556618997	-3.413817042	5.091160346	0.838671652	8.504977388	11.93997583	-12.62337092	-0.715859677	-6.669615299	11.90751124	4.271675046	-8.559356623	0.962771068	-3.798292777	9.522127691	26.2050012	-7.210282667	1.683585095	-2.763348786	8.893867762	2.72911952	-7.875701815
IL	CE	56	LOGAN	17107	2004	3766	4289.64	293.44	-5.773527724	5.701098258	-0.036214733	11.47462598	19.28874433	-6.053558403	3.626083647	-1.213737378	9.67964205	0.719684557	-8.503507603	0.561809028	-3.970849287	9.065316631	7.178221253	-11.29742608	-1.837269886	-6.567347983	9.460156194	8.004288699	-16.38175538	-6.693099099	-11.53742724	9.688656281	8.694731516	-8.072161239	-0.631020923	-4.351591081	7.441140316	5.02220412	-8.955602746	1.808687058	-3.573457844	10.7642898	0.630834423	-1.212815558	8.442659741	3.614922092	9.655475299	1.546223854	0.096318546
IL	CE	53	LOGAN	17107	2005	3564.25	4047.61	51.41	-1.085406532	6.342246985	2.628420226	7.427653517	73.68641964	-3.950202217	4.902700418	0.4762491	8.852902635	69.10606493	-12.6826243	-4.327487643	-8.505055972	8.355136657	1.340953347	-8.563237459	2.061122592	-3.251057434	10.62436005	1.493976252	-6.522188087	3.119459086	-1.701364501	9.641647173	7.379840259	-2.400319274	5.952080695	1.775880711	8.352399969	14.34798881	-1.173297522	8.494526431	3.660614455	9.667823953	21.63201378	-3.119036576	5.272237275	1.076600349	8.391273851	4.793456398	-5.062083426
IL	CE	52	LOGAN	17107	2006	3497	3940.08	-56.12	0.592359007	7.09246647	3.842412739	6.500107463	10.43621333	-0.372287966	8.989188651	4.308450342	9.361476617	21.14347363	-1.80562522	8.186258939	3.190316859	9.991884159	9.453139222	-2.851381037	6.337981795	1.743300379	9.189362832	7.701003855	-1.282114952	7.55008274	3.133983894	8.832197692	14.16777844	-7.071035825	2.525144793	-2.272945516	9.596180618	2.253752036	-8.20630667	4.9796863	-1.613310185	13.18599297	9.236046493	-8.315612977	5.512634239	-1.401489369	13.82824722	0.630482119	-4.270417421
IL	CE	50	LOGAN	17107	2007	3362.5	3765.3	-230.9	-0.098359701	8.05464843	3.978144364	8.153008131	17.52698877	-2.364048294	5.703818057	1.669884882	8.067866351	28.3215872	-8.026477565	-0.497381298	-4.261929432	7.529096267	18.40364905	-8.363456638	0.99246381	-3.685496414	9.355920448	2.612420632	-14.45677747	-5.304676401	-9.880726936	9.152101069	0.786442442	-16.36652904	-7.349248212	-11.85788863	9.017280828	6.072641527	-13.25976782	-3.664494879	-8.46213135	9.595272941	30.91403484	-3.82380279	5.727193513	0.951695362	9.550996303	23.04608227	-4.012566039
IL	CE	50	LOGAN	17107	2008	3362.5	3725.02	-271.18	-5.601005464	4.406521122	-0.597242171	10.00752659	23.10789678	-2.140237872	6.20134749	2.030554809	8.341585362	62.67747913	-12.58892412	-1.722223475	-7.155573798	10.86670065	1.33158202	-11.60403546	1.351247249	-5.126394106	12.95528271	1.921137475	-9.442276362	2.864063579	-3.289106391	12.30633994	45.32586175	-6.154763737	1.852718511	-2.151022613	8.007482248	50.942873	-9.141147743	2.122302558	-3.509422592	11.2634503	26.5391215	-10.78689979	-2.234468625	-6.510684208	8.552431165	6.607129533	-4.725326476
IL	CE	51	LOGAN	17107	2009	3429.75	3751.99	-244.21	-6.37378421	2.632867888	-1.870458161	9.006652098	1.309099234	-10.10148411	0.905262199	-4.598110955	11.00674631	10.76086235	-16.89746966	-5.625570931	-11.2615203	11.27189873	3.051257175	-12.13302998	-4.078814392	-8.105922186	8.054215588	5.36225706	-11.8908166	-0.091920909	-5.991368755	11.79889569	0.996417983	-1.392843771	11.95825109	5.282703658	13.35109486	20.02010738	-4.606183872	4.791817334	0.092816731	9.398001206	12.17239703	-8.230071291	3.29791487	-2.466078211	11.52798616	0.994944748	-6.244364079
IL	CE	57.6	LOGAN	17107	2010	3873.6	4155.56	159.36	-18.36948503	-10.13757967	-14.25353235	8.23190536	8.105324577	-14.45199822	-4.102051025	-9.277024623	10.3499472	1.628364242	-2.226780214	1.478222574	-0.37427882	3.705002788	6.405728964	-5.180105858	1.407395869	-1.886354994	6.587501727	20.39785934	-9.766745321	-1.21942495	-5.493085136	8.547320371	0.697067601	-8.90500742	-1.503247549	-5.204127485	7.401759871	16.62614925	-10.88348419	-1.065525986	-5.974505088	9.817958204	5.225722604	-6.309294665	1.628370313	-2.340462176	7.937664978	26.45413868	-6.089744664
IL	CE	55.2	LOGAN	17107	2011	3712.2	3953.88	-42.32	-7.732068728	1.31054865	-3.210760039	9.042617378	6.188319656	-12.8049836	-4.231996641	-8.518490121	8.572986959	7.115676252	-11.08456804	-2.438755397	-6.761661719	8.645812643	8.597399214	-10.23713946	-2.879383804	-6.558261632	7.357755656	2.52195235	-11.02066097	-3.044183315	-7.032422143	7.976477655	32.7748752	-13.22047343	-3.655947908	-8.438210669	9.564525522	1.708419805	-0.441089393	9.859606389	4.709258498	10.30069578	0.677042391	-1.242263083	7.475264961	3.116500939	8.717528044	19.85460593	-1.599973206
IL	CE	47.3	LOGAN	17107	2012	3180.925	3382.325	-613.875	-3.926166961	7.320694181	1.69726361	11.24686114	1.668122012	-7.724066705	4.147064655	-1.788501025	11.87113136	5.630799976	-9.387200518	2.624363763	-3.381418377	12.01156428	13.49007983	-2.945687676	4.060011491	0.557161908	7.005699167	13.07256284	-0.62454669	11.04005584	5.207754576	11.66460253	8.734030802	-5.445074094	2.379767493	-1.532653301	7.824841587	4.324460577	-4.468460799	4.954937199	0.2432382	9.423397998	4.881350921	-2.754041837	7.68038616	2.463172162	10.434428	3.501247478	-1.89310335
IL	CE	57.6	LOGAN	17107	2013	3873.6	4034.72	38.52	-10.58992995	0.167760214	-5.211084868	10.75769016	3.394039697	-2.985779812	7.255153335	2.134686761	10.24093315	24.74386416	-8.289271769	2.321839534	-2.983716118	10.6111113	0.758574429	-9.351393215	1.100019702	-4.125686757	10.45141292	6.602992895	-6.289845488	3.560027918	-1.364908785	9.849873406	35.18825211	-2.443353032	5.898886953	1.72776696	8.342239985	18.09426682	-5.462801192	4.92710367	-0.267848761	10.38990486	2.260082377	-8.767169335	0.583361205	-4.091904065	9.35053054	13.67851151	-4.050413441
IL	CE	63.8	LOGAN	17107	2014	4290.55	4411.39	415.19	-17.17843168	-5.994744915	-11.5865883	11.18368677	20.35248852	-6.269940906	2.864782748	-1.702579079	9.134723654	15.04312851	-10.60040205	0.463274511	-5.068563769	11.06367656	7.057155174	-16.99507777	-4.192394751	-10.59373626	12.80268302	0.804428895	-12.50310039	-2.641151835	-7.572126113	9.861948555	21.55122164	-19.46712805	-9.398648556	-14.4328883	10.06847949	10.19306073	-14.5822571	-0.81662957	-7.699443335	13.76562753	24.35744822	-4.149755223	4.202514499	0.026379638	8.352269722	16.12821111	-14.63530914
IL	CE	56.6	LOGAN	17107	2015	3806.35	3886.91	-109.29	-10.88016011	-2.660805356	-6.770482733	8.219354754	21.25841612	-15.76750892	-4.259133895	-10.01332141	11.50837503	6.44870597	-4.592744768	6.134212423	0.770733827	10.72695719	0.869147989	-3.671927496	3.042455448	-0.314736024	6.714382944	4.920322417	-7.786082831	1.578004833	-3.104038999	9.364087664	21.12521591	-7.243759859	3.192639408	-2.025560226	10.43639927	2.479574616	-13.91122094	-4.018619704	-8.964920322	9.892601236	1.271227456	-16.18836955	-3.908980002	-10.04867478	12.27938955	8.981783342	-13.27103055
IL	CE	66.6	LOGAN	17107	2016	4478.85	4519.13	522.93	-4.63558868	2.975825949	-0.829881365	7.611414629	1.247362216	-9.92550661	1.878799821	-4.023353395	11.80430643	12.27335451	-12.42145309	-3.986891137	-8.204172114	8.434561953	10.19583755	-5.956578193	2.03924462	-1.958666786	7.995822813	0.788061422	-1.402730252	9.238572619	3.917921183	10.64130287	9.921140027	-7.462773856	0.665884866	-3.398444495	8.128658722	1.386232149	-7.523209741	-0.134655732	-3.828932737	7.388554009	8.009901688	0.187653557	11.14062024	5.664136897	10.95296668	6.75081183	-3.241552023
IL	CE	64.7	LOGAN	17107	2017	4351.075	4351.075	354.875	-11.08141872	-1.71298582	-6.39720227	9.3684329	13.78443272	-7.636356263	3.813026915	-1.911664674	11.44938318	6.35317214	1.326954293	8.213096265	4.770025279	6.886141972	20.4265379	-0.227396696	5.078221835	2.425412569	5.305618531	0.789279913	-6.231850447	2.833961941	-1.698944253	9.065812388	0.802783559	-5.284472873	8.030226427	1.372876777	13.3146993	8.757377962	-1.335039455	12.97545143	5.820205987	14.31049088	0.720205857	4.191298226	16.91709266	10.55419544	12.72579444	4.100926072	-1.566168557
IL	WE	44.5	MCDONOUGH	17109	1990	2992.625	3999.725	93.125	-4.920717717	4.795783786	-0.062466966	9.716501503	9.249632355	-4.99846003	6.26953878	0.635539375	11.26799881	0.95366214	-1.277240006	8.603740381	3.663250188	9.880980387	12.63719379	-4.492553343	8.410046499	1.958746578	12.90259984	12.08931265	-5.381599196	6.479937246	0.549169025	11.86153644	14.30290254	-2.036440115	11.87228259	4.91792124	13.90872271	1.328169728	-4.935412853	5.953639549	0.509113348	10.8890524	29.13911052	-7.797985567	4.093918349	-1.852033609	11.89190392	30.10828205	-6.640188644
IL	WE	47.5	MCDONOUGH	17109	1991	3194.375	4164.175	257.575	-14.27474512	-3.666586737	-8.970665929	10.60815838	13.79709232	-7.304535614	-0.254080787	-3.779308201	7.050454827	3.804536144	-7.278494962	1.605264848	-2.836615057	8.88375981	6.770075014	-15.01358424	-3.037024683	-9.025304462	11.97655956	3.277154663	-7.375676392	3.165310475	-2.105182959	10.54098687	1.669489628	-2.462099242	5.341727755	1.439814256	7.803826997	0.974496173	-8.716369314	2.4205227	-3.147923307	11.13689201	10.10468957	-3.486349616	6.866116219	1.689883302	10.35246584	4.828762618	-3.891017765
IL	WE	45.5	MCDONOUGH	17109	1992	3059.875	3992.375	85.775	0.16686427	4.067263426	2.117063848	3.900399156	4.476643039	-2.757140147	5.10672018	1.174790016	7.863860327	5.533176002	-12.21978052	0.542999175	-5.838390672	12.7627797	3.016513591	-5.47701632	3.7649985	-0.85600891	9.24201482	6.87976807	-2.085881251	9.072924312	3.493521531	11.15880556	1.028048216	-6.570181383	2.575951646	-1.997114868	9.146133029	1.687470611	-1.289029006	4.08494896	1.397959977	5.373977966	25.86035127	0.146781736	8.924707794	4.535744765	8.777926058	12.53805428	0.827678633
IL	WE	45.5	MCDONOUGH	17109	1993	3059.875	3955.075	48.475	-9.246490729	-0.184484599	-4.715487664	9.06200613	35.42918966	-7.102822785	-2.120063433	-4.611443109	4.982759352	14.30547432	-9.020760723	-1.044816802	-5.032788763	7.975943921	11.93330266	-4.493840303	4.273666495	-0.110086904	8.767506798	0.680528639	-6.881526473	5.493795303	-0.693865585	12.37532178	0.797904312	-1.514857181	5.554431156	2.019786988	7.069288337	2.38054267	-10.89814699	-3.31001269	-7.10407984	7.5881343	20.22979931	-13.1436126	-3.96727776	-8.55544518	9.17633484	15.69231021	-6.729904212
IL	WE	51	MCDONOUGH	17109	1994	3429.75	4287.65	381.05	-7.143096812	0.696669613	-3.223213599	7.839766425	7.72196553	-13.0491076	-3.999603307	-8.524355454	9.049504293	5.861220628	-24.66502167	-13.34935759	-19.00718963	11.31566408	3.824975202	-3.852695733	3.602915432	-0.124890151	7.455611165	3.063970878	-14.55318165	-3.753958745	-9.153570198	10.79922291	2.749511282	-12.83678478	-2.875596033	-7.856190407	9.961188747	1.327086353	-4.218784263	8.730530491	2.255873114	12.94931475	1.725497171	-4.920544415	4.633031541	-0.143756437	9.553575956	48.74683464	-8.961232671
IL	WE	40	MCDONOUGH	17109	1995	2690	3510.6	-396	-14.95295167	-4.945037754	-9.948994712	10.00791392	5.243220931	-5.460918567	0.576805198	-2.442056684	6.037723765	39.15030463	-5.329265725	1.049522508	-2.139871608	6.378788233	29.19472783	-12.23437696	-2.371117243	-7.302747102	9.863259717	11.30093715	-5.903001083	1.813840926	-2.044580078	7.716842009	7.758720075	-14.46730517	-3.047366822	-8.757335996	11.41993835	1.605457355	-11.35171123	0.50846049	-5.42162537	11.86017172	2.419593427	-1.913907129	10.83178844	4.458940655	12.74569557	0.89657262	-6.414194373
IL	WE	46.5	MCDONOUGH	17109	1996	3127.125	3910.425	3.825	-10.90239099	-3.449323798	-7.175857394	7.453067192	7.48303573	-7.595372386	2.113347703	-2.741012342	9.708720089	3.971218202	-8.992993952	3.23512216	-2.878935896	12.22811611	32.98533289	-10.2813848	0.799153707	-4.741115547	11.08053851	10.31606936	-24.20111467	-13.19133909	-18.69622688	11.00977558	1.629680866	-5.946755965	6.281878111	0.167561073	12.22863408	1.655451135	-7.622042008	1.869223837	-2.876409086	9.491265845	3.151112068	-0.607721121	11.79301013	5.592644507	12.40073126	1.64572379	-7.584287284
IL	WE	47.5	MCDONOUGH	17109	1997	3194.375	3940.375	33.775	-3.886217712	8.311176557	2.212479423	12.19739427	0.893429412	-17.79706135	-8.868445792	-13.33275357	8.928615558	9.084126553	-14.93158223	-2.963278223	-8.947430227	11.96830401	8.963765562	-14.41025371	-2.07237654	-8.241315125	12.33787717	20.25557187	-7.832815914	1.463448713	-3.184683601	9.296264627	2.704699035	-4.687120151	-0.368196861	-2.527658506	4.31892329	1.450014234	-7.173518822	3.041229733	-2.066144544	10.21474856	2.546532897	-2.404894718	6.643898964	2.119502123	9.048793682	79.17484773	-1.810618178
IL	WE	51.5	MCDONOUGH	17109	1998	3463.375	4172.075	265.475	1.209917132	10.22447989	5.717198508	9.014562753	31.67963286	-10.59350796	-2.871448836	-6.732478398	7.722059124	17.81387416	-10.46292853	-2.206350173	-6.334639352	8.256578357	9.267740205	-3.917992574	2.655042791	-0.631474892	6.573035365	1.392099276	-2.27925212	5.374994748	1.547871314	7.654246868	5.353991329	-2.087185808	4.91799354	1.415403866	7.005179348	20.41420017	0.411607892	7.060538742	3.736073317	6.64893085	20.84377578	2.597794616	9.716389222	6.157091919	7.118594606	4.671584612	0.177003149
IL	WE	47	MCDONOUGH	17109	1999	3160.75	3832.15	-74.45	-20.37487141	-7.531460787	-13.9531661	12.84341062	22.4640266	-15.20214101	-6.175252331	-10.68869667	9.026888679	3.973679309	-5.454244193	2.847050917	-1.303596638	8.30129511	12.78592259	-2.359325449	4.453861504	1.047268027	6.813186953	34.93904139	-1.660459854	5.940146573	2.13984336	7.600606427	8.01510682	-0.182665046	11.50504962	5.661192289	11.68771467	7.437826787	-3.994815082	7.499721417	1.752453168	11.4945365	12.99305434	-5.235631241	1.760477197	-1.737577022	6.996108438	7.434102296	-3.076755615
IL	WE	45	MCDONOUGH	17109	2000	3026.25	3660.35	-246.25	-5.294321146	5.947439237	0.326559045	11.24176038	5.958208524	-3.985975686	5.019066764	0.516545539	9.00504245	7.532459816	-8.815793849	0.872077617	-3.971858116	9.687871466	5.757438138	-15.54197657	-3.221012673	-9.381494622	12.3209639	0.997450123	-10.21278149	-0.751971878	-5.482376684	9.460809612	6.987840175	-5.580714198	5.561059186	-0.009827506	11.14177338	0.918153333	-3.933133949	3.705629665	-0.113752142	7.638763614	23.25698268	1.684923538	10.92194027	6.303431904	9.237016733	11.15868589	1.334091614
IL	WE	48	MCDONOUGH	17109	2001	3228	3824.8	-81.8	-12.30257552	-1.319592613	-6.811084067	10.98298291	0.699478017	-7.10454763	0.771501854	-3.166522888	7.876049484	9.157672768	-8.92043822	-0.430650309	-4.675544265	8.489787911	1.950581057	-10.95657018	0.165641279	-5.395464451	11.12221146	6.281853151	-8.575180856	0.912199376	-3.83149074	9.487380232	51.20808062	-7.148593658	4.739106316	-1.204743671	11.88769997	38.95841723	-7.3200572	0.968703496	-3.175676852	8.288760696	3.372359982	-6.968751621	4.306052647	-1.331349487	11.27480427	42.69688819	-7.054219431
IL	WE	51	MCDONOUGH	17109	2002	3429.75	3989.25	82.65	-11.22314442	-0.381839867	-5.802492144	10.84130455	3.125829587	-3.053921284	7.131211436	2.038645076	10.18513272	0.675096126	-6.383385469	2.867325166	-1.758030152	9.250710635	1.237479852	-1.433490628	12.55308279	5.559796079	13.98657341	0.678858063	-5.823899763	2.982000709	-1.420949527	8.805900472	53.08282438	-5.147881657	5.829247394	0.340682869	10.97712905	5.737583468	-3.597915148	7.927423373	2.164754112	11.52533852	1.310741459	-0.688381286	10.35744591	4.834532313	11.0458272	17.38510279	-12.01296007
IL	WE	44	MCDONOUGH	17109	2003	2959	3481.2	-425.4	-5.85833034	1.955156276	-1.951587032	7.813486616	6.149322386	-8.789241669	2.965832743	-2.911704463	11.75507441	0.68496352	-14.79656339	-3.549634121	-9.173098756	11.24692927	4.964398233	-16.64318557	-5.726280652	-11.18473311	10.91690492	1.915926607	-5.147526812	4.330661475	-0.408432669	9.478188287	9.529846967	-14.65537624	-1.594921178	-8.125148709	13.06045506	2.979982966	-9.191134893	1.296847521	-3.947143686	10.48798241	22.78752228	-7.885099529	1.330882205	-3.277108662	9.215981734	1.98750151	-9.020730449
IL	WE	52	MCDONOUGH	17109	2004	3497	3981.9	75.3	-7.648382086	3.887420042	-1.880481022	11.53580213	5.832364354	-6.177183282	3.041366738	-1.567908272	9.21855002	0.750745599	-9.055565226	0.332761428	-4.361401899	9.388326654	4.132158065	-11.94210264	-2.29765629	-7.119879465	9.64444635	4.045916348	-16.9634314	-7.112500825	-12.03796611	9.850930575	13.06074795	-9.031525057	-1.330930429	-5.181227743	7.700594628	4.180428463	-10.49750643	1.030716992	-4.733394719	11.52822342	0.991946049	-1.22608185	8.24807041	3.51099428	9.47415226	1.314577496	1.0080699
IL	WE	49	MCDONOUGH	17109	2005	3295.25	3742.85	-163.75	-3.024726802	4.090164333	0.532718765	7.114891135	56.24695828	-5.517661663	2.585133452	-1.466264105	8.102795115	29.11538307	-12.29817578	-3.473190824	-7.885683302	8.824984956	0.788039547	-9.08536179	2.241506839	-3.421927476	11.32686863	1.128649851	-3.778438903	4.444513657	0.333037377	8.22295256	5.253732492	-3.310430936	5.84749263	1.268530847	9.157923566	11.76907081	-1.65436392	7.962299888	3.153967984	9.616663808	20.64120569	-2.77444969	5.38668839	1.30611935	8.16113808	5.019567284	-5.168349194
IL	WE	49	MCDONOUGH	17109	2006	3295.25	3705.55	-201.05	0.294460076	6.288489357	3.291474716	5.99402928	11.52854157	-1.130880877	7.845094847	3.357106985	8.975975724	10.19714561	-2.555935189	7.20878728	2.326426045	9.764722469	18.51642947	-2.355651875	5.9593292	1.801838663	8.314981075	6.875588653	-1.140132419	7.485455985	3.172661783	8.625588404	27.78335068	-8.071147803	1.818587749	-3.126280027	9.889735552	0.922003125	-9.186220123	4.042647545	-2.571786289	13.22886767	5.573016022	-8.53915049	4.28175193	-2.12869928	12.82090242	0.894200393	-4.797770099
IL	WE	49	MCDONOUGH	17109	2007	3295.25	3668.25	-238.35	-1.261324194	8.513318204	3.625997005	9.774642398	18.97097369	-4.028823658	5.336069012	0.653622677	9.36489267	16.01934071	-10.51424813	-1.464815648	-5.989531889	9.049432482	14.38463267	-9.426577609	0.76943019	-4.32857371	10.1960078	2.418036232	-16.30985255	-6.114726947	-11.21228975	10.1951256	1.285086145	-16.82663836	-7.476118773	-12.15137857	9.350519587	3.298349666	-13.85598674	-3.038935487	-8.447461114	10.81705125	12.76440777	-3.016836519	7.151012467	2.067087974	10.16784899	37.02926908	-4.857887173
IL	WE	54	MCDONOUGH	17109	2008	3631.5	3967.2	60.6	-7.566113051	2.623912921	-2.471100065	10.19002597	3.818324859	-2.173169011	5.663067162	1.744949075	7.836236173	38.00653019	-14.23431711	-2.618230364	-8.426273737	11.61608675	1.730977955	-12.74953427	-0.052429195	-6.400981733	12.69710508	3.021704756	-8.846153581	2.254066317	-3.296043632	11.1002199	28.75552276	-7.40598996	0.837735079	-3.28412744	8.243725039	26.49259638	-11.89003662	0.58011942	-5.6549586	12.47015604	38.49013024	-12.53050381	-2.892639445	-7.711571628	9.637864365	3.82862427	-5.024280667
IL	WE	52	MCDONOUGH	17109	2009	3497	3795.4	-111.2	-7.308948534	0.813842814	-3.24755286	8.122791348	0.952313061	-12.03685284	-0.394007811	-6.215430326	11.64284503	7.476201473	-16.94629036	-5.604347544	-11.27531895	11.34194282	1.701970375	-13.57275544	-4.254185385	-8.913470413	9.318570055	3.813286587	-11.9281626	0.279487526	-5.824337537	12.20765013	0.966831899	-1.580911209	12.48591975	5.45250427	14.06683096	14.79929867	-6.031123947	3.763902189	-1.133610879	9.795026136	20.57083117	-9.0853044	1.969973559	-3.557665421	11.05527796	4.581045138	-6.269478373
IL	WE	53.1	MCDONOUGH	17109	2010	3570.975	3832.075	-74.525	-20.30614796	-10.06656493	-15.18635645	10.23958303	6.201177043	-14.9096983	-4.428960991	-9.669329646	10.48073731	2.002883309	-3.052698098	0.733507236	-1.159595431	3.786205334	8.085527405	-6.092322717	0.204060214	-2.944131252	6.296382931	27.38448877	-10.98021302	-1.62951124	-6.30486213	9.35070178	2.352832174	-10.76584435	-1.340995439	-6.053419895	9.424848911	12.97078717	-12.27991153	-1.278546756	-6.779229143	11.00136477	3.192643099	-9.315410056	-0.050792619	-4.683101338	9.264617437	22.53214251	-9.287301985
IL	WE	58.5	MCDONOUGH	17109	2011	3934.125	4157.925	251.325	-8.950578567	0.854042431	-4.048268068	9.804620998	13.3325298	-13.85534595	-4.720483417	-9.287914684	9.134862533	7.022228482	-13.20507254	-3.3784592	-8.29176587	9.82661334	8.511161364	-10.08850302	-3.446917461	-6.767710241	6.641585559	2.703678494	-11.51835659	-3.368648041	-7.443502316	8.149708549	21.6961811	-15.78893931	-3.657315457	-9.723127384	12.13162385	2.723055985	-1.312505027	9.751822553	4.219658763	11.06432758	2.342190659	-1.827041436	6.252398594	2.212678579	8.07944003	13.01153351	-3.422019133
IL	WE	50	MCDONOUGH	17109	2012	3362.5	3549	-357.6	-4.642431748	6.870629006	1.114098629	11.51306075	1.376339841	-7.698657793	4.039683498	-1.829487147	11.73834129	4.773849184	-10.20139926	0.306165337	-4.947616961	10.5075646	4.476558641	-4.206606269	2.95978994	-0.623408165	7.166396209	6.270584595	-1.431722039	10.33610335	4.452190654	11.76782539	5.550645079	-6.080757702	1.95830083	-2.061228436	8.039058532	6.050341007	-4.654159421	4.059721542	-0.29721894	8.713880963	6.091343549	-2.368061165	7.393542064	2.512740449	9.761603229	7.828919874	-2.137290481
IL	WE	54.5	MCDONOUGH	17109	2013	3665.125	3814.325	-92.275	-10.79531301	0.031981122	-5.381665944	10.82729413	3.099412232	-3.821325014	6.249004665	1.213839825	10.07032968	22.09864674	-9.695566645	1.959235032	-3.868165807	11.65480168	0.671629459	-11.40069078	-0.281860169	-5.841275475	11.11883061	10.30869145	-7.514805528	2.750714092	-2.382045718	10.26551962	38.16978342	-3.405338853	5.33928627	0.966973708	8.744625123	28.0777379	-6.422282955	4.426313325	-0.997984815	10.84859628	1.428095489	-10.49710882	0.20456755	-5.146270635	10.70167637	26.31647081	-5.997395282
IL	WE	54.4	MCDONOUGH	17109	2014	3658.4	3770.3	-136.3	-18.11594346	-7.182793668	-12.64936856	10.93314979	10.43509266	-7.491381185	1.587458388	-2.951961399	9.078839573	15.4902188	-11.99244927	1.350156415	-5.321146428	13.34260568	4.128014224	-17.48047202	-4.299367125	-10.88991957	13.1811049	1.523650675	-16.46275682	-4.408721259	-10.43573904	12.05403556	12.82352061	-20.14698602	-9.305682714	-14.72633437	10.84130331	8.741726324	-13.75159235	-1.955939816	-7.853766083	11.79565253	20.11514434	-5.590949826	4.018944577	-0.786002624	9.609894403	29.08925886	-17.39844944
IL	WE	59.7	MCDONOUGH	17109	2015	4014.825	4089.425	182.825	-12.22706077	-3.528086583	-7.877573677	8.698974187	20.23918838	-16.59468981	-5.412188471	-11.00343914	11.18250134	4.775222811	-4.941474578	5.743068799	0.40079711	10.68454338	1.195806487	-3.501495587	3.815797227	0.15715082	7.317292814	5.46136505	-8.637050924	1.395485879	-3.620782523	10.0325368	26.6769788	-9.218777834	1.794173949	-3.712301942	11.01295178	5.751473095	-13.64110309	-4.11123847	-8.87617078	9.52986462	1.141863397	-15.43612625	-4.412629854	-9.924378052	11.0234964	3.798811676	-14.40997936
IL	WE	62.5	MCDONOUGH	17109	2016	4203.125	4240.425	333.825	-5.443688797	1.778111565	-1.832788616	7.221800362	1.567415201	-10.9839004	-0.140385545	-5.562142973	10.84351486	9.680237571	-12.99843614	-3.419682573	-8.209059357	9.578753567	6.051328078	-6.366581755	1.052197085	-2.657192335	7.41877884	1.494183943	-2.523797072	6.822559561	2.149381245	9.346356633	8.163188272	-8.084540215	0.430894678	-3.826822768	8.515434893	3.650375864	-8.287602692	-0.879124755	-4.583363724	7.408477937	5.933674367	-0.258316655	11.33089533	5.536289339	11.58921199	2.036943924	-3.981540099
IL	WE	64.7	MCDONOUGH	17109	2017	4351.075	4351.075	444.475	-11.55895676	-1.997484614	-6.778220687	9.561472146	3.660687582	-9.603421773	2.103171952	-3.750124911	11.70659372	2.51056986	-0.371660122	4.92367517	2.276007524	5.295335292	28.24455275	-1.182238536	4.32811778	1.572939622	5.510356316	1.217686516	-6.055596288	2.717342372	-1.669126958	8.77293866	0.814522656	-6.175625266	6.237898953	0.031136844	12.41352422	5.572081401	-1.379944987	13.27442538	5.947240195	14.65437036	1.423263304	4.173790625	17.22351457	10.6986526	13.04972394	8.514326344	-2.741453751
IL	CE	46.5	MCLEAN	17113	1990	3127.125	4450.935	294.535	-3.699237415	5.024402112	0.662582348	8.723639527	6.026918856	-3.886709257	5.286763611	0.700027177	9.173472868	2.697734291	-0.309679205	8.40867508	4.049497937	8.718354285	20.08421796	-3.536424597	8.647252629	2.555414016	12.18367723	21.09488102	-3.264214308	6.883487655	1.809636673	10.14770196	25.97714482	-1.014167114	9.321249655	4.15354127	10.33541677	1.905939745	-4.049407658	6.126141965	1.038367154	10.17554962	31.29403678	-7.008831518	4.203359399	-1.40273606	11.21219092	56.88748567	-5.816209217
IL	CE	38.5	MCLEAN	17113	1991	2589.125	3863.905	-292.495	-11.84318259	-2.92545967	-7.38432113	8.91772292	8.574130824	-5.300164265	0.223172626	-2.53849582	5.523336891	13.90068341	-6.580474986	1.208582577	-2.685946205	7.789057563	8.816706286	-14.25680292	-2.911388706	-8.584095813	11.34541421	2.508100088	-6.583459589	2.884411487	-1.849524051	9.467871076	5.444524359	-2.074861137	4.866631534	1.395885199	6.941492671	0.832643081	-8.361668106	1.788301281	-3.286683413	10.14996939	13.69245959	-3.099303937	6.658062429	1.779379246	9.757366366	2.131073014	-3.971555791
IL	CE	47.5	MCLEAN	17113	1992	3194.375	4420.125	263.725	0.824133948	4.193433517	2.508783733	3.369299569	2.497472682	-2.2078521	5.233442286	1.512795093	7.441294386	15.73544039	-14.26285304	-1.105636133	-7.684244587	13.15721691	4.779255676	-5.80439561	3.393413988	-1.205490811	9.197809598	8.235489879	-1.861496685	7.347032858	2.742768086	9.208529543	0.679947363	-5.760588922	2.777212254	-1.491688334	8.537801176	1.230648755	-1.17924044	4.585229968	1.702994764	5.764470408	31.90255346	0.748269477	9.886722041	5.317495759	9.138452564	5.009300167	0.651261381
IL	CE	47.5	MCLEAN	17113	1993	3194.375	4371.095	214.695	-7.229246359	1.833051751	-2.698097304	9.06229811	54.65938038	-6.293636331	-1.584066233	-3.938851282	4.709570098	19.42674284	-9.297581477	-0.863276352	-5.080428915	8.434305125	23.13548657	-3.548414821	4.987411157	0.719498168	8.535825978	1.117427538	-6.826173111	6.053198313	-0.386487399	12.87937142	0.703875357	-1.626027014	8.01951134	3.196742163	9.645538354	4.741616164	-9.920919704	-2.774445878	-6.347682791	7.146473826	18.58163339	-12.47095093	-3.495568517	-7.983259724	8.975382413	11.95674723	-7.588431596
IL	CE	47.5	MCLEAN	17113	1994	3194.375	4322.065	165.665	-6.187387745	1.454192798	-2.366597474	7.641580543	2.009321002	-11.87636576	-2.385318654	-7.130842207	9.491047106	7.008486066	-25.10564713	-13.79944918	-19.45254816	11.30619795	8.555085209	-4.207200651	3.350277914	-0.428461369	7.557478565	21.35650923	-14.04541551	-3.475204499	-8.760310005	10.57021101	3.960353194	-12.70535022	-2.77057904	-7.73796463	9.93477118	2.53411848	-4.189688763	7.599000274	1.704655755	11.78868904	0.928803229	-4.084167385	4.937864439	0.426848527	9.022031824	27.94038597	-9.515895259
IL	CE	45.5	MCLEAN	17113	1995	3059.875	4138.535	-17.865	-14.29298888	-4.21963928	-9.25631408	10.0733496	6.220143648	-4.33607811	3.078038526	-0.629019792	7.414116636	49.65710581	-2.554281258	2.888457443	0.167088093	5.442738701	20.36880984	-10.48339791	-1.816845273	-6.150121592	8.666552637	6.894477286	-5.639933672	2.208165383	-1.715884144	7.848099055	1.949914977	-14.16771776	-3.403181742	-8.785449751	10.76453602	1.427680548	-10.53749886	2.310750603	-4.113374128	12.84824946	1.433965922	-2.189341082	11.67164248	4.7411507	13.86098356	0.806116105	-6.210361773
IL	CE	47	MCLEAN	17113	1996	3160.75	4190.38	33.98	-11.00430715	-3.354638297	-7.179472724	7.649668853	9.465682285	-9.016648923	0.556487967	-4.230080478	9.57313689	7.36716457	-9.210198225	3.46817484	-2.871011692	12.67837307	12.71379135	-8.886211511	2.309416074	-3.288397718	11.19562759	6.487530646	-22.12404215	-11.02322303	-16.57363259	11.10081912	2.522048012	-6.212186435	6.868345878	0.328079722	13.08053231	1.887893359	-7.640091047	0.975908636	-3.332091206	8.615999683	2.430911419	-0.351217644	13.03046578	6.339624067	13.38168342	1.250164767	-7.315942401
IL	CE	47	MCLEAN	17113	1997	3160.75	4141.35	-15.05	-2.986595579	8.094822515	2.554113468	11.08141809	3.416501801	-17.91764924	-9.218714729	-13.56818198	8.698934511	8.240970807	-15.3905445	-4.303382872	-9.846963686	11.08716163	13.54524462	-13.09503435	-1.103461875	-7.099248113	11.99157248	19.83905903	-7.385592701	1.270674629	-3.057459036	8.65626733	9.877731498	-3.379055288	0.220829768	-1.57911276	3.599885056	1.954719251	-7.478169283	2.76019062	-2.358989331	10.2383599	6.025903051	-3.399355214	7.300894489	1.950769638	10.7002497	41.74044028	-0.453204658
IL	CE	48	MCLEAN	17113	1998	3228	4159.57	3.17	3.007081027	10.6736533	6.840367161	7.666572269	25.81957443	-9.258311966	-1.078645045	-5.168478506	8.179666921	22.3180028	-8.312296523	-1.747855739	-5.030076131	6.564440784	5.715581317	-3.683427767	2.621041543	-0.531193112	6.30446931	2.92812493	-2.100325272	5.533989394	1.716832061	7.634314666	1.037591354	-2.175956165	6.168144357	1.996094096	8.344100522	20.88811721	0.601155701	6.967772659	3.78446418	6.366616958	19.28482153	1.414100927	9.587349068	5.500724998	8.173248142	3.399149366	0.860035369
IL	CE	50	MCLEAN	17113	1999	3362.5	4245.04	88.64	-20.71257505	-7.539770786	-14.12617292	13.17280426	23.32345094	-15.54597401	-5.300568541	-10.42327128	10.24540547	4.129947649	-6.348539071	2.611700081	-1.868419495	8.960239152	21.32226614	-2.01505459	5.726205286	1.855575348	7.741259876	29.09150887	-1.294597168	6.37380241	2.539602621	7.668399578	14.27114644	-1.575460836	10.60589944	4.515219302	12.18136028	20.89137738	-4.973561442	5.987402015	0.506920287	10.96096346	6.300359165	-5.97959039	1.368752719	-2.305418836	7.348343109	4.891719194	-2.229015786
IL	CE	47	MCLEAN	17113	2000	3160.75	3994.26	-162.14	-4.462098318	6.9797729	1.258837291	11.44187122	4.172560172	-3.852521056	5.181035233	0.664257089	9.033556289	15.02297309	-9.592676537	0.350494754	-4.621090892	9.943171291	10.15633474	-17.4872477	-5.413132744	-11.45019022	12.07411496	3.1978512	-11.08705067	-1.510737756	-6.298894213	9.576312914	7.667838652	-7.297406184	3.965985311	-1.665710436	11.2633915	1.656427597	-4.348195957	3.298118445	-0.525038756	7.646314402	19.90418533	2.017414931	11.81768243	6.917548681	9.8002675	6.526079918	1.370187949
IL	CE	49	MCLEAN	17113	2001	3295.25	4079.73	-76.67	-11.7388154	-2.192298813	-6.965557107	9.546516587	0.858845814	-7.870365443	0.040940809	-3.914712317	7.911306252	6.33967431	-7.088337732	-0.321881844	-3.705109788	6.766455888	1.756323073	-10.31004581	0.173306284	-5.068369763	10.48335209	17.17357005	-8.476886312	1.358390736	-3.559247788	9.835277048	32.16426858	-4.43751259	5.245348015	0.403917713	9.682860605	15.05402048	-5.707519846	2.263376825	-1.72207151	7.970896671	12.04556309	-6.21678562	4.318871675	-0.948956973	10.53565729	50.95346979	-5.745117822
IL	CE	54	MCLEAN	17113	2002	3631.5	4366.95	210.55	-10.74347308	0.501168978	-5.121152051	11.24464206	2.618110937	-3.615797458	6.982886495	1.683544518	10.59868395	1.208031326	-6.744581429	2.927139455	-1.908720987	9.671720884	1.601416896	-1.594842118	12.1800173	5.29258759	13.77485942	1.834885813	-4.35380506	4.683159165	0.164677053	9.036964225	64.053719	-5.398906399	6.24334752	0.42222056	11.64225392	3.976201461	-3.710937135	7.446860022	1.867961444	11.15779716	1.22134056	-0.982029242	9.402777015	4.210373886	10.38480626	33.95757238	-11.85465338
IL	CE	36	MCLEAN	17113	2003	2421	3107.42	-1048.98	-5.20931271	1.749334055	-1.729989328	6.958646765	6.437307931	-8.496885247	2.563954829	-2.966465209	11.06084008	0.826969239	-15.28809034	-3.938279917	-9.613185129	11.34981042	2.783243269	-17.72307299	-6.193901069	-11.95848703	11.52917192	7.170445529	-3.738232639	4.253415681	0.257591521	7.99164832	15.18329031	-13.73339231	-1.306938704	-7.520165507	12.42645361	4.94646714	-9.105198216	0.640100709	-4.232548754	9.745298925	17.97266405	-7.954192979	1.46662628	-3.24378335	9.420819259	8.908464276	-8.849780922
IL	CE	54	MCLEAN	17113	2004	3631.5	4268.89	112.49	-6.385547493	4.888340689	-0.748603402	11.27388818	15.06391621	-6.450779227	2.076691613	-2.187043807	8.52747084	0.698337485	-9.247922866	-0.165327264	-4.706625065	9.082595602	5.124454302	-12.24269997	-2.367144049	-7.30492201	9.875555921	34.21282342	-16.84681229	-6.878015167	-11.86241373	9.968797123	7.094125884	-8.309125811	-1.051937268	-4.68053154	7.257188543	11.17075119	-10.11410235	1.130752201	-4.491675075	11.24485455	0.666794518	-1.438281082	8.035819519	3.298769218	9.474100601	1.764685452	-0.476334934
IL	CE	54	MCLEAN	17113	2005	3631.5	4219.86	63.46	-1.844158074	5.731102794	1.94347236	7.575260868	69.52522131	-4.40035372	4.390099026	-0.005127347	8.790452746	74.06177811	-13.20273046	-5.089011405	-9.145870933	8.113719055	1.759200649	-9.677914113	0.978543528	-4.349685293	10.65645764	2.611201065	-6.945633606	3.186568478	-1.879532564	10.13220208	7.625312933	-2.3536797	6.297738511	1.972029405	8.651418211	14.33557009	-3.145003276	7.080081593	1.967539159	10.22508487	21.51709875	-3.898254505	4.484931433	0.293338464	8.383185938	6.880914615	-6.185569541
IL	CE	54	MCLEAN	17113	2006	3631.5	4170.83	14.43	0.722503569	7.014671642	3.868587605	6.292168073	7.654577308	-0.581506333	8.46962512	3.944059394	9.051131453	20.11353161	-2.740613679	7.108554896	2.183970608	9.849168575	12.52695435	-3.54634367	5.575075678	1.014366004	9.121419348	4.209171306	-1.087841778	7.483915628	3.198036925	8.571757406	22.84203252	-7.387920432	2.7140453	-2.336937566	10.10196573	1.162930056	-8.452957029	5.460910035	-1.496023497	13.91386706	10.1872246	-9.224227518	4.462048734	-2.381089392	13.68627625	0.666794518	-4.940023684
IL	CE	54	MCLEAN	17113	2007	3631.5	4121.8	-34.6	-0.319015031	8.397107823	4.039046396	8.716122854	26.4986991	-2.570995211	5.120891471	1.27494813	7.691886682	26.47281464	-8.735172121	-1.077067141	-4.906119631	7.65810498	20.14814393	-9.477768421	0.216638924	-4.630564749	9.694407345	1.668139408	-15.02504238	-5.80204718	-10.41354478	9.2229952	2.059346127	-19.10658309	-9.489425962	-14.29800453	9.617157128	5.90805256	-14.51202499	-4.340940869	-9.42648293	10.17108412	17.03541305	-4.871922592	4.462664526	-0.204629033	9.334587118	20.71460939	-4.277276988
IL	CE	51	MCLEAN	17113	2008	3429.75	3871.02	-285.38	-6.742561651	3.567703856	-1.587428897	10.31026551	8.639204372	-1.895264077	6.085353184	2.095044553	7.980617261	76.51992845	-13.7932882	-2.137818593	-7.965553397	11.65546961	1.765696179	-13.59377649	0.085434973	-6.754170758	13.67921146	3.621111288	-8.816920027	1.832178014	-3.492371006	10.64909804	20.80006664	-6.715219112	1.449774631	-2.63272224	8.164993743	46.23048165	-10.60623999	1.15525694	-4.725491525	11.76149693	17.14457101	-11.31808406	-1.805246196	-6.561665128	9.512837864	4.405279995	-5.672132876
IL	CE	54	MCLEAN	17113	2009	3631.5	4023.74	-132.66	-7.41062388	1.560041813	-2.925291034	8.970665693	0.997953974	-10.79508181	-1.095400104	-5.945240957	9.699681706	5.719007889	-19.00634725	-7.108547745	-13.0574475	11.89779951	1.725256758	-12.84654182	-4.313139587	-8.579840704	8.533402233	4.164655364	-13.21315176	-1.762493441	-7.487822601	11.45065832	1.127373834	-2.591382261	10.37215323	3.890385483	12.96353549	16.29776422	-4.719944361	4.618712498	-0.050615931	9.338656859	16.40954205	-9.31004643	1.857673653	-3.726186389	11.16772008	1.74362714	-7.239453969
IL	CE	58.5	MCLEAN	17113	2010	3934.125	4277.335	120.935	-18.87879323	-10.08552267	-14.48215795	8.79327056	9.239245194	-14.39532011	-4.339568521	-9.367444316	10.05575159	1.59840701	-3.600196271	0.633416582	-1.483389844	4.233612853	4.225030268	-5.537308147	0.986459503	-2.275424322	6.52376765	16.88718436	-10.13876079	-1.687356581	-5.913058686	8.451404209	0.712900576	-9.098426392	-1.7310944	-5.414760396	7.367331992	15.64355728	-11.69981398	-1.340830772	-6.520322376	10.35898321	3.120980809	-6.168254305	1.387273279	-2.390490513	7.555527584	25.58950497	-5.756349854
IL	CE	56	MCLEAN	17113	2011	3766	4060.18	-96.22	-8.536314945	1.206358268	-3.664978339	9.742673213	7.578635794	-12.72342076	-3.900280909	-8.311850835	8.823139851	9.22103186	-11.55356683	-2.383809393	-6.968688112	9.169757437	6.997240109	-10.51449954	-3.263067259	-6.8887834	7.251432281	2.769530929	-11.17452622	-3.354916994	-7.264721607	7.819609226	32.18077424	-14.16763967	-4.264471016	-9.216055343	9.903168654	1.863632389	-0.639476716	8.315400952	3.837962118	8.954877668	0.676666646	-1.452888115	6.429439548	2.488275716	7.882327663	19.25871307	-2.18172729
IL	CE	52.3	MCLEAN	17113	2012	3517.175	3762.325	-394.075	-4.383925636	6.444658354	1.030366359	10.82858399	2.04564512	-7.788669069	4.22514761	-1.781760729	12.01381668	4.784752782	-10.88833207	1.205103703	-4.841614183	12.09343577	11.00999821	-3.61004987	3.472720453	-0.068664709	7.082770323	14.8880733	-1.214737236	9.445366821	4.115314793	10.66010406	4.876609219	-5.808804063	1.674057491	-2.067373286	7.482861554	4.124654258	-4.58875459	4.70267549	0.05696045	9.29143008	4.183881267	-3.439074056	6.571136288	1.566031116	10.01021034	5.44207042	-1.593983328
IL	CE	57.7	MCLEAN	17113	2013	3880.325	4076.445	-79.955	-10.65507583	-0.0895019	-5.372288865	10.56557393	3.893331216	-3.63430373	6.604144939	1.484920605	10.23844867	26.1898196	-8.594138669	1.903986991	-3.345075839	10.49812566	0.697698854	-10.05817951	-0.185745543	-5.121962527	9.872433967	6.057843457	-7.014316208	3.177237982	-1.918539113	10.19155419	40.4282995	-2.863396869	5.041734102	1.089168617	7.905130971	22.56516244	-5.659917185	4.032991541	-0.813462822	9.692908726	2.112297862	-8.630094373	1.170235993	-3.72992919	9.800330366	13.81594639	-4.234740358
IL	CE	63.2	MCLEAN	17113	2014	4250.2	4397.29	240.89	-17.7713642	-6.179535775	-11.97544999	11.59182843	20.12336841	-6.816763444	1.463350405	-2.67670652	8.280113849	16.57772892	-11.80317054	-0.599896028	-6.201533284	11.20327451	7.291279462	-18.22596759	-5.019385066	-11.62267633	13.20658252	0.975539353	-13.58907687	-2.992258072	-8.290667471	10.5968188	17.22564704	-20.15877678	-9.25620178	-14.70748928	10.902575	10.21774953	-14.5631111	-2.103089731	-8.333100416	12.46002137	19.69282638	-4.968214657	3.296775816	-0.835719421	8.264990473	12.19881725	-15.48380051
IL	CE	64.6	MCLEAN	17113	2015	4344.35	4442.41	286.01	-12.03647566	-3.410802716	-7.723639188	8.625672944	24.00490994	-16.63650329	-5.229924222	-10.93321376	11.40657907	5.46596136	-5.068018549	4.166915939	-0.450551305	9.234934488	1.061060331	-3.764417806	2.21146495	-0.776476428	5.975882756	5.175160739	-8.099042411	1.13986486	-3.479588775	9.238907271	19.3758845	-9.022631411	1.629625029	-3.696503191	10.65225644	3.001965287	-14.47182018	-4.711240028	-9.591530104	9.760580152	0.86088497	-16.4015264	-5.05343629	-10.72748135	11.34809011	3.630316413	-13.68263177
IL	CE	63.8	MCLEAN	17113	2016	4290.55	4339.58	183.18	-5.391187443	2.176601126	-1.607293158	7.567788569	0.984130892	-10.17461573	0.540173545	-4.817221093	10.71478928	10.34967355	-12.90512819	-3.685432385	-8.295280288	9.219695805	7.358574214	-6.656120738	1.550394423	-2.552863158	8.206515161	0.936727932	-2.054465656	8.351927505	3.148730924	10.40639316	15.7677844	-7.779090779	0.686218044	-3.546436368	8.465308823	2.94762032	-8.64511548	-0.966332847	-4.805724164	7.678782633	6.011655545	-0.10479922	10.60141121	5.248305996	10.70621043	6.823548538	-3.21616934
IL	CE	66.8	MCLEAN	17113	2017	4492.3	4492.3	335.9	-10.75702235	-1.22501632	-5.991019335	9.53200603	12.0753084	-7.56005075	2.902655708	-2.328697521	10.46270646	8.627879899	0.381458901	6.635144593	3.508301747	6.253685692	24.7783341	-0.25998647	5.02017928	2.380096405	5.28016575	1.108664528	-6.924099841	2.245229157	-2.339435342	9.169328998	1.272531231	-5.946515804	6.64909252	0.351288358	12.59560832	11.97589624	-1.398690876	12.01174516	5.306527142	13.41043604	2.141304562	3.830403871	18.00050942	10.91545664	14.17010554	3.285868981	-2.388645806
IL	CE	43	MACON	17115	1990	2891.75	4200.44	52.44	-3.961977426	5.994215344	1.016118959	9.95619277	5.411233638	-3.364872973	6.037133426	1.336130226	9.402006399	1.544126317	0.781072441	9.562711854	5.171892147	8.781639413	15.70241011	-3.244417814	10.26457636	3.510079274	13.50899418	20.86961788	-1.514379593	7.925618189	3.205619298	9.439997782	33.03482097	-0.881675253	9.490566211	4.304445479	10.37224146	2.913608739	-3.247090586	7.230915892	1.991912653	10.47800648	40.98052549	-6.028885851	6.010092165	-0.009396843	12.03897802	57.91205604	-5.347218259
IL	CE	47	MACON	17115	1991	3160.75	4420.97	272.97	-9.772742076	-1.91851738	-5.845629728	7.854224696	7.445570148	-3.499045706	0.823261565	-1.337892071	4.322307271	15.49084531	-4.980022939	1.373895228	-1.803063856	6.353918167	7.713365328	-12.49358796	-1.553891122	-7.023739541	10.93969684	6.085423644	-5.627752231	4.286856174	-0.670448029	9.914608405	5.685542438	-1.539195234	6.140589561	2.300697164	7.679784795	1.598814768	-7.087455384	3.633298846	-1.727078269	10.72075423	8.114481467	-2.306438839	8.310075468	3.001818314	10.61651431	0.677375844	-2.251602382
IL	CE	48.5	MACON	17115	1992	3261.625	4473.375	325.375	0.860073104	4.976165803	2.918119453	4.116092699	2.377454337	-2.222277727	5.535735098	1.656728685	7.758012825	19.9172994	-12.31120249	-0.319730457	-6.315466474	11.99147203	2.122888944	-3.719513444	4.048469999	0.164478278	7.767983443	2.690614779	-1.64007923	9.213765423	3.786843097	10.85384465	0.599238374	-5.720759812	3.851577406	-0.934591203	9.572337218	1.605316141	-0.697717566	6.345867434	2.824074934	7.043585	27.4341388	1.343374945	11.438481	6.39092797	10.09510605	4.35263663	1.468147913
IL	CE	48	MACON	17115	1993	3228	4391.28	243.28	-6.893835797	2.431578018	-2.23112889	9.325413815	53.47930581	-6.372765541	-1.300323927	-3.836544734	5.072441614	19.6562717	-8.732068956	0.00161395	-4.365227503	8.733682906	26.51868274	-3.222037042	6.495097118	1.636530038	9.71713416	0.694811047	-6.103533518	7.067891494	0.482178988	13.17142501	1.430810911	-0.831995242	10.14305799	4.655531375	10.97505323	5.928834627	-9.518268985	-2.577078351	-6.047673668	6.941190634	26.15322806	-11.17870749	-2.350875108	-6.764791299	8.827832382	13.44293498	-6.946238923
IL	CE	49	MACON	17115	1994	3295.25	4410.06	262.06	-4.924245315	1.657542509	-1.633351403	6.581787824	1.636351725	-9.576034089	-0.971362226	-5.273698158	8.604671863	4.000571478	-23.75268761	-12.499073	-18.12588031	11.25361461	12.79668083	-2.877211571	5.410673549	1.266730989	8.28788512	21.37538693	-11.48155112	-1.877292154	-6.679421637	9.604258966	2.928979657	-10.51181971	-0.475604372	-5.493712041	10.03621534	1.996521898	-3.274041881	9.5026497	3.11430391	12.77669158	1.082567724	-3.266676549	5.251832627	0.992578039	8.518509176	18.23562679	-7.83653768
IL	CE	39.5	MACON	17115	1995	2656.375	3722.715	-425.285	-13.13211879	-3.286260055	-8.209189423	9.845858735	9.362643008	-3.968532925	5.104114653	0.567790864	9.072647578	41.45413852	-2.999430476	3.178117777	0.08934365	6.177548253	20.81013449	-9.06481519	-0.85372494	-4.959270065	8.21109025	5.511399773	-5.234670285	2.878400207	-1.178135039	8.113070492	6.511519863	-13.99728622	-3.202346146	-8.599816183	10.79494007	1.329916802	-9.468847142	3.000453777	-3.234196683	12.46930092	2.008595171	-2.261290961	12.90110807	5.319908554	15.16239903	0.643449709	-4.977685973
IL	CE	45	MACON	17115	1996	3026.25	4044.12	-103.88	-11.06388967	-3.497814115	-7.280851893	7.566075555	12.87058544	-7.994731975	1.532646471	-3.231042752	9.527378446	6.122053288	-8.548922004	3.680951228	-2.433985388	12.22987323	20.82007773	-7.60358601	3.002507193	-2.300539408	10.6060932	11.69148011	-21.45061725	-10.71166291	-16.08114008	10.73895434	3.48036185	-4.994171564	8.22448697	1.615157703	13.21865853	1.150506887	-6.920286597	1.952893924	-2.483696337	8.873180521	3.006331718	1.12614441	14.60169887	7.863921642	13.47555446	1.163224778	-6.537180411
IL	CE	44.5	MACON	17115	1997	2992.625	3962.025	-185.975	-0.872165969	9.347176329	4.23750518	10.2193423	9.250591842	-17.36382602	-8.772345926	-13.06808597	8.591480094	10.72869366	-14.28352823	-2.629775684	-8.456651957	11.65375255	17.29991004	-11.65900002	-0.606915407	-6.132957714	11.05208461	38.23131616	-5.660683383	3.296223176	-1.182230104	8.956906559	7.572463669	-3.379431437	0.312258756	-1.53358634	3.691690193	1.182712697	-5.156859138	4.556761884	-0.300048627	9.713621022	2.875788175	-2.069213029	8.597607215	3.264197093	10.66682024	31.63161149	0.640501496
IL	CE	48.5	MACON	17115	1998	3261.625	4182.555	34.555	4.005826133	11.66383185	7.834828992	7.658005718	17.43882915	-7.589291344	0.362798669	-3.613246337	7.952090013	28.77342697	-7.195188953	-0.882999005	-4.039093979	6.312189948	7.033799904	-2.749345687	4.334171188	0.79241275	7.083516875	2.91039285	-2.223262846	6.683815171	2.230276163	8.907078017	0.6105208	-1.691212196	7.042564889	2.675676346	8.733777085	12.7179653	0.48145444	7.570585239	4.026019839	7.089130798	27.26442142	2.190214175	10.54769493	6.368954552	8.357480754	3.411972976	0.666877014
IL	CE	51	MACON	17115	1999	3429.75	4302.21	154.21	-17.73225378	-6.042011118	-11.88713245	11.69024266	25.50273177	-13.56226763	-2.927282545	-8.244775088	10.63498509	7.558430648	-4.010493176	4.346047196	0.16777701	8.356540372	10.46271763	-0.26881183	8.022389384	3.876788777	8.291201214	22.80037507	-0.567927826	7.352828336	3.392450255	7.920756162	17.98656719	-0.074728388	12.03134592	5.978308768	12.10607431	37.56757465	-3.766633282	6.489992627	1.361679672	10.25662591	10.20210694	-4.383370997	1.84251443	-1.270428284	6.225885427	4.417315237	-1.182513115
IL	CE	49	MACON	17115	2000	3295.25	4119.24	-28.76	-2.570960244	7.828011905	2.628525831	10.39897215	13.26961843	-2.544096017	6.560530823	2.008217403	9.10462684	3.073936637	-7.924236866	1.625757743	-3.149239561	9.549994609	5.925394916	-14.76451016	-4.379493148	-9.572001654	10.38501701	2.894039454	-9.223119088	-1.068296178	-5.145707633	8.15482291	7.198547788	-4.499531579	6.742875655	1.121672038	11.24240723	2.68061612	-2.651353882	4.503510628	0.926078373	7.15486451	31.84076193	3.545867859	13.61888329	8.582375572	10.07301543	3.018583483	2.383829443
IL	CE	47	MACON	17115	2001	3160.75	3936.27	-211.73	-11.69981705	-1.893537632	-6.796677341	9.806279418	0.938817865	-6.962816133	1.005155416	-2.978830359	7.967971549	5.421299423	-6.380952607	0.75140361	-2.814774499	7.132356217	0.858822531	-7.854040053	1.399284127	-3.227377963	9.25332418	7.405401115	-6.986640416	2.939296051	-2.023672183	9.925936467	34.98108963	-4.787880112	6.888730785	1.050425337	11.6766109	12.23473003	-5.235463362	2.723998869	-1.255732247	7.959462231	13.21094322	-5.109536593	6.677322014	0.783892711	11.78685861	55.61925176	-3.77997393
IL	CE	49	MACON	17115	2002	3295.25	4022.3	-125.7	-9.229097042	1.300267593	-3.964414724	10.52936464	1.05453037	-2.185458937	7.576813401	2.695677232	9.762272338	0.578574557	-5.073330435	3.371971955	-0.85067924	8.44530239	1.519663562	-1.634571087	12.82272794	5.594078427	14.45729903	1.736575861	-2.767928865	6.200200298	1.716135717	8.968129163	67.59484665	-3.479117656	7.030749642	1.775815993	10.5098673	5.444992647	-2.796251116	8.212460385	2.708104635	11.0087115	0.641430471	-0.853288559	9.768501032	4.457606236	10.62178959	41.73427071	-10.91884438
IL	CE	44	MACON	17115	2003	2959	3637.58	-510.42	-4.848145553	1.627358606	-1.610393473	6.475504159	5.335384872	-7.642422183	3.430165185	-2.106128499	11.07258737	0.654104741	-13.64396056	-3.016538556	-8.330249558	10.627422	3.948771569	-16.36473964	-5.159710768	-10.7622252	11.20502887	2.799276942	-3.07570647	5.820013735	1.372153633	8.895720205	10.4804642	-11.37089157	0.034367265	-5.668262153	11.40525883	5.3041653	-8.207293522	1.021127662	-3.59308293	9.228421184	22.85775661	-7.01700849	1.868272897	-2.574367797	8.885281387	3.952295029	-6.71901337
IL	CE	55	MACON	17115	2004	3698.75	4328.86	180.86	-5.013542923	6.204370378	0.595413728	11.2179133	37.91342249	-5.175571857	3.71470705	-0.730432404	8.890278907	0.593427076	-8.058169544	0.911461571	-3.573353986	8.969631115	13.04408771	-11.45480693	-1.517461303	-6.486134117	9.937345627	7.816745641	-15.31595201	-5.6525103	-10.48423116	9.66344171	8.45235332	-8.073729811	-0.075844558	-4.074787185	7.997885253	5.961865827	-7.91610572	2.355053538	-2.780526091	10.27115926	0.708601011	-0.458762411	8.254912576	3.898075082	8.713674987	1.642537675	0.571971351
IL	CE	54	MACON	17115	2005	3631.5	4213.14	65.14	-0.203609704	6.652767249	3.224578772	6.856376953	81.51593462	-3.409217187	6.261786402	1.426284608	9.671003589	75.50478806	-12.16047705	-4.090503813	-8.125490432	8.069973237	1.489000629	-8.308555824	2.197173609	-3.055691108	10.50572943	1.27004861	-6.45807755	2.847964532	-1.805056509	9.306042082	9.396298592	-1.810103813	6.048719874	2.11930803	7.858823687	15.54879157	-0.818160007	8.893225761	4.037532877	9.711385768	24.1340903	-2.845712863	5.891628542	1.52295784	8.737341405	5.10009601	-4.558880331
IL	CE	56	MACON	17115	2006	3766	4299.17	151.17	0.364033103	7.369881065	3.866957084	7.005847962	4.294702264	-0.252151181	9.543863086	4.645855952	9.796014267	17.57501228	-1.432195021	9.264968072	3.916386526	10.69716309	8.66314574	-2.745712576	6.745411242	1.999849333	9.491123818	3.562471703	-0.850252527	7.980331273	3.565039373	8.8305838	16.85790374	-6.977117687	2.928144706	-2.024486491	9.905262393	1.135950669	-7.208153992	5.542468463	-0.832842765	12.75062245	13.79558152	-7.659093225	5.745759079	-0.956667073	13.4048523	0.614736238	-3.679817719
IL	CE	53	MACON	17115	2007	3564.25	4048.95	-99.05	0.551465042	8.222904215	4.387184629	7.671439173	18.11597533	-1.728297754	5.898526329	2.085114288	7.626824083	32.77819538	-7.205968695	0.141237587	-3.532365554	7.347206282	27.50862708	-7.581122667	1.523006396	-3.029058136	9.104129063	3.559771308	-13.81631112	-4.653956273	-9.235133697	9.162354847	0.909819856	-16.06438283	-7.145677268	-11.60503005	8.918705562	6.004319993	-12.86919535	-3.22460934	-8.046902345	9.64458601	31.09396904	-3.48955761	5.702384794	1.106413592	9.191942404	20.74896396	-3.79813361
IL	CE	51	MACON	17115	2008	3429.75	3865.98	-282.02	-5.019294886	4.557418345	-0.230938271	9.576713231	4.487075144	-2.169210925	6.714489819	2.272639447	8.883700744	52.69683953	-12.02724871	-1.480070171	-6.753659441	10.54717854	1.187335822	-10.81639572	1.764317868	-4.526038926	12.58071359	1.32798957	-8.665413887	3.322312781	-2.671550553	11.98772667	32.35289318	-5.556759536	3.224422056	-1.16616874	8.781181592	64.66019117	-8.172400835	2.574888452	-2.798756191	10.74728929	25.20047456	-9.759755537	-1.962459756	-5.861107647	7.797295781	8.188058428	-4.586573143
IL	CE	55	MACON	17115	2009	3698.75	4086.51	-61.49	-5.676938388	3.012551742	-1.332193323	8.68949013	1.188165905	-9.538754292	1.200054467	-4.169349913	10.73880876	6.980445079	-16.55479065	-5.185820823	-10.87030574	11.36896983	3.274112104	-11.31490306	-3.558819808	-7.436861434	7.756083252	7.847723642	-11.63664429	-0.210212882	-5.923428586	11.42643141	1.567182299	-0.882425131	11.67707445	5.397324659	12.55949958	38.85525437	-3.892562967	5.541570884	0.824503959	9.434133851	6.840982199	-7.742827132	3.870526417	-1.936150358	11.61335355	1.295748907	-5.535606426
IL	CE	60.4	MACON	17115	2010	4061.9	4401.19	253.19	-17.59466462	-9.161125386	-13.377895	8.433539234	7.842862201	-13.66483685	-4.048642445	-8.856739648	9.616194405	1.286841727	-1.623181122	2.078452157	0.227635517	3.701633279	10.95697628	-4.834009572	2.044966496	-1.394521538	6.878976068	14.86024808	-9.308412047	-1.094675329	-5.201543688	8.213736718	0.61262532	-8.622086242	-1.213779905	-4.917933074	7.408306337	17.55172861	-10.31371333	-0.814041088	-5.563877209	9.499672242	6.084275483	-5.694566774	2.292108645	-1.701229065	7.986675419	17.71783235	-5.151593812
IL	CE	46.7	MACON	17115	2011	3140.575	3431.395	-716.605	-7.359736857	1.459422493	-2.950157182	8.81915935	4.084514506	-12.53633519	-4.179555919	-8.357945555	8.356779271	7.775178685	-10.60899962	-2.298547594	-6.453773607	8.310452026	9.068185105	-10.33194824	-2.649008406	-6.490478323	7.682939834	2.034407561	-10.35650564	-2.661039677	-6.508772659	7.695465963	43.51246606	-12.4487997	-3.643279184	-8.046039442	8.805520516	3.659389774	-0.780617928	9.426885427	4.32313375	10.20750336	0.660730463	-1.345118932	7.670718851	3.16279996	9.015837783	32.4746551	-1.383455641
IL	CE	44.8	MACON	17115	2012	3012.8	3255.15	-892.85	-3.891550558	7.111673314	1.610061378	11.00322387	1.600609925	-6.972583671	4.104394674	-1.434094498	11.07697835	3.769735874	-8.856668243	2.79180984	-3.032429201	11.64847808	13.46486249	-2.738236923	4.013191618	0.637477348	6.751428541	27.60875765	-0.320070913	10.96629449	5.323111788	11.2863654	10.39494111	-5.167738779	2.614090172	-1.276824304	7.781828951	3.48573756	-4.545293759	4.612669324	0.033687783	9.157963083	10.3134592	-2.264839934	7.411876398	2.573518232	9.676716332	2.556104444	-1.739867892
IL	CE	56.5	MACON	17115	2013	3799.625	3993.505	-154.495	-10.36290251	-0.203379507	-5.283141009	10.159523	2.640186407	-2.82305127	7.513403737	2.345176234	10.33645501	26.77684168	-7.808765478	2.211699177	-2.798533151	10.02046465	0.614579366	-9.813151284	0.701240703	-4.555955291	10.51439199	4.916786143	-6.32346827	3.777323583	-1.273072344	10.10079185	30.8124881	-2.484680849	6.565311311	2.040315231	9.04999216	18.27633885	-5.342539579	4.864432408	-0.239053585	10.20697199	3.629024377	-8.639618508	0.719152953	-3.960232778	9.358771461	14.14637721	-3.865424327
IL	CE	67.4	MACON	17115	2014	4532.65	4678.06	530.06	-16.79724297	-5.175401022	-10.986322	11.62184195	21.74704485	-6.202487821	2.852621542	-1.674933139	9.055109363	15.67786931	-10.07739964	0.470364003	-4.803517819	10.54776364	6.680678789	-16.96940111	-4.355604165	-10.66250264	12.61379695	0.734633297	-11.49170659	-1.871372594	-6.681539592	9.620333996	28.08718969	-18.93063162	-9.25543589	-14.09303376	9.67519573	13.41025794	-14.80947786	-1.091351425	-7.950414643	13.71812644	29.005662	-4.076134891	4.726728906	0.325297007	8.802863797	10.90854046	-14.24341445
IL	CE	67.4	MACON	17115	2015	4532.65	4629.59	481.59	-10.54016366	-2.37900205	-6.459582855	8.16116161	18.7611825	-15.20210291	-4.668856253	-9.935479582	10.53324666	7.701639356	-4.43992496	6.087229068	0.823652054	10.52715403	0.635400225	-3.890323946	2.654715745	-0.6178041	6.545039691	3.854475405	-7.604291932	1.724650636	-2.939820648	9.328942568	14.5171868	-6.55791828	3.655932327	-1.450992976	10.21385061	1.689246315	-14.25862006	-3.675299996	-8.966960028	10.58332006	2.077875552	-16.62933039	-4.788763174	-10.70904678	11.84056722	10.9552328	-13.11600563
IL	CE	68.2	MACON	17115	2016	4586.45	4634.92	486.92	-4.486772551	2.769641372	-0.85856559	7.256413923	0.941863014	-9.231725198	2.201069413	-3.515327892	11.43279461	10.10823474	-12.43323975	-3.913264002	-8.173251876	8.519975748	11.922014	-6.237828667	1.685122564	-2.276353052	7.922951231	0.622564539	-1.172194957	9.865938396	4.34687172	11.03813335	7.270998751	-7.677611695	0.678996071	-3.499307812	8.356607766	1.795471506	-7.605636646	-0.757865075	-4.181750861	6.847771571	4.97956382	0.425226205	10.99985563	5.712540917	10.57462942	13.77816287	-3.071441648
IL	CE	66.2	MACON	17115	2017	4451.95	4451.95	303.95	-10.38710233	-1.246851113	-5.816976722	9.140251217	14.10651369	-7.647858371	4.067658954	-1.790099709	11.71551732	7.979413498	1.86595251	8.184935616	5.025444063	6.318983106	28.58070355	0.076811888	5.474493358	2.775652623	5.39768147	0.628508132	-5.983908995	2.578914705	-1.702497145	8.5628237	0.816242493	-4.845581724	7.938182623	1.546300449	12.78376435	7.861799311	-0.881046835	12.51466002	5.816806595	13.39570686	0.725039959	4.914981427	17.08848274	11.00173209	12.17350132	2.731049089	-1.190369751
IL	CE	43.5	MARSHALL	17123	1990	2925.375	4001.514	149.914	-4.059596074	4.372785186	0.156594556	8.43238126	5.779810248	-4.304390458	4.907848662	0.301729102	9.21223912	4.881391504	-1.169621873	7.723338067	3.276858097	8.89295994	12.82034161	-4.215513389	7.698311695	1.741399153	11.91382508	18.92083004	-4.825629	6.272788559	0.72357978	11.09841756	13.82341596	-1.470491727	9.516211937	4.022860105	10.98670366	3.011686363	-4.898125885	5.290547283	0.196210699	10.18867317	30.67586769	-8.366248863	2.979626007	-2.693311428	11.34587487	28.91406993	-6.477494525
IL	CE	40	MARSHALL	17123	1991	2690	3726.282	-125.318	-13.214427	-3.721964205	-8.468195603	9.492462795	12.1382069	-6.809333327	0.005148664	-3.402092332	6.814481991	10.47733285	-7.884588351	1.103080606	-3.390753873	8.987668957	8.430558784	-15.2264346	-3.534847588	-9.380641094	11.69158701	2.096293958	-7.075965665	2.507757299	-2.284104183	9.583722964	1.672432916	-2.386169179	4.593266442	1.103548631	6.979435621	0.992932416	-9.167011958	1.213840433	-3.976585763	10.38085239	11.38025972	-3.215955713	6.019605042	1.401824665	9.235560755	7.503462456	-4.17812157
IL	CE	44	MARSHALL	17123	1992	2959	3955.425	103.825	0.285970728	3.956986662	2.121478695	3.671015934	3.4548035	-3.138725769	5.226178024	1.043726128	8.364903793	8.388401369	-15.21643339	-0.853784621	-8.035109006	14.36264877	7.028613935	-7.525087605	2.727853257	-2.398617174	10.25294086	11.73623493	-2.557939316	7.145596187	2.293828436	9.703535503	0.903120808	-6.636659666	2.127636066	-2.2545118	8.764295732	2.732693421	-1.661873666	3.470210523	0.904168429	5.132084189	25.01022135	-0.41914019	8.475766289	4.028313049	8.894906479	9.818247766	-0.292442411
IL	CE	48	MARSHALL	17123	1993	3228	4184.568	332.968	-8.353544867	0.621398585	-3.866073141	8.974943452	40.15742791	-6.965110972	-1.415503975	-4.190307474	5.549606997	23.62158377	-9.73773585	-0.72524906	-5.231492455	9.01248679	17.10404886	-4.992151126	4.326253039	-0.332949044	9.318404165	1.721797069	-7.498828548	5.157247078	-1.170790735	12.65607563	0.903120808	-1.95023899	5.489992431	1.769876721	7.440231421	3.063078883	-10.80806639	-3.042651462	-6.925358926	7.765414928	16.95173061	-13.31276673	-3.60404923	-8.45840798	9.7087175	16.35050114	-7.445625102
IL	CE	50.5	MARSHALL	17123	1994	3396.125	4312.836	461.236	-7.338405616	0.961721929	-3.188341843	8.300127545	7.636170793	-13.41778451	-3.736339805	-8.577062158	9.681444705	6.543088552	-25.70699325	-14.31080238	-20.00889782	11.39619087	5.774583176	-4.590936479	2.569805427	-1.010565526	7.160741906	17.97915881	-14.8662419	-4.25712003	-9.561680965	10.60912187	4.26641436	-14.04027745	-3.69079445	-8.86553595	10.349483	3.505342412	-4.722038087	7.153456063	1.215708988	11.87549415	2.612369512	-5.300422735	4.631899593	-0.334261571	9.932322328	35.39083433	-9.978417223
IL	CE	41.5	MARSHALL	17123	1995	2790.875	3667.729	-183.871	-14.26898017	-4.990546018	-9.629763094	9.278434152	6.132404712	-5.747370272	1.669038499	-2.039165887	7.416408771	41.13595179	-3.633952174	1.493039359	-1.070456408	5.126991533	23.24197386	-11.54039471	-2.126190942	-6.833292826	9.414203768	5.659451117	-6.290963428	1.857926761	-2.216518334	8.148890189	1.362866072	-14.51233818	-3.640561137	-9.076449659	10.87177704	1.600271775	-11.72593244	1.55325113	-5.086340655	13.27918357	1.33835898	-2.679297547	10.090622	3.705662226	12.76991955	1.230677496	-7.276919023
IL	CE	44	MARSHALL	17123	1996	2959	3795.997	-55.603	-10.96929734	-3.242871853	-7.106084597	7.726425487	3.113268108	-8.31959047	1.338984781	-3.490302845	9.658575251	6.537051958	-9.276150645	3.298246979	-2.988951833	12.57439762	17.36795079	-9.533936294	1.381118736	-4.076408779	10.91505503	5.641386278	-23.37320211	-12.41979872	-17.89650042	10.95340339	1.722163014	-6.248263612	6.270607788	0.011172088	12.5188714	2.114781211	-7.685911978	0.998583734	-3.343664122	8.684495712	2.707676983	-0.970092385	12.41571192	5.722809768	13.38580431	1.734873351	-7.703708366
IL	CE	48	MARSHALL	17123	1997	3228	4025.14	173.54	-3.911313437	7.208522124	1.648604343	11.11983556	3.144681005	-17.93240899	-8.931127427	-13.43176821	9.001281563	13.30489178	-15.38081647	-3.892213452	-9.636514961	11.48860302	10.79875667	-14.12893452	-2.305962822	-8.217448671	11.8229717	22.15876373	-8.165987737	0.845246876	-3.66037043	9.011234613	7.316093897	-4.468992708	-0.049670696	-2.259331702	4.419322012	1.510835306	-8.739658646	2.443847344	-3.147905651	11.18350599	6.435061677	-4.16186248	5.636756202	0.737446861	9.798618682	81.22609717	-1.408375046
IL	CE	48	MARSHALL	17123	1998	3228	3985.283	133.683	1.391680066	10.11415257	5.752916317	8.722472501	33.52515425	-11.27331576	-2.514589511	-6.893952636	8.758726249	21.79489705	-10.20363234	-1.869414997	-6.036523669	8.334217343	4.868046609	-4.22444374	2.394644681	-0.91489953	6.619088421	2.975419216	-2.541408129	4.68270087	1.07064637	7.224108999	10.23257276	-2.385554007	5.324267468	1.46935673	7.709821475	22.04731793	0.130044856	7.093365423	3.611705139	6.963320567	12.9209234	1.001930601	9.803900966	5.402915784	8.801970365	5.853715275	0.29059711
IL	CE	43	MARSHALL	17123	1999	2891.75	3609.176	-242.424	-20.43525853	-7.676949344	-14.05610394	12.75830919	27.14691688	-16.04993295	-6.436494226	-11.24321359	9.613438724	7.107104411	-7.101078764	1.814764023	-2.64315737	8.915842787	39.37782342	-2.936141642	4.198478354	0.631168356	7.134619996	37.36317104	-2.197583525	5.790032416	1.796224445	7.987615941	12.05283242	-1.735495935	10.54015207	4.402328068	12.27564801	3.813803717	-5.348587639	5.774873775	0.213143068	11.12346141	4.474428255	-6.799178515	1.295667162	-2.751755677	8.094845677	5.150918531	-2.637882346
IL	CE	46	MARSHALL	17123	2000	3093.5	3771.069	-80.531	-4.924885099	5.957848648	0.516481775	10.88273375	3.353805638	-4.188437014	4.591693412	0.201628199	8.780130426	6.423581732	-9.422689403	-0.349860846	-4.886275125	9.072828557	34.16425336	-17.25509345	-5.148156028	-11.20162474	12.10693742	1.004858334	-10.99460078	-1.055108591	-6.024854686	9.939492189	14.22244038	-7.490707245	3.144365029	-2.173171108	10.63507227	1.045820896	-4.806142926	3.018707904	-0.893717511	7.82485083	10.70285032	1.256910744	11.00958973	6.133250236	9.752678984	18.29882199	1.176368363
IL	CE	47	MARSHALL	17123	2001	3160.75	3798.462	-53.138	-11.6045032	-1.448755038	-6.526629119	10.15574816	0.898504103	-7.876817685	0.312907658	-3.781955013	8.189725343	6.903022427	-8.429287426	-1.018082353	-4.72368489	7.411205073	1.950634448	-11.531471	-0.375995055	-5.953733028	11.15547595	6.758690879	-9.328894803	0.762970129	-4.282962337	10.09186493	46.32548613	-5.779220306	4.161760225	-0.80873004	9.940980531	32.70602275	-6.654831343	1.79884066	-2.427995342	8.453672003	5.416949673	-7.243774321	3.991482099	-1.626146111	11.23525642	37.86848869	-6.75041612
IL	CE	47	MARSHALL	17123	2002	3160.75	3758.605	-92.995	-11.24745445	0.3270243	-5.460215075	11.57447875	2.664096983	-3.188177639	7.391290362	2.101556361	10.579468	0.903970628	-7.122473458	2.461492619	-2.330490419	9.583966077	2.519228084	-1.332400192	12.4584869	5.563043352	13.79088709	0.923945528	-5.789292934	2.725057579	-1.532117677	8.514350513	50.18492859	-5.677136073	5.820491783	0.071677855	11.49762786	2.841705424	-3.909081232	7.601411851	1.84616531	11.51049308	1.657137998	-0.960365087	9.66381186	4.351723386	10.62417695	20.85838978	-11.79413974
IL	CE	35	MARSHALL	17123	2003	2353.75	2911.748	-939.852	-5.21593788	2.204524776	-1.505706552	7.420462656	2.473859925	-9.331820537	2.264136021	-3.533842258	11.59595656	1.378000404	-15.28121024	-3.616048504	-9.448629372	11.66516174	1.519390949	-17.45411096	-5.495923485	-11.47501722	11.95818748	3.524285836	-4.491589984	3.162966149	-0.664311917	7.654556133	7.284228624	-15.07144861	-1.626472322	-8.348960466	13.44497629	1.790906122	-9.5688683	1.243360786	-4.162753757	10.81222909	12.06678295	-8.646600429	1.293249335	-3.676675547	9.939849764	2.468623481	-9.532245024
IL	CE	53	MARSHALL	17123	2004	3564.25	4082.391	230.791	-8.120012243	3.30509621	-2.407458017	11.42510845	7.948691139	-6.70670768	1.865700697	-2.420503491	8.572408377	0.870039364	-9.603390829	-0.331360801	-4.967375815	9.272030028	4.193045054	-13.01163746	-3.043708359	-8.02767291	9.967929101	6.153526918	-17.20789018	-6.945621929	-12.07675605	10.26226825	8.138958364	-8.66810684	-1.063016834	-4.865561837	7.605090006	5.708345687	-11.27680122	0.801793487	-5.237503866	12.07859471	0.949257338	-1.716663399	7.851942515	3.067639558	9.568605914	5.161359763	-0.330330232
IL	CE	50	MARSHALL	17123	2005	3362.5	3840.784	-10.816	-3.247774571	4.29170262	0.521964025	7.539477191	62.92274922	-5.176217619	2.697363334	-1.239427143	7.873580953	41.33038541	-13.44991606	-4.619933966	-9.034925013	8.829982094	1.774376177	-10.1932246	1.045217411	-4.574003595	11.23844201	3.834224515	-5.492818797	4.848639397	-0.3220897	10.34145819	1.947062959	-2.717840699	6.335949082	1.809054191	9.053789781	11.72174336	-3.571858984	6.298421721	1.363281368	9.870280705	17.48805459	-4.129150931	4.657979216	0.264414143	8.787130147	5.534942116	-6.490672223
IL	CE	52	MARSHALL	17123	2006	3497	3935.427	83.827	0.291080791	6.394104139	3.342592465	6.103023348	10.63030733	-1.308484118	7.815901993	3.253708937	9.124386111	13.77203444	-3.423001252	6.58755096	1.582274854	10.01055221	17.40701099	-4.050971671	5.224801194	0.586914762	9.275772865	7.492666698	-1.476480913	7.093295261	2.808407174	8.569776174	26.059791	-8.084270686	2.506485598	-2.788892544	10.59075628	1.242370495	-9.212737275	4.359861406	-2.426437934	13.57259868	12.96051289	-9.487027234	4.215093453	-2.63596689	13.70212069	0.949257338	-5.828187369
IL	CE	50	MARSHALL	17123	2007	3362.5	3761.07	-90.53	-0.937629929	8.466428322	3.764399197	9.404058251	26.0586018	-3.224492073	4.749012892	0.762260409	7.973504965	14.72615939	-10.16627647	-1.588942588	-5.877609529	8.577333882	15.6700162	-10.43077442	0.018779124	-5.205997648	10.44955354	1.289087459	-16.29674787	-6.487311002	-11.39202944	9.809436868	1.283074587	-20.04364091	-9.291584206	-14.66761256	10.7520567	7.367250545	-14.63864504	-4.254310797	-9.446477919	10.38433424	11.3773953	-4.305299677	5.192348794	0.443524559	9.497648471	23.68088605	-4.698508344
IL	CE	51	MARSHALL	17123	2008	3429.75	3788.463	-63.137	-7.585137256	3.372011496	-2.10656288	10.95714875	11.7418748	-2.150753068	5.495233688	1.67224031	7.645986756	48.41050637	-14.69066445	-2.465642741	-8.578153596	12.22502171	2.421324499	-14.51150681	-1.129772829	-7.82063982	13.38173398	8.694808305	-8.574498634	1.294026882	-3.640235876	9.868525516	15.46572887	-7.7821559	0.137820365	-3.822167767	7.919976265	24.44038571	-12.36456808	0.43225852	-5.96615478	12.7968266	29.21418075	-12.04606189	-2.231665616	-7.138863753	9.814396274	3.571468817	-6.43380997
IL	CE	46	MARSHALL	17123	2009	3093.5	3412.356	-439.244	-8.132693179	0.812565441	-3.660063869	8.94525862	1.644260868	-12.13808879	-2.035755826	-7.086922308	10.10233296	9.699257239	-19.98483523	-7.536366066	-13.76060065	12.44846916	1.642535202	-14.21082115	-5.256694709	-9.73375793	8.954126441	2.158734431	-13.25817778	-1.707906714	-7.483042247	11.55027107	1.333348176	-3.161504993	10.35384824	3.596171622	13.51535323	12.24571121	-5.666369454	3.824721	-0.920824227	9.491090454	13.52455587	-10.12660255	1.055789851	-4.53540635	11.1823924	5.015127171	-7.625180268
IL	CE	53.2	MARSHALL	17123	2010	3577.7	3856.699	5.099	-20.08108375	-9.897062485	-14.98907312	10.18402127	7.13824371	-14.92461793	-3.954430577	-9.439524254	10.97018735	2.006685341	-4.478931866	0.254902225	-2.112014821	4.733834091	4.651440996	-5.979584831	0.518011713	-2.730786559	6.497596544	17.86264996	-10.92044964	-1.633559246	-6.277004443	9.286890394	1.430434591	-8.987663446	-1.380851461	-5.184257454	7.606811985	11.09795121	-12.26293588	-0.966597323	-6.614766602	11.29633856	1.339312537	-7.213789539	1.125910745	-3.043939397	8.339700284	17.3221478	-7.485961248
IL	CE	55.9	MARSHALL	17123	2011	3759.275	3998.417	146.817	-9.268778262	0.696919278	-4.285929492	9.96569754	10.54882478	-13.22422912	-3.708654692	-8.466441906	9.515574428	5.705908732	-12.49674709	-2.989362903	-7.743054997	9.507384187	6.78979609	-10.99730017	-3.431832416	-7.214566293	7.565467754	3.463369838	-11.22138359	-3.322579759	-7.271981675	7.898803831	24.56559539	-15.64642096	-4.043568889	-9.844994925	11.60285207	3.436285559	-1.5679214	8.319237618	3.375658109	9.887159018	1.684760503	-2.106182381	5.512605616	1.703211617	7.618787997	26.84523098	-3.307417153
IL	CE	45	MARSHALL	17123	2012	3026.25	3225.535	-626.065	-4.969697474	6.044407149	0.537354838	11.01410462	1.844412232	-8.086141883	4.334980695	-1.875580594	12.42112258	5.897083151	-11.4759177	-0.093029182	-5.784473441	11.38288852	8.155974617	-4.584931382	3.221369228	-0.681781077	7.80630061	5.486332011	-2.117694308	8.467435272	3.174870482	10.58512958	4.302237145	-6.465848331	1.574426646	-2.445710843	8.040274977	2.152761651	-4.958635089	4.757230657	-0.100702216	9.715865746	9.846377087	-3.972649801	6.213199711	1.120274955	10.18584951	9.866705016	-2.035509671
IL	CE	54	MARSHALL	17123	2013	3631.5	3790.928	-60.672	-11.05975808	0.033669345	-5.513044367	11.09342743	1.348702876	-4.392286805	6.239103263	0.923408229	10.63139007	29.38023355	-9.65111291	1.70570374	-3.972704585	11.35681665	0.847798531	-11.42117937	-0.668165881	-6.044672626	10.75301349	7.90360376	-7.922003868	2.79972425	-2.561139809	10.72172812	45.92328362	-4.029764609	4.099134755	0.034685073	8.128899364	26.47859093	-6.391754566	3.452283822	-1.469735372	9.844038388	1.830440419	-9.997178969	0.814501887	-4.591338541	10.81168086	12.8549086	-5.361249275
IL	CE	60.5	MARSHALL	17123	2014	4068.625	4188.196	336.596	-18.40637937	-7.256357332	-12.83136835	11.15002204	13.78694045	-7.530010052	1.011031578	-3.259489237	8.54104163	22.56462693	-12.60431847	-0.147681825	-6.376000148	12.45663665	6.529890021	-18.69568172	-5.421001976	-12.05834185	13.27467974	3.167431362	-16.04459824	-4.26195972	-10.15327898	11.78263852	11.18624594	-21.00971109	-9.228309023	-15.11901006	11.78140207	7.957357338	-14.81542932	-2.544932562	-8.680180941	12.27049676	11.05743953	-6.055720974	2.923747101	-1.565986937	8.979468075	27.49688279	-16.97892837
IL	CE	60.1	MARSHALL	17123	2015	4041.725	4121.439	269.839	-12.63716265	-3.661706121	-8.149434386	8.975456529	19.65835708	-17.49508433	-5.801325545	-11.64820494	11.69375879	3.614450563	-5.158895705	3.94809973	-0.605397988	9.106995435	1.518808304	-3.938503631	2.477429861	-0.730536885	6.415933492	4.242884907	-8.967693139	0.854592349	-4.056550395	9.822285488	33.58496135	-10.5576846	0.46540042	-5.04614209	11.02308502	2.747574241	-14.8046834	-5.105021412	-9.954852406	9.699661988	0.966422847	-16.49355545	-5.354861738	-10.92420859	11.13869371	1.379851403	-14.74875036
IL	CE	63.3	MARSHALL	17123	2016	4256.925	4296.782	445.182	-6.233498318	1.870730627	-2.181383845	8.104228945	1.586963412	-10.87522133	-0.397195931	-5.636208631	10.4780254	9.829663086	-13.89656477	-3.789818681	-8.843191726	10.10674609	7.154825745	-6.783178043	1.441646593	-2.670765725	8.224824636	2.384783406	-3.108833613	6.774101785	1.832634086	9.882935398	15.9547803	-8.48661159	0.514079015	-3.986266287	9.000690605	2.108074503	-9.340200581	-0.996223345	-5.168211963	8.343977236	5.287610807	-0.649895819	10.21963182	4.784867999	10.86952764	2.004892594	-4.13364951
IL	CE	60.1	MARSHALL	17123	2017	4041.725	4041.725	190.125	-11.34121248	-1.754051974	-6.547632227	9.587160506	5.435355519	-8.897812152	1.917124178	-3.490343987	10.81493633	7.977506564	-0.535386908	5.39168049	2.428146791	5.927067398	31.53583664	-0.932395841	4.484829245	1.776216702	5.417225086	1.964595295	-7.449933055	1.892078026	-2.778927515	9.342011081	1.665289691	-6.643253998	5.750097657	-0.446578171	12.39335166	8.607433075	-2.0374657	11.71010396	4.836319132	13.74756966	3.490684779	3.395967108	17.51588494	10.45592602	14.11991783	4.671114512	-2.700011458
IL	CE	40	MASON	17125	1990	2690	3651.74	145.54	-4.150955817	5.383210232	0.616127208	9.534166049	7.679106328	-4.182377642	6.375050116	1.096336237	10.55742776	1.441732259	-0.273525777	9.047955185	4.387214704	9.321480962	13.60165369	-3.172935544	9.334402976	3.080733716	12.50733852	26.78607608	-3.785245428	7.160734139	1.687744355	10.94597957	24.04171148	-1.472229369	11.14797663	4.837873632	12.620206	2.700870745	-4.06600674	6.807569048	1.370781154	10.87357579	32.46319275	-6.78646661	4.795177125	-0.995644743	11.58164373	53.31415427	-5.52122332
IL	CE	36	MASON	17125	1991	2421	3347.12	-159.08	-12.26571579	-3.222151267	-7.743933529	9.043564523	14.77808519	-5.298386182	0.382417514	-2.457984334	5.680803696	8.055538339	-6.524690093	1.784509237	-2.370090428	8.30919933	3.552963655	-13.54509373	-2.497257757	-8.021175744	11.04783597	3.09152722	-6.722420946	3.653777159	-1.534321894	10.3761981	2.778369726	-2.225626881	5.59284786	1.683610489	7.818474741	0.809055409	-7.948757996	2.948472815	-2.500142591	10.89723081	11.84704919	-3.215771974	7.38267348	2.083450753	10.59844545	1.74238905	-2.85777798
IL	CE	42.5	MASON	17125	1992	2858.125	3748.625	242.425	-0.019035813	4.601817576	2.291390882	4.620853389	2.828235455	-2.403441002	5.584388998	1.590473998	7.98783	11.59760743	-12.80436747	0.235160008	-6.284603731	13.03952748	3.951432973	-5.231127454	4.255323938	-0.487901758	9.486451392	5.02966521	-2.207030963	9.16208324	3.477526139	11.3691142	0.817547521	-6.711089489	3.042120883	-1.834484303	9.753210372	1.588443454	-1.210345384	5.004817513	1.897236065	6.215162897	25.45279144	0.451651067	9.898827416	5.175239241	9.447176349	6.081137146	0.996071825
IL	CE	40.5	MASON	17125	1993	2723.625	3578.505	72.305	-8.083738378	1.127980364	-3.477879007	9.211718742	56.7554616	-6.795045065	-1.620174941	-4.207610003	5.174870124	16.9766384	-8.860527876	-0.49891127	-4.679719573	8.361616606	18.27596379	-3.958154543	5.112847587	0.577346522	9.07100213	0.707427427	-6.894708141	6.23147396	-0.33161709	13.1261821	0.727529301	-1.684150213	7.523681573	2.91976568	9.207831786	2.839338699	-10.49831902	-3.033704668	-6.766011844	7.464614352	23.90140341	-12.221655	-3.441452124	-7.831553562	8.780202876	12.90558581	-7.073159426
IL	CE	44	MASON	17125	1994	2959	3778.26	272.06	-6.571949122	0.866112345	-2.852918389	7.438061467	4.993466581	-11.43076941	-2.703700656	-7.067235033	8.727068754	6.898828804	-23.93993927	-12.87653887	-18.40823907	11.0634004	5.587793959	-3.063957824	4.277807446	0.606924811	7.34176527	10.45930935	-13.38535208	-3.174859939	-8.28010601	10.21049214	3.23960849	-11.78595587	-2.133287817	-6.959621844	9.652668053	1.679818081	-3.763906184	9.431119878	2.833606847	13.19502606	1.685017989	-4.041977978	5.079208762	0.518615392	9.12118674	32.37630759	-8.627658545
IL	CE	38.5	MASON	17125	1995	2589.125	3372.765	-133.435	-14.31455864	-4.577020922	-9.445789781	9.737537718	6.947010605	-4.646791108	2.310704806	-1.168043151	6.957495914	46.6717114	-4.167477039	1.771962778	-1.197757131	5.939439817	25.32311304	-10.48517158	-1.584262612	-6.034717096	8.900908968	10.03244325	-5.528388754	2.257858258	-1.635265248	7.786247012	7.001534473	-14.32392559	-3.453938742	-8.888932166	10.86998685	2.073439332	-10.37596973	1.685593994	-4.345187868	12.06156372	2.222753598	-2.07143615	11.83740721	4.88298553	13.90884336	1.2291353	-6.083616032
IL	CE	37.5	MASON	17125	1996	2521.875	3269.895	-236.305	-11.44423847	-3.303598424	-7.373918447	8.140640046	8.275320812	-8.154565143	1.990295573	-3.082134785	10.14486072	4.360451571	-9.041112295	3.728957699	-2.656077298	12.77006999	22.78095672	-9.596755715	1.771422364	-3.912666676	11.36817808	10.21262243	-23.29723502	-12.57221916	-17.93472709	10.72501586	2.680060381	-5.446271556	7.385266181	0.969497312	12.83153774	1.861478236	-7.450450363	2.118914754	-2.665767804	9.569365117	3.301590303	0.001357735	13.67005175	6.835704745	13.66869402	2.23300515	-7.334280275
IL	CE	41.5	MASON	17125	1997	2790.875	3503.275	-2.925	-3.108248312	9.048605776	2.970178732	12.15685409	1.303508273	-18.17818158	-9.319337702	-13.74875964	8.858843878	9.554750388	-14.75802751	-2.709831511	-8.733929511	12.048196	10.25799434	-14.05265008	-1.76647507	-7.909562575	12.28617501	22.12922896	-7.274356482	1.962401421	-2.65597753	9.236757903	3.983076124	-3.84659114	-0.031406238	-1.938998689	3.815184902	0.894993212	-6.225130116	3.688005559	-1.268562279	9.913135675	2.26709021	-2.620573756	7.837182707	2.608304476	10.45775646	58.03674563	-0.844047844
IL	CE	46	MASON	17125	1998	3093.5	3770.28	264.08	2.48873223	11.45390453	6.971318378	8.965172296	29.09181638	-9.742363021	-1.967604207	-5.854983614	7.774758814	28.97290062	-9.009959883	-1.805640667	-5.407800275	7.204319216	8.332824774	-3.539482407	3.205639295	-0.166921556	6.745121702	2.355065686	-2.778431238	6.036715601	1.629142182	8.815146839	2.712173248	-2.138985047	5.491471927	1.67624344	7.630456974	28.99723849	0.352584176	7.457932245	3.905258211	7.105348069	22.91024738	2.259798839	10.00285562	6.131327232	7.743056785	3.844629134	0.41560404
IL	CE	44	MASON	17125	1999	2959	3600.16	93.96	-19.91265745	-7.393739761	-13.65319861	12.51891769	14.35676008	-14.20882059	-5.325158737	-9.766989664	8.883661853	3.191143105	-5.246001552	2.980942647	-1.132529453	8.226944199	14.76883124	-1.963598027	5.544415442	1.790408708	7.508013469	27.44355151	-1.244588609	6.733819214	2.744615302	7.978407823	11.30560839	-0.501529782	11.5829444	5.540707308	12.08447418	18.28519355	-4.364549355	7.372553293	1.504001969	11.73710265	12.80870922	-5.266835063	1.728864412	-1.768985326	6.995699475	5.529843716	-2.168225077
IL	CE	44	MASON	17125	2000	2959	3564.54	58.34	-4.706550186	6.991995815	1.142722815	11.698546	3.634074601	-3.73360445	5.751547611	1.00897158	9.485152061	5.523552464	-8.84050313	1.296389981	-3.772056575	10.13689311	6.911885242	-15.43525216	-3.588753297	-9.512002729	11.84649886	1.476082459	-10.31984888	-0.79722859	-5.558538735	9.52262029	6.141671581	-5.689646404	5.908882031	0.109617813	11.59852843	1.278633289	-3.797039616	3.983424768	0.093192576	7.780464384	24.62348318	2.493055063	11.80994456	7.151499813	9.316889501	7.277098823	1.146840675
IL	CE	43	MASON	17125	2001	2891.75	3461.67	-44.53	-12.5596814	-1.608277068	-7.083979234	10.95140433	0.675685189	-6.883910517	0.688711067	-3.097599725	7.572621584	9.532849982	-7.617559062	-0.12699886	-3.872278961	7.490560202	0.70635814	-9.520529058	0.701641382	-4.409443838	10.22217044	6.862990874	-7.675805769	1.525745405	-3.075030182	9.201551174	57.99669256	-5.474353793	5.903273321	0.214459764	11.37762711	20.76073281	-6.533485318	1.905909466	-2.313787926	8.439394784	7.372561166	-5.725728753	5.14287386	-0.291427447	10.86860261	47.81911903	-5.389388006
IL	CE	47	MASON	17125	2002	3160.75	3695.05	188.85	-10.74019434	0.23069427	-5.254750035	10.97088861	2.277661437	-3.033804526	7.608166654	2.287181064	10.64197118	0.638693113	-6.204485596	3.256493387	-1.473996104	9.460978983	1.240207038	-1.487846113	12.98611155	5.74913272	14.47395767	1.091982411	-4.743860247	4.032839606	-0.355510321	8.776699853	64.11511182	-4.502718011	6.368256709	0.932769349	10.87097472	6.619666065	-3.405148251	8.022886437	2.308869093	11.42803469	1.133138985	-0.472129516	10.4038762	4.965873344	10.87600572	20.77792637	-11.72161179
IL	CE	42	MASON	17125	2003	2824.5	3323.18	-183.02	-5.665506521	2.128753364	-1.768376579	7.794259885	8.663791931	-8.70281335	3.056639485	-2.823086933	11.75945283	0.642446708	-14.67594849	-3.352148746	-9.014048618	11.32379974	4.524945117	-17.01660876	-5.777278579	-11.39694367	11.23933018	2.22275681	-4.005477102	4.802348414	0.398435656	8.807825516	9.275391624	-13.02202144	-1.14856576	-7.0852936	11.87345568	3.220771796	-8.892369094	1.178564621	-3.856902236	10.07093372	21.45507066	-7.82735516	1.685373302	-3.070990929	9.512728462	1.776868892	-8.012963882
IL	CE	49	MASON	17125	2004	3295.25	3758.31	252.11	-6.748137614	5.076917029	-0.835610292	11.82505464	10.22142375	-6.355363284	3.629533473	-1.362914906	9.984896757	0.756259004	-8.837635777	0.590727673	-4.123454052	9.42836345	5.193661914	-11.64093307	-2.032442671	-6.836687871	9.608490399	4.616511631	-17.09795453	-7.00311491	-12.05053472	10.09483962	10.13746461	-8.343634505	-1.010951921	-4.677293213	7.332682584	3.905569179	-9.618126294	1.462535824	-4.077795235	11.08066212	0.944425907	-1.232362138	8.753006922	3.760322392	9.98536906	1.825274161	0.245377477
IL	CE	39	MASON	17125	2005	2622.75	3050.19	-456.01	-2.121157838	5.767028922	1.822935542	7.88818676	71.7785781	-4.717626737	3.988515873	-0.364555432	8.70614261	46.62273807	-12.41918427	-3.956607332	-8.187895801	8.462576938	1.368192579	-8.553555304	2.341432018	-3.106061643	10.89498732	1.529887642	-5.313769666	4.1180798	-0.597844933	9.431849466	6.495602718	-2.69141525	6.203436619	1.756010685	8.894851869	13.71706884	-1.074173089	8.570190085	3.748008498	9.644363174	22.32100825	-2.875288368	5.522744185	1.323727908	8.398032553	4.664784148	-5.202141056
IL	CE	47	MASON	17125	2006	3160.75	3552.57	46.37	0.44823044	6.968734583	3.708482511	6.520504143	19.551586	-0.563581377	8.795965425	4.116192024	9.359546802	15.57924366	-1.872589341	7.783899217	2.955654938	9.656488558	11.54475546	-2.667942074	6.312056428	1.822057177	8.979998502	6.283453143	-1.438245844	7.838988379	3.200371268	9.277234223	19.32091589	-7.552969103	2.368478633	-2.592245235	9.921447736	1.863842721	-8.86201463	4.819639117	-2.021187757	13.68165375	6.746591966	-8.261382643	5.166917685	-1.547232479	13.42830033	0.793810415	-4.414448351
IL	CE	37	MASON	17125	2007	2488.25	2844.45	-661.75	-0.381722169	8.539710711	4.078994271	8.92143288	18.29774824	-2.936352968	5.815900479	1.439773755	8.752253447	25.71653454	-8.766933591	-0.926312209	-4.8466229	7.840621382	13.4602001	-8.610218667	0.98247448	-3.813872094	9.592693147	2.162407697	-14.89635796	-5.611424801	-10.25389138	9.284933159	1.013640473	-16.07956053	-7.386871693	-11.73321611	8.692688837	5.208027801	-13.48917773	-3.438524592	-8.463851161	10.05065314	26.11208344	-3.427860286	6.628988938	1.600564326	10.05684922	33.80469906	-4.178276364
IL	CE	49	MASON	17125	2008	3295.25	3615.83	109.63	-6.41242896	3.712169043	-1.350129959	10.124598	16.26310872	-1.905054741	6.389240983	2.242093121	8.294295724	57.08966985	-13.34667432	-2.023467578	-7.685070949	11.32320674	1.468122141	-12.42157669	0.587137424	-5.917219633	13.00871411	1.805518337	-9.357056085	2.423120081	-3.466968002	11.78017617	80.81951432	-6.675984183	1.436149577	-2.619917303	8.11213376	32.0351644	-10.39617207	1.601708343	-4.397231864	11.99788041	34.00465613	-11.81624659	-2.707534867	-7.261890729	9.108711723	3.615311525	-4.867536971
IL	CE	46	MASON	17125	2009	3093.5	3378.46	-127.74	-6.65560506	1.907551989	-2.374026536	8.563157049	0.983062445	-10.62941652	0.487470201	-5.070973159	11.11688672	20.36083133	-17.23533405	-5.872510181	-11.55392212	11.36282387	1.403016017	-12.73199475	-4.078794655	-8.405394703	8.653200095	4.45915057	-12.07826535	0.135877918	-5.971193716	12.21414327	0.870133886	-1.958498108	12.18177083	5.111636362	14.14026894	12.45555397	-5.247120605	4.53218756	-0.357466523	9.779308165	22.33250847	-8.874090059	2.494600246	-3.189744906	11.36869031	1.349217005	-6.130489511
IL	CE	48.7	MASON	17125	2010	3275.075	3524.415	18.215	-19.23960302	-10.20176298	-14.720683	9.03784004	7.042469717	-14.82467365	-4.35594916	-9.590311405	10.46872449	2.186581395	-2.552062256	1.244035674	-0.654013291	3.79609793	7.824349432	-5.281468387	1.170743848	-2.055362269	6.452212235	25.94523805	-10.57799455	-1.402153802	-5.990074176	9.175840748	1.173236601	-9.462809416	-1.305675454	-5.384242435	8.157133962	18.78196717	-11.6980671	-1.164941448	-6.431504274	10.53312565	2.966788004	-7.181048446	1.177055531	-3.001996458	8.358103977	28.38705274	-7.231468557
IL	CE	44.3	MASON	17125	2011	2979.175	3192.895	-313.305	-8.068052227	1.516858155	-3.275597036	9.584910382	15.73484145	-13.71821291	-4.429838194	-9.074025552	9.288374716	6.96146121	-11.85509317	-2.701419873	-7.278256522	9.153673297	7.632307665	-10.48229175	-3.167391328	-6.824841539	7.314900422	2.660940967	-11.21782546	-3.161200347	-7.189512904	8.056625113	33.05833401	-14.26379224	-3.605859612	-8.934825926	10.65793263	1.748990106	-0.951148434	10.10583109	4.577341328	11.05697952	0.999348414	-1.309085431	7.303202553	2.997058561	8.612287984	16.29724157	-2.077608985
IL	CE	36.8	MASON	17125	2012	2474.8	2652.9	-853.3	-4.015089414	7.448952817	1.716931701	11.46404223	0.944646587	-8.075466411	4.432317432	-1.82157449	12.50778384	4.224341789	-9.548057329	1.641957337	-3.953049996	11.19001467	8.980311159	-3.393410893	3.721903129	0.164246118	7.115314022	6.71444049	-0.963594226	11.09334461	5.064875193	12.05693884	7.181798149	-5.631566021	2.451984356	-1.589790833	8.083550377	6.574555288	-4.519470125	4.760370325	0.1204501	9.27984045	3.801461179	-2.768407785	7.873081328	2.552336771	10.64148911	3.962900736	-2.076569666
IL	CE	50.4	MASON	17125	2013	3389.4	3531.88	25.68	-10.75088388	0.28397244	-5.23345572	11.03485632	4.128172352	-3.270581175	7.203481818	1.966450322	10.47406299	24.8088196	-8.846541925	2.400386372	-3.223077777	11.2469283	0.645315457	-10.29565409	0.43757644	-4.929038825	10.73323053	8.766470224	-6.371347228	3.578086664	-1.396630282	9.949433892	43.64911485	-2.871214474	5.611090164	1.369937845	8.482304638	23.09935457	-5.837224986	4.721844196	-0.557690395	10.55906918	1.959612141	-9.617001155	0.599900747	-4.508550204	10.2169019	19.53570206	-4.71919491
IL	CE	53.2	MASON	17125	2014	3577.7	3684.56	178.36	-17.59722768	-6.625356796	-12.11129224	10.97187088	15.9259629	-6.956534222	2.244969844	-2.355782189	9.201504066	16.60550635	-10.82364104	1.051846268	-4.885897386	11.87548731	5.885864693	-17.02152064	-4.093817813	-10.55766923	12.92770283	0.777157739	-14.27100915	-3.560616822	-8.915812986	10.71039233	17.39953969	-19.57145061	-9.455947693	-14.51369915	10.11550292	9.744244624	-14.40771905	-1.455390263	-7.931554657	12.95232879	22.73368551	-4.685855404	4.448470078	-0.118692663	9.134325482	16.84983516	-15.47207206
IL	CE	51.4	MASON	17125	2015	3456.65	3527.89	21.69	-11.4418907	-2.881821627	-7.161856164	8.560069073	23.92024158	-16.27713188	-4.672399453	-10.47476567	11.60473243	5.05823313	-5.007913819	6.038517208	0.515301695	11.04643103	0.878283516	-4.01863635	3.502469634	-0.258083358	7.521105984	5.258167645	-8.150363945	1.597071721	-3.276646112	9.747435666	26.64708019	-7.811904609	2.660244378	-2.575830115	10.47214899	3.697454741	-13.83397529	-4.074857483	-8.954416387	9.759117807	1.270524121	-16.26183668	-4.163425269	-10.21263097	12.09841141	6.842193133	-14.03538234
IL	CE	59.2	MASON	17125	2016	3981.2	4016.82	510.62	-5.102993444	2.546699258	-1.278147093	7.649692702	1.179359399	-10.33939594	0.896683007	-4.721356467	11.23607895	11.46705779	-12.46038396	-3.565814949	-8.013099455	8.894569011	7.424609844	-5.878034359	1.729232566	-2.074400896	7.607266925	0.787476524	-1.737605619	8.332538675	3.297466528	10.07014429	7.860011173	-7.419785148	0.761868885	-3.328958132	8.181654033	2.263388325	-7.949295557	-0.375001979	-4.162148768	7.574293578	6.827884732	-0.086820617	11.71455157	5.813865477	11.80137219	2.477294745	-3.421326001
IL	CE	62.1	MASON	17125	2017	4176.225	4176.225	670.025	-11.72843337	-1.696456652	-6.712445011	10.03197672	10.90026282	-8.745429765	3.087944329	-2.828742718	11.83337409	3.936296083	0.591002538	6.98107392	3.786038229	6.390071382	18.62944727	-0.998851983	5.139161457	2.070154737	6.13801344	0.867887729	-6.308238916	2.964003743	-1.672117586	9.272242659	0.862998505	-5.744288943	7.419344503	0.83752778	13.16363345	8.828497812	-1.569426969	13.45335108	5.941962055	15.02277805	0.925760455	3.713628773	17.64610099	10.67986488	13.93247221	5.254398141	-2.032629445
IL	CE	42.5	MENARD	17129	1990	2858.125	3917.065	83.565	-4.038677722	5.667901476	0.814611877	9.706579198	6.914664089	-3.786184246	6.371594246	1.292705	10.15777849	1.874641861	0.188042234	9.12898628	4.658514257	8.940944046	13.79763138	-3.049540303	9.734673276	3.342566486	12.78421358	22.47888012	-2.931138033	7.408822793	2.23884238	10.33996083	24.59775448	-1.232238223	10.74144014	4.754600958	11.97367836	2.64657927	-3.444903519	7.037987246	1.796541863	10.48289076	30.32710709	-6.265759491	5.111242725	-0.577258383	11.37700222	59.53803905	-5.322743439
IL	CE	47	MENARD	17129	1991	3160.75	4180.47	346.97	-11.45597723	-3.115198161	-7.285587696	8.340779069	10.41199896	-4.583027852	0.450545433	-2.06624121	5.033573285	9.720850371	-5.819185619	1.7682203	-2.025482659	7.587405919	4.583853749	-12.93054534	-2.173305386	-7.551925363	10.75723995	4.25921889	-6.189742402	3.768103479	-1.210819462	9.957845881	3.559221826	-2.125840202	5.789614827	1.831887313	7.915455029	0.986876685	-7.375445721	3.349702622	-2.012871549	10.72514834	13.10036067	-2.946073331	7.710529668	2.382228169	10.656603	1.131848947	-2.472664429
IL	CE	45.5	MENARD	17129	1992	3059.875	4040.375	206.875	0.203399967	4.57265022	2.388025094	4.369250252	2.637205736	-2.258735747	5.38873226	1.564998256	7.647468007	14.04537107	-12.4019945	0.33574246	-6.03312602	12.73773696	3.367070594	-4.562908437	4.363524412	-0.099692012	8.926432849	3.84026764	-1.950617773	9.341477457	3.695429842	11.29209523	0.963208513	-6.236378114	3.163994239	-1.536191937	9.400372353	1.862406346	-0.892725252	5.327411077	2.217342912	6.220136329	25.84403709	1.193456258	10.18132963	5.687392942	8.987873368	4.147912431	1.266181409
IL	CE	45.5	MENARD	17129	1993	3059.875	4001.155	167.655	-7.54189938	1.580651691	-2.980623844	9.122551071	58.58159821	-6.392948216	-1.600263899	-3.996606058	4.792684317	15.90804548	-8.580238485	-0.312695125	-4.446466805	8.26754336	19.01526039	-3.380334184	5.668707539	1.144186677	9.049041723	0.93663751	-6.612716823	6.560406448	-0.026155187	13.17312327	0.901677413	-1.110163391	8.493356393	3.691596501	9.603519784	3.95553582	-10.05746968	-2.989055208	-6.523262444	7.068414472	20.77136056	-11.67600828	-3.060339414	-7.368173847	8.615668866	11.90850588	-6.956718551
IL	CE	47.5	MENARD	17129	1994	3194.375	4096.435	262.935	-5.857720154	0.926171947	-2.465774103	6.783892101	3.580123824	-10.41657478	-2.104645282	-6.260610031	8.311929498	6.660284572	-23.63299234	-12.49782047	-18.06540641	11.13517187	6.086000707	-2.691518962	4.633870058	0.971175548	7.32538902	13.2131001	-12.27252627	-2.707358522	-7.489942396	9.565167748	3.213287288	-10.77051889	-1.48833178	-6.129425335	9.28218711	1.968041051	-3.30005391	9.869886679	3.284916384	13.16994059	2.041057932	-3.584487038	5.233924933	0.824718947	8.818411971	25.09100407	-8.118527798
IL	CE	40.5	MENARD	17129	1995	2723.625	3586.465	-247.035	-13.84788601	-4.178481004	-9.013183507	9.669405006	7.430288621	-4.258084175	2.895210813	-0.681436681	7.153294988	49.67186144	-3.752058569	1.821884846	-0.965086862	5.573943415	25.48433682	-9.732266867	-1.187115276	-5.459691072	8.545151591	9.677825682	-5.363404791	2.485955197	-1.438724797	7.849359988	8.424159643	-14.27610844	-3.573039439	-8.92457394	10.703069	1.985843198	-9.886183742	2.074692779	-3.905745482	11.96087652	2.244081378	-1.907473591	12.27099223	5.181759318	14.17846582	1.560926372	-5.632941235
IL	CE	42	MENARD	17129	1996	2824.5	3648.12	-185.38	-11.31656238	-3.480138964	-7.398350672	7.836423416	8.850839948	-8.143265804	1.855488676	-3.143888564	9.99875448	4.29501729	-8.885499274	3.777183078	-2.554158098	12.66268235	20.14476345	-9.05927748	2.013479025	-3.522899228	11.0727565	8.941079958	-22.5970938	-11.99742693	-17.29726037	10.59966687	3.51283596	-5.246335507	7.748794004	1.251229248	12.99512951	1.836000867	-7.188533711	2.020928496	-2.583802608	9.209462207	3.628226834	0.319551746	14.16188742	7.240719584	13.84233568	2.154952124	-7.000348926
IL	CE	44	MENARD	17129	1997	2959	3743.4	-90.1	-2.314440283	9.235186506	3.460373111	11.54962679	2.063191988	-18.02513456	-9.458198261	-13.74166641	8.566936299	10.66190824	-14.48271605	-2.509147105	-8.495931578	11.97356895	11.22346614	-13.28134897	-1.64581484	-7.463581905	11.63553413	21.74330641	-7.02025859	2.178444774	-2.420906908	9.198703364	4.973974972	-3.435670971	-0.014172558	-1.724921765	3.421498413	1.108796802	-5.510490115	4.155523207	-0.677483454	9.666013322	1.871178367	-2.34707037	8.410294714	3.031612172	10.75736508	37.76876733	-0.455729979
IL	CE	47.5	MENARD	17129	1998	3194.375	3939.555	106.055	3.236865289	11.69253679	7.464701039	8.4556715	27.32355777	-9.010396712	-1.574153146	-5.292274929	7.436243566	25.16321495	-8.239326852	-1.680544151	-4.959935502	6.558782701	6.745924419	-3.115313742	3.399023037	0.141854648	6.514336779	3.233964548	-2.527106973	6.26655343	1.869723229	8.793660403	1.561741393	-1.779622911	5.844465346	2.032421217	7.624088257	26.99423914	0.463829232	7.431055492	3.947442362	6.96722626	24.26679063	2.362208206	10.00663575	6.184421977	7.644427542	3.606015163	0.601483878
IL	CE	49	MENARD	17129	1999	3295.25	4001.21	167.71	-19.35493024	-7.238622502	-13.29677637	12.11630774	13.31685967	-13.63675378	-4.490164391	-9.063459086	9.146589389	4.390125066	-4.847484544	3.23046785	-0.808508347	8.077952394	10.47024051	-1.395397407	6.105781368	2.35519198	7.501178775	20.23442225	-0.900889011	7.02974217	3.06442658	7.930631181	12.907383	-0.086445624	11.75710694	5.835330657	11.84355256	25.81576236	-3.971721518	7.299425469	1.663851975	11.27114699	11.4294654	-4.926096772	1.76901836	-1.578539206	6.695115132	5.925013966	-1.691106499
IL	CE	43	MENARD	17129	2000	2891.75	3558.49	-275.01	-4.079842787	7.323043324	1.621600268	11.40288611	3.845681906	-3.23501443	6.098328318	1.431656944	9.333342748	4.29167136	-8.376758403	1.593219015	-3.391769694	9.969977418	4.515531597	-14.69981743	-3.458752968	-9.079285199	11.24106446	1.596502972	-9.747054795	-0.710407214	-5.228731005	9.036647581	5.96952233	-4.709001566	6.517250818	0.904124626	11.22625238	1.616484556	-3.281344874	4.039316572	0.378985849	7.320661446	24.77160837	3.295308109	12.75960782	8.027457964	9.464299711	5.010632361	1.754545297
IL	CE	48	MENARD	17129	2001	3228	3855.52	22.02	-12.26556881	-1.633840108	-6.949704459	10.6317287	0.952412316	-6.72438896	0.673536283	-3.025426338	7.397925243	7.971086794	-7.060473022	0.055791115	-3.502340953	7.116264137	0.885982418	-8.726068912	0.944797495	-3.890635709	9.670866407	9.085900046	-7.159674443	1.87902409	-2.640325177	9.038698533	46.9538941	-4.861445566	6.449465295	0.794009864	11.31091086	16.37290055	-5.820841791	2.145713232	-1.83756428	7.966555023	9.729703815	-5.05031766	5.557514343	0.253598342	10.607832	47.09444993	-4.712555709
IL	CE	48	MENARD	17129	2002	3228	3816.3	-17.2	-10.18133871	0.448435222	-4.866451744	10.62977393	1.941175826	-2.723740803	7.627242449	2.451750823	10.35098325	0.882709628	-5.679386543	3.312930823	-1.18322786	8.992317366	1.748166554	-1.531596694	12.96283951	5.715621406	14.4944362	2.094786659	-3.735895051	4.360710575	0.312407762	8.096605626	60.05215919	-3.976521669	6.777155624	1.400316978	10.75367729	6.74249876	-3.016928143	8.143425983	2.56324892	11.16035413	1.116263541	-0.194521226	10.23092635	5.018202563	10.42544758	23.29728632	-11.26501706
IL	CE	44	MENARD	17129	2003	2959	3508.08	-325.42	-5.37253984	1.851386857	-1.760576491	7.223926697	6.728129708	-8.053159079	3.044706285	-2.504226397	11.09786536	0.90189104	-14.03457778	-3.31968432	-8.67713105	10.71489346	4.137700517	-16.77514751	-5.679278442	-11.22721298	11.09586907	2.393958474	-3.328986979	5.038441234	0.854727128	8.367428213	9.486565397	-12.35476241	-0.86749727	-6.61112984	11.48726514	3.620361317	-8.284613512	1.116420355	-3.584096578	9.401033867	21.71385956	-7.374829192	1.574392286	-2.900218453	8.949221478	2.269039735	-7.383804747
IL	CE	52	MENARD	17129	2004	3497	4006.86	173.36	-5.901340354	5.471141022	-0.215099666	11.37248138	15.65373946	-6.018732941	4.00356113	-1.007585906	10.02229407	0.970652903	-8.431042888	0.689136376	-3.870953256	9.120179264	7.053966351	-11.38913094	-1.81014497	-6.599637955	9.57898597	5.16259145	-16.32151379	-6.817700494	-11.56960714	9.503813296	9.432165614	-7.925420731	-0.861275257	-4.393347994	7.064145474	3.715774327	-8.813411074	1.811963747	-3.500723663	10.62537482	1.046941601	-0.944553714	8.785465806	3.920456046	9.73001952	1.852158352	0.557730369
IL	CE	46	MENARD	17129	2005	3093.5	3564.14	-269.36	-1.314975526	5.905992454	2.295508464	7.22096798	70.90929699	-4.229432597	4.348002832	0.059285117	8.577435429	53.49110547	-12.33607246	-3.980978822	-8.158525641	8.355093638	1.264205551	-8.17434446	2.333173507	-2.920585477	10.50751797	1.464680595	-5.684302799	3.661518806	-1.011391997	9.345821605	6.607743708	-2.367938563	5.964152349	1.798106893	8.332090912	13.9358173	-0.51568069	8.820129293	4.152224302	9.335809983	21.45467487	-2.700058206	5.626490157	1.463215975	8.326548363	4.046173614	-4.681523044
IL	CE	49	MENARD	17129	2006	3295.25	3726.67	-106.83	0.522999146	7.095156729	3.809077938	6.572157583	16.3743771	-0.343255546	8.91547662	4.286110537	9.258732166	13.95472963	-1.548342963	8.03111337	3.241385204	9.579456333	8.540494846	-2.6523022	6.435448799	1.8915733	9.087750999	9.064158472	-1.341724392	7.60112318	3.129699394	8.942847572	14.22894687	-7.089377822	2.348336656	-2.370520583	9.437714478	3.264842867	-8.335987504	4.864053021	-1.735967242	13.20004052	6.037772248	-7.937760199	5.489516859	-1.22412167	13.42727706	0.928831166	-4.015689941
IL	CE	46	MENARD	17129	2007	3093.5	3485.7	-347.8	-0.143004543	8.18738541	4.022190433	8.330389953	14.59995577	-2.494046781	5.856718122	1.681335671	8.350764903	28.4486848	-8.180826743	-0.713592822	-4.447209783	7.467233921	13.67814606	-7.980559872	1.041976985	-3.469291444	9.022536857	2.675735475	-14.37684425	-5.248540066	-9.812692158	9.128304184	1.12992504	-15.37564564	-6.674462239	-11.02505394	8.701183401	4.151426228	-13.09444085	-3.354231123	-8.224335987	9.740209727	25.31174333	-3.374842933	6.46330695	1.544232009	9.838149883	30.69056682	-3.85590254
IL	CE	48	MENARD	17129	2008	3228	3580.98	-252.52	-5.654253571	4.411787552	-0.621233009	10.06604112	21.60325923	-2.117258639	6.297641442	2.090191402	8.414900081	57.29729462	-12.48103907	-1.685289041	-7.083164056	10.79575003	1.348831684	-11.360493	1.481065615	-4.939713692	12.84155862	1.626739818	-9.360272155	2.674279952	-3.342996101	12.03455211	57.89617648	-6.11809013	1.630364693	-2.243862719	7.748454823	37.96195516	-9.087935394	1.982605572	-3.552664911	11.07054097	30.70578972	-10.84853141	-2.40280563	-6.62566852	8.44572578	5.741984135	-4.404059834
IL	CE	50	MENARD	17129	2009	3362.5	3676.26	-157.24	-6.144672751	2.597593204	-1.773539773	8.742265955	1.253355748	-9.920683168	1.196993437	-4.361844865	11.11767661	11.39897844	-16.13256177	-5.208273602	-10.67041769	10.92428817	1.909188085	-12.04252052	-3.831035056	-7.936777788	8.211485464	5.778895797	-11.26818192	0.389434498	-5.439373711	11.65761642	0.986257916	-1.123966168	12.41940726	5.647720544	13.54337342	16.09657331	-4.65413386	4.727979159	0.036922649	9.382113019	13.95154034	-8.174996867	3.202832914	-2.486081977	11.37782978	1.014683027	-5.765086656
IL	CE	54.2	MENARD	17129	2010	3644.95	3919.49	85.99	-18.43367898	-10.11884776	-14.27626337	8.31483122	7.294230037	-14.3805706	-4.080993482	-9.230782041	10.29957712	1.736006626	-1.953118124	1.617418456	-0.167849834	3.57053658	6.649199379	-5.007016868	1.558636538	-1.724190165	6.565653406	23.52724033	-9.669055352	-1.012600283	-5.340827818	8.656455069	1.250620266	-8.931126294	-1.343598624	-5.137362459	7.58752767	17.5961673	-10.65214231	-0.962436113	-5.807289212	9.689706197	4.722927064	-6.502866814	1.587186295	-2.457840259	8.090053109	27.17540647	-6.247769242
IL	CE	51.2	MENARD	17129	2011	3443.2	3678.52	-154.98	-7.539706716	1.616798944	-2.961453886	9.15650566	11.69665852	-13.13245741	-4.342117819	-8.737287615	8.790339591	7.2112796	-11.128351	-2.512803417	-6.820577209	8.615547583	8.299176577	-10.03632257	-2.817720473	-6.427021522	7.218602097	2.732065445	-11.08280033	-3.046671746	-7.064736038	8.036128584	30.43493896	-13.10451276	-3.472716709	-8.288614735	9.631796051	1.724363942	-0.249502117	10.36223973	5.056368808	10.61174185	1.03192529	-1.042011617	7.743061432	3.350524907	8.785073049	21.36642054	-1.340685911
IL	CE	41.1	MENARD	17129	2012	2763.975	2960.075	-873.425	-3.805782452	7.713796024	1.954006786	11.51957848	1.270389729	-7.947521378	4.335610009	-1.805955685	12.28313139	5.161185515	-9.055074308	2.53486694	-3.260103684	11.58994125	12.30469946	-2.933171288	4.101421967	0.58412534	7.034593255	9.295163392	-0.433843802	11.53515523	5.550655713	11.96899903	11.45522485	-5.25403872	2.588570317	-1.332734201	7.842609037	4.619940443	-4.183302293	4.974744058	0.395720882	9.158046351	4.421238831	-2.49738891	8.177576788	2.840093939	10.6749657	3.129773872	-1.777348409
IL	CE	56.4	MENARD	17129	2013	3792.9	3949.78	116.28	-10.49570743	0.383468317	-5.056119556	10.87917575	3.855838368	-2.837651697	7.458066531	2.310207417	10.29571823	25.39391502	-8.321687905	2.564924791	-2.878381557	10.8866127	0.936585583	-9.220869978	1.170850389	-4.025009794	10.39172037	6.577891949	-5.944693627	3.889189598	-1.027752015	9.833883225	40.80129506	-2.310450316	5.959203409	1.824376546	8.269653725	19.24829627	-5.373996078	5.209375832	-0.082310123	10.58337191	2.169884072	-8.926015838	0.552387655	-4.186814092	9.478403493	17.11232488	-4.122060107
IL	CE	60.2	MENARD	17129	2014	4048.45	4166.11	332.61	-17.14845207	-6.121654188	-11.63505313	11.02679788	18.84293941	-6.28717209	2.871294117	-1.707938987	9.158466207	15.27097376	-10.21209765	1.039770607	-4.586163522	11.25186826	5.783672097	-16.58912867	-3.557803652	-10.07346616	13.03132502	0.882657069	-12.69369814	-2.829278735	-7.761488438	9.864419405	19.20116162	-19.11708713	-9.326818694	-14.22195291	9.790268436	9.059819629	-13.95888541	-0.699020679	-7.328953045	13.25986473	24.27309231	-3.949249016	4.749856792	0.400303888	8.699105808	13.47938117	-14.53590446
IL	CE	60	MENARD	17129	2015	4035	4113.44	279.94	-10.7379383	-2.411056991	-6.574497646	8.326881309	19.34762722	-15.63328524	-3.898586076	-9.765935658	11.73469916	5.883677468	-4.468957579	6.626588982	1.078815702	11.09554656	1.035014049	-3.664931243	3.740234693	0.037651725	7.405165936	4.767785145	-7.570892621	1.815611093	-2.877640764	9.386503714	21.4052595	-6.7464843	3.436952948	-1.654765676	10.18343725	2.454745066	-13.4915036	-3.809847921	-8.650675761	9.681655679	2.38914854	-15.81887409	-3.699954832	-9.759414461	12.11891926	10.48882812	-13.11953441
IL	CE	63.6	MENARD	17129	2016	4277.1	4316.32	482.82	-4.410090752	3.078121322	-0.665984715	7.488212074	1.731530732	-9.845748463	1.786255408	-4.029746528	11.63200387	11.76003093	-11.9266557	-3.59266552	-7.75966061	8.33399018	8.829800078	-5.290190781	2.107679228	-1.591255777	7.397870009	0.965416545	-1.132926355	9.119079963	3.993076804	10.25200632	9.421637182	-7.17871684	0.873316814	-3.152700013	8.052033654	2.765755526	-7.153451002	0.061298303	-3.546076349	7.214749305	7.246565593	0.410220759	11.70066702	6.055443887	11.29044626	4.520871261	-2.994540567
IL	CE	63.9	MENARD	17129	2017	4297.275	4297.275	463.775	-11.40638964	-1.646888087	-6.526638864	9.759501553	14.28913047	-7.809036861	3.794272513	-2.007382174	11.60330937	4.403281657	1.421833516	8.022019807	4.721926662	6.600186291	14.63233301	-0.376617286	5.27927155	2.451327132	5.655888836	1.058920832	-5.851290536	3.213346874	-1.318971831	9.06463741	1.048781912	-4.950540752	8.246670397	1.648064822	13.19721115	6.681040875	-1.041534692	13.57179681	6.265131061	14.61333151	1.070372825	4.267206551	17.1365974	10.70190198	12.86939085	5.240265667	-1.225716176
IL	NW	45.5	MERCER	17131	1990	3059.875	3828.106	75.706	-4.840347972	4.089091299	-0.375628337	8.929439271	12.3773268	-4.485077355	4.659393383	0.087158014	9.144470738	1.767216534	-1.997960149	6.766613999	2.384326925	8.764574148	11.07050824	-5.004366267	6.8097351	0.902684416	11.81410137	11.29270197	-5.700770535	4.779668673	-0.460550931	10.48043921	3.689300903	-1.943851804	10.08523034	4.07068927	12.02908215	2.698497221	-6.083095966	4.7939075	-0.644594233	10.87700347	23.86751326	-8.206722962	2.24728582	-2.979718571	10.45400878	17.72500471	-5.63885087
IL	NW	50	MERCER	17131	1991	3362.5	4102.278	349.878	-13.89552205	-4.665865903	-9.280693977	9.229656147	12.21510805	-8.916156758	-0.791836743	-4.853996751	8.124320015	4.501050337	-9.286354176	-0.030505719	-4.658429948	9.255848457	9.527945927	-15.05621873	-3.8537329	-9.454975815	11.20248583	1.56987804	-8.060882064	2.173269348	-2.943806358	10.23415141	0.980339372	-2.725243899	4.384020748	0.829388424	7.109264647	0.72290242	-8.72754918	1.573947044	-3.576801068	10.30149622	7.307650187	-3.596016451	6.034306255	1.219144902	9.630322706	4.19903968	-4.20319418
IL	NW	43.5	MERCER	17131	1992	2925.375	3636.7	-115.7	0.009334747	3.229338051	1.619336399	3.220003304	3.467198189	-3.078995835	4.350304735	0.63565445	7.42930057	4.687346715	-14.21690719	0.757566431	-6.729670379	14.97447362	6.510960255	-7.023928791	1.204838765	-2.909545013	8.228767556	11.49087234	-2.502231797	7.54841579	2.523091997	10.05064759	0.738489894	-6.485188138	1.546637812	-2.469275163	8.03182595	2.608076383	-1.300801121	2.884761153	0.791980016	4.185562274	22.91949329	-1.076821855	7.541364987	3.232271566	8.618186842	13.8231675	0.064666441
IL	NW	43.5	MERCER	17131	1993	2925.375	3608.247	-144.153	-9.478342083	-1.254306246	-5.366324165	8.224035837	13.1293006	-7.844845198	-2.64298806	-5.243916629	5.201857138	17.74197506	-9.957772316	-1.695850274	-5.826811295	8.261922042	10.40383644	-5.414385855	2.924876364	-1.244754746	8.339262219	0.950368205	-6.772900719	3.939939634	-1.416480543	10.71284035	0.738489894	-1.831887912	2.550690539	0.359401314	4.382578451	2.731505634	-11.13487152	-4.386171831	-7.760521676	6.748699689	13.90567011	-12.77961156	-4.914428247	-8.847019904	7.865183313	13.59927057	-6.716212823
IL	NW	53	MERCER	17131	1994	3564.25	4218.669	466.269	-8.306163565	-1.124156149	-4.715159857	7.182007416	9.445344641	-14.45233486	-5.58180241	-10.01706864	8.87053245	8.30462444	-27.04171165	-14.02401182	-20.53286174	13.01769983	2.58436152	-5.107934947	1.531358636	-1.788288155	6.639293583	3.440923533	-15.4429927	-5.454276597	-10.44863465	9.988716103	2.831803264	-15.02820663	-5.112710355	-10.07045849	9.915496275	1.338078161	-4.804412571	6.826371316	1.010979372	11.63078389	7.534279449	-6.305908093	2.184626201	-2.060640946	8.490534294	43.06982185	-9.146077648
IL	NW	44.5	MERCER	17131	1995	2992.625	3618.591	-133.809	-15.87817947	-6.579163932	-11.2286717	9.299015538	7.993113817	-6.616198812	-1.219568967	-3.91788389	5.396629845	23.56527296	-5.391506127	0.489959222	-2.450773452	5.881465349	24.23607941	-13.02896809	-3.127844063	-8.078406077	9.901124027	9.334060282	-6.433621899	0.96108939	-2.736266255	7.394711289	1.573744694	-14.14499723	-3.836150766	-8.990573998	10.30884646	1.192109839	-11.73951137	0.223100285	-5.758205542	11.96261166	1.35155781	-2.53620145	8.766135335	3.114966943	11.30233679	0.82281199	-7.8866155
IL	NW	44.5	MERCER	17131	1996	2992.625	3590.138	-162.262	-11.8768073	-4.31203777	-8.094422535	7.56476953	2.894689241	-7.390998218	1.941779391	-2.724609413	9.332777609	11.12884096	-11.05125317	1.345312882	-4.852970144	12.39656605	27.03591345	-11.97565873	-0.631363531	-6.303511131	11.3442952	20.11265203	-26.90679993	-15.95421608	-21.43050801	10.95258385	0.974960717	-6.629072814	4.205639847	-1.211716484	10.83471266	1.025534771	-7.6115432	0.391770129	-3.609886536	8.003313329	1.497894405	-1.188461008	10.49680391	4.654171451	11.68526492	1.69298092	-9.287010927
IL	NW	48.5	MERCER	17131	1997	3261.625	3830.685	78.285	-4.981369861	6.133306134	0.575968137	11.114676	2.643755063	-18.27026465	-8.912829146	-13.5915469	9.357435504	8.90494671	-14.54786522	-3.830407734	-9.189136477	10.71745749	8.57530162	-15.75502595	-4.478256396	-10.11664117	11.27676955	18.88012813	-8.091925945	0.816119342	-3.637903302	8.908045287	7.873330971	-5.584832745	-1.370254799	-3.477543772	4.214577946	1.571012412	-9.005676451	1.67104	-3.667318225	10.67671645	6.547154225	-4.093717189	4.251500574	0.078891692	8.345217763	56.85407215	-2.19624995
IL	NW	53	MERCER	17131	1998	3564.25	4104.857	352.457	-0.192395059	7.959459018	3.88353198	8.151854077	39.14628018	-11.52924635	-4.382286476	-7.955766413	7.146959874	6.713445649	-11.29697222	-3.336310766	-7.316641493	7.960661454	8.795109411	-4.905142816	1.657966029	-1.623588394	6.563108845	1.797240743	-2.686776437	3.872987035	0.593105299	6.559763472	6.641635639	-2.598752807	3.929916273	0.665581733	6.52866908	13.75398642	0.147869874	6.303529271	3.225699572	6.155659398	15.50441691	1.924024396	9.380272802	5.652148599	7.456248406	3.599705287	-0.387453391
IL	NW	48	MERCER	17131	1999	3228	3740.154	-12.246	-19.4867927	-8.7222281	-14.1045104	10.7645646	20.07587034	-16.21997856	-8.281685151	-12.25083186	7.938293409	2.888101695	-6.995336967	1.400868324	-2.797234322	8.396205291	14.83740994	-3.286378724	2.628887475	-0.328745624	5.915266199	17.30115592	-2.36488043	4.867621034	1.251370302	7.232501464	4.534621816	-1.638177119	10.52178187	4.441802377	12.15995899	2.726154668	-4.312904671	5.993167809	0.840131569	10.30607248	6.865820066	-6.300039226	0.737262054	-2.781388586	7.03730128	3.72317216	-2.546686554
IL	NW	48	MERCER	17131	2000	3228	3711.701	-40.699	-6.706781911	3.939240319	-1.383770796	10.64602223	6.118475968	-4.565987327	3.775828051	-0.395079638	8.341815378	7.259281481	-9.607798317	-0.755214568	-5.181506443	8.852583749	8.505595829	-17.45754153	-5.344400225	-11.40097088	12.11314131	2.360245055	-10.71389035	-1.353481009	-6.03368568	9.360409341	9.445252187	-6.564279202	2.679099138	-1.942590032	9.24337834	0.762123829	-4.778185408	2.334418116	-1.221883646	7.112603524	9.570755846	-0.470567144	9.365038555	4.447235706	9.835605699	22.09556977	0.522727011
IL	NW	47	MERCER	17131	2001	3160.75	3615.998	-136.402	-12.31431755	-1.981525599	-7.147921575	10.33279195	0.955178058	-7.45206934	0.000674744	-3.725697298	7.452744084	9.018718441	-10.18766474	-2.061123312	-6.124394026	8.126541428	2.96627008	-12.23333755	-1.564126753	-6.898732152	10.6692108	6.895271622	-9.538856652	-0.596035564	-5.067446108	8.942821088	37.23053298	-8.538154095	1.560058622	-3.489047736	10.09821272	49.30063041	-8.470830578	-0.682744594	-4.576787586	7.788085984	3.461342258	-7.968160486	2.177484735	-2.895337876	10.14564522	38.12819369	-7.835600506
IL	NW	54	MERCER	17131	2002	3631.5	4058.295	305.895	-11.19026738	-0.778014478	-5.984140929	10.4122529	1.29501921	-2.874883687	7.202099732	2.163608023	10.07698342	0.855057628	-7.582345296	1.013415954	-3.284464671	8.59576125	2.345924786	-1.485230649	11.62600205	5.070385703	13.1112327	0.795155622	-7.716259425	1.354307316	-3.180976054	9.070566741	26.64118965	-6.594565102	3.88815455	-1.353205276	10.48271965	3.729033947	-3.119538337	6.926888449	1.903675056	10.04642679	1.655152143	-0.75088455	9.662772252	4.455943851	10.4136568	18.68307821	-12.39317976
IL	NW	35	MERCER	17131	2003	2353.75	2752.092	-1000.308	-5.534691335	1.674230919	-1.930230208	7.208922254	2.408373373	-9.601992724	2.599949716	-3.501021504	12.20194244	0.79228137	-14.38360452	-4.025659577	-9.204632049	10.35794494	1.573571004	-16.70528801	-6.165796838	-11.43554242	10.53949117	2.677115852	-6.19757541	2.693592119	-1.751991646	8.891167529	5.193186937	-15.54392769	-2.961764804	-9.252846247	12.58216289	1.063133824	-10.79789919	0.797272562	-5.000313314	11.59517175	18.95414636	-8.973790425	0.74294897	-4.115420728	9.716739395	1.157875702	-10.8120888
IL	NW	53	MERCER	17131	2004	3564.25	3934.139	181.739	-9.845552708	1.584133103	-4.130709803	11.42968581	11.25312358	-6.723765424	1.33658475	-2.693590337	8.060350174	0.809959801	-9.457260141	-0.800991215	-5.129125678	8.656268926	5.110413121	-12.90850554	-3.758384457	-8.333444999	9.150121083	5.570087315	-17.59994367	-8.128384006	-12.86416384	9.471559664	11.07592636	-9.56097126	-1.801176081	-5.681073671	7.759795179	6.926377751	-12.52371397	-0.82796245	-6.67583821	11.69575152	0.713005784	-1.933073799	6.318817632	2.192871917	8.251891431	3.831794171	0.306017028
IL	NW	51	MERCER	17131	2005	3429.75	3771.186	18.786	-5.519018042	1.586355887	-1.966331077	7.105373929	43.13119241	-7.744043368	-0.419154	-4.081598684	7.324889368	14.91622674	-13.08563232	-5.477248658	-9.281440489	7.608383662	0.892965781	-10.09364974	0.780681783	-4.656483979	10.87433152	2.604822058	-3.565275754	4.667325464	0.551024855	8.232601218	1.34700586	-4.02027367	5.163789795	0.571758062	9.184063465	10.5678929	-3.427109077	5.549353068	1.061121995	8.976462145	12.64846921	-3.737543781	3.748032097	0.005244158	7.485575878	4.259791693	-6.030422305
IL	NW	48	MERCER	17131	2006	3228	3540.983	-211.417	-0.338810349	4.376641203	2.018915427	4.715451552	7.785930636	-2.835872734	6.197355899	1.680741583	9.033228633	8.936299962	-3.747766084	6.302841385	1.27753765	10.05060747	10.72974779	-3.22479881	4.775453452	0.775327321	8.000252262	9.440158684	-1.929935098	6.423564902	2.246814902	8.3535	35.6930077	-8.735141376	1.502731071	-3.616205152	10.23787245	0.815546458	-10.40167373	2.374278633	-4.013697548	12.77595236	9.363225612	-9.148219004	2.690415231	-3.228901886	11.83863424	0.790357835	-5.237125093
IL	NW	51	MERCER	17131	2007	3429.75	3714.28	-38.12	-2.162312492	7.98088419	2.909285849	10.14319668	4.561051224	-4.79732737	3.905586462	-0.445870454	8.702913832	5.140243803	-12.18279674	-3.029461043	-7.606128892	9.153335697	15.03994338	-10.89746708	-0.628982775	-5.763224928	10.26848431	1.078984266	-17.50340088	-8.133761705	-12.81858129	9.369639175	1.212943427	-18.98324448	-10.18805597	-14.58565023	8.79518851	5.154361247	-14.09533684	-4.754439682	-9.424888261	9.340897158	9.91044091	-3.43083876	5.575473322	1.072317281	9.006312082	19.56027627	-5.182101222
IL	NW	48	MERCER	17131	2008	3228	3484.077	-268.323	-8.458850647	1.403186564	-3.527832042	9.862037211	8.441729552	-3.678036018	3.668176898	-0.00492956	7.346212916	13.36006286	-15.50683553	-4.495595849	-10.00121569	11.01123968	2.447682953	-15.49366582	-2.655371042	-9.074518431	12.83829478	5.294078682	-9.145141439	0.188213926	-4.478463756	9.333355365	10.19218314	-9.209847364	-1.289392635	-5.24962	7.920454729	24.91702016	-13.92515614	-2.053185812	-7.989170976	11.87197033	33.50483484	-14.04185937	-3.963507469	-9.00268342	10.0783519	4.663684798	-6.744376319
IL	NW	47	MERCER	17131	2009	3160.75	3388.374	-364.026	-8.872532288	-0.725870466	-4.799201377	8.146661822	1.049204742	-14.09206691	-3.402532639	-8.747299775	10.68953427	14.83951251	-19.58928007	-7.908633458	-13.74895676	11.68064661	2.324244618	-15.64140042	-6.020429509	-10.83091496	9.620970911	1.487013023	-12.80796113	-1.614125459	-7.211043295	11.19383567	0.902044684	-3.002716749	9.930326843	3.463805047	12.93304359	6.447129708	-6.451187214	2.538008074	-1.95658957	8.989195288	13.50490808	-10.58821956	0.263496019	-5.162361771	10.85171558	5.558940682	-7.430848973
IL	NW	52.9	MERCER	17131	2010	3557.525	3756.696	4.296	-20.35154777	-10.94725233	-15.64940005	9.40429544	8.619931154	-15.64906088	-5.160741946	-10.40490141	10.48831893	2.354391042	-4.404035121	-0.498590976	-2.451313049	3.905444145	8.797550414	-6.676689871	-1.253634431	-3.965162151	5.42305544	25.47103792	-12.41514834	-2.964241168	-7.689694754	9.450907172	2.076547134	-10.0694488	-1.760916363	-5.915182582	8.308532437	11.67398443	-12.62148699	-2.14367908	-7.382583035	10.47780791	1.478203084	-9.737041008	-0.906806837	-5.321923923	8.830234171	12.96785394	-9.698006811
IL	NW	52.9	MERCER	17131	2011	3557.525	3728.243	-24.157	-10.09298729	-0.142613405	-5.117800348	9.950373885	7.443575154	-13.78523744	-4.821075538	-9.303156489	8.964161902	6.421672698	-13.75892059	-4.720007759	-9.239464175	9.038912831	12.49900289	-10.46037996	-4.803798675	-7.632089318	5.656581285	3.36410426	-11.73712955	-3.748614426	-7.742871988	7.988515124	19.85223593	-17.34916302	-4.669101982	-11.0091325	12.68006104	2.729772753	-1.823380973	8.466281893	3.32145046	10.28966287	1.771313673	-2.799007393	3.829951284	0.515471946	6.628958677	27.17745771	-4.936567004
IL	NW	56.1	MERCER	17131	2012	3772.725	3914.99	162.59	-5.719584872	6.077788346	0.179101737	11.79737322	2.95915355	-8.894894843	3.709379978	-2.592757432	12.60427482	6.17980573	-11.74863317	-1.944159953	-6.846396562	9.804473217	3.32786484	-5.453811875	2.10063202	-1.676589928	7.554443895	3.569876168	-2.68218508	7.82289123	2.570353075	10.50507631	2.802054593	-7.124000319	1.02023591	-3.051882204	8.144236229	3.798089617	-5.792786477	3.828109609	-0.982338434	9.620896086	5.540693529	-3.903795553	5.606555773	0.85138011	9.510351326	19.26497808	-2.908654721
IL	NW	48.3	MERCER	17131	2013	3248.175	3361.987	-390.413	-12.05432107	-0.782967855	-6.418644463	11.27135322	1.018170271	-5.775671119	4.526873339	-0.62439889	10.30254446	16.40112825	-10.72871882	1.001278581	-4.863720119	11.7299974	0.81704084	-12.5493971	-1.204213018	-6.876805059	11.34518408	14.11421922	-9.582746077	0.478255463	-4.552245307	10.06100154	34.36244565	-4.383800806	3.633839518	-0.374980644	8.017640324	23.79526726	-7.284773068	3.04336813	-2.120702469	10.3281412	1.724862482	-11.53448947	-0.45305638	-5.993772925	11.08143309	16.53834894	-6.722082862
IL	NW	57	MERCER	17131	2014	3833.25	3918.609	166.209	-20.0253743	-8.952022536	-14.48869842	11.07335176	7.063581807	-9.002965177	-0.216560335	-4.609762756	8.786404842	12.0041714	-13.32019469	-0.275556527	-6.797875609	13.04463816	5.098840386	-19.01073794	-6.119436831	-12.56508739	12.89130111	1.172696999	-18.56582548	-5.784174296	-12.17499989	12.78165118	9.125531606	-21.49093324	-10.13836085	-15.81464705	11.35257239	7.537286462	-14.63152482	-3.134838561	-8.883181691	11.49668626	16.79486425	-7.391158067	2.099134882	-2.646011593	9.490292949	39.13267216	-18.84277439
IL	NW	59.3	MERCER	17131	2015	3987.925	4044.831	292.431	-14.706544	-4.731385236	-9.718964618	9.975158764	18.22800941	-18.94581595	-6.770213694	-12.85801482	12.17560226	4.175340263	-5.693463825	3.742869247	-0.975297289	9.436333072	1.783920869	-4.64701375	2.490734122	-1.078139814	7.137747872	6.396481809	-10.23639585	-0.785049396	-5.510722623	9.451346454	26.69198572	-11.44487865	-0.094515385	-5.769697018	11.35036327	3.804941993	-15.10428988	-5.511399524	-10.3078447	9.592890356	0.734901863	-16.74492793	-5.774601781	-11.25976486	10.97032615	1.603849775	-17.03932098
IL	NW	59.9	MERCER	17131	2016	4028.275	4056.728	304.328	-7.235826943	0.086353675	-3.574736634	7.322180618	1.068541708	-11.721804	-2.277506576	-6.999655288	9.444297424	8.147314523	-14.91110273	-4.887715179	-9.899408955	10.02338755	3.100888993	-7.245970182	0.459118759	-3.393425712	7.705088941	2.873579655	-4.214232829	4.21165611	-0.00128836	8.425888939	15.25672369	-9.039140429	-0.76705367	-4.90309705	8.272086759	1.615583412	-9.83725812	-2.419741094	-6.128499607	7.417517026	6.655061233	-0.911468781	9.242432063	4.165481641	10.15390084	0.773536988	-4.507403908
IL	NW	60	MERCER	17131	2017	4035	4035	282.6	-12.42723692	-3.114821056	-7.771028988	9.312415864	1.462174707	-10.36374828	0.463880963	-4.949933658	10.82762924	3.201209309	-1.866540243	3.621480749	0.877470253	5.488020992	28.23281798	-2.274750974	3.249158269	0.487203647	5.523909243	2.096534556	-7.807415839	1.436965363	-3.185225238	9.244381202	0.857869388	-7.293907987	4.534892265	-1.379507861	11.82880025	4.932410193	-3.452100175	12.02288838	4.285394103	15.47498856	0.756389319	1.824550048	16.04689505	8.935722548	14.222345	6.615582846	-3.789372951
IL	NW	46.5	OGLE	17141	1990	3127.125	4096.371	286.471	-6.199091662	1.928801532	-2.135145065	8.127893194	13.90856178	-6.049839366	3.16619652	-1.441821423	9.216035886	3.129127646	-4.147246813	6.035090731	0.943921959	10.18233754	10.60229923	-6.835506456	4.23052402	-1.302491218	11.06603048	12.791071	-7.29563093	3.925730008	-1.684950461	11.22136094	4.750570189	-3.754460175	6.981863739	1.613701782	10.73632391	1.188761108	-8.13572749	2.788991205	-2.673368142	10.9247187	16.38269036	-11.02305246	0.299417711	-5.361817375	11.32247017	15.31696361	-8.341856522
IL	NW	46	OGLE	17141	1991	3093.5	4026.848	216.948	-16.24923003	-5.292109838	-10.77066993	10.95712019	10.49498189	-9.897281225	-1.47048727	-5.683884248	8.426793955	9.482764634	-9.436542696	0.422070973	-4.507235862	9.858613669	6.987915123	-18.11997094	-6.212375472	-12.16617321	11.90759547	0.716389453	-10.78321058	-0.337590298	-5.560400439	10.44562028	0.74281781	-4.208074428	3.964112087	-0.12198117	8.172186515	0.672886539	-10.97249744	-0.418825841	-5.695661641	10.5536716	5.832591296	-4.869497925	3.78992589	-0.539786017	8.659423815	5.659776859	-6.450543401
IL	NW	43.5	OGLE	17141	1992	2925.375	3822.825	12.925	-0.873899425	1.471582951	0.298841763	2.345482376	5.192710653	-3.57329593	2.893009621	-0.340143155	6.466305551	6.319273132	-17.2833764	-2.638464252	-9.960920326	14.64491215	2.971256298	-9.551361868	-0.037470627	-4.794416248	9.513891241	12.58815504	-4.646358444	4.005119822	-0.320619311	8.651478266	0.674191206	-7.943459261	0.466393991	-3.738532635	8.409853252	1.778681134	-2.914383735	1.49454475	-0.709919492	4.408928485	18.65072314	-1.738438524	5.540859031	1.901210253	7.279297555	14.32599984	-2.136209949
IL	NW	42.5	OGLE	17141	1993	2858.125	3719.677	-90.223	-8.945946576	-1.366096175	-5.156021376	7.579850401	24.71723851	-8.922272451	-2.690555704	-5.806414078	6.231716747	19.1235797	-13.66126727	-2.642632793	-8.151950032	11.01863448	13.03083982	-6.443503266	1.996551809	-2.223475729	8.440055075	2.444455363	-8.495741034	2.31985264	-3.087944197	10.81559367	0.674191206	-2.992320855	2.149217928	-0.421551464	5.141538783	2.00183374	-10.37234946	-3.181577452	-6.776963456	7.190772008	5.186041899	-14.40822656	-4.487133219	-9.44767989	9.921093341	13.1391181	-8.87088161
IL	NW	50	OGLE	17141	1994	3362.5	4188.154	378.254	-9.789635114	-1.187224167	-5.488429641	8.602410947	9.437827608	-17.7980658	-6.1824427	-11.99025425	11.6156231	3.355773612	-28.84944825	-17.13808259	-22.99376542	11.71136566	3.235311229	-8.266824448	-0.145054045	-4.205939247	8.121770403	13.70735585	-18.0145533	-7.902957802	-12.95875555	10.1115955	2.845750759	-18.92558276	-7.24993851	-13.08776064	11.67564425	3.975758806	-9.783334134	3.160955858	-3.311189138	12.94428999	9.332162297	-6.25979702	1.797685324	-2.231055848	8.057482344	43.24119673	-12.61446957
IL	NW	48	OGLE	17141	1995	3228	4017.756	207.856	-16.28675231	-7.335237209	-11.81099476	8.951515101	10.02408263	-8.236657373	-1.575965564	-4.906311469	6.660691809	26.94692011	-4.644723434	0.175859377	-2.234432028	4.820582811	16.62678393	-15.01886633	-3.792799372	-9.405832851	11.22606696	3.693169754	-8.200297048	0.805794112	-3.697251468	9.00609116	0.683671435	-15.63466011	-5.047545203	-10.34110266	10.58711491	1.064905996	-14.01648215	-1.937013365	-7.976747758	12.07946879	0.955686994	-3.876648111	6.743970885	1.433661387	10.620619	0.68148219	-9.544868497
IL	NW	42	OGLE	17141	1996	2824.5	3578.358	-231.542	-12.76534406	-4.503480022	-8.634412041	8.261864038	1.266923911	-10.35394157	-0.909456925	-5.631699248	9.444484645	9.654311619	-10.73948263	1.180269837	-4.779606397	11.91975247	18.15101423	-12.40544208	-1.638434424	-7.021938252	10.76700766	12.05969999	-26.82053028	-16.2644972	-21.54251374	10.55603308	1.263896681	-8.302098466	2.573089634	-2.864504416	10.8751881	1.624364487	-9.576983146	-0.891903746	-5.234443446	8.6850794	1.932549642	-2.739025819	7.649946835	2.455460508	10.38897265	1.304798062	-9.934670907
IL	NW	48	OGLE	17141	1997	3228	3945.96	136.06	-6.087956331	4.400586419	-0.843684956	10.48854275	6.860042418	-18.18915272	-8.67118492	-13.43016882	9.5179678	7.14685871	-16.53585122	-6.461937961	-11.49889459	10.07391326	8.587935806	-15.05315152	-3.357334674	-9.205243097	11.69581685	16.30691633	-9.822749223	-0.689042429	-5.255895826	9.133706794	7.287563295	-6.727154145	-1.284286168	-4.005720157	5.442867977	2.690616331	-12.22528567	-1.044281878	-6.634783774	11.18100379	9.454086907	-6.049684487	2.708575013	-1.670554737	8.7582595	55.63539833	-2.562753136
IL	NW	54.5	OGLE	17141	1998	3665.125	4347.187	537.287	-1.432413032	7.332741552	2.95016426	8.765154584	34.01610148	-13.75614123	-4.193406237	-8.974773734	9.562734993	14.54265956	-10.28072522	-2.840322051	-6.560523636	7.440403169	4.157488919	-5.001097259	0.176239203	-2.412429028	5.177336462	2.849682515	-3.053496829	2.399177726	-0.327159552	5.452674555	4.965047837	-4.235680582	2.68850856	-0.773586011	6.924189142	8.824225965	-0.126406925	5.823681927	2.848637501	5.950088852	13.801195	-0.214851937	8.251230118	4.01818909	8.466082055	4.562131169	-0.887694145
IL	NW	51	OGLE	17141	1999	3429.75	4075.914	266.014	-21.35663629	-9.58260718	-15.46962174	11.77402911	19.79033028	-18.58700112	-9.697985555	-14.14249334	8.889015565	9.298047683	-8.674783208	0.587426599	-4.043678305	9.262209807	14.13335971	-4.168201684	2.232671619	-0.967765033	6.400873303	28.62937484	-3.161132752	4.096802217	0.467834732	7.257934969	4.406235086	-2.789265384	7.880004962	2.545369789	10.66927035	6.658537201	-5.96996767	5.578498221	-0.195734725	11.54846589	9.831740571	-7.527875412	0.710087142	-3.408894135	8.237962554	2.916831697	-2.799818545
[truncated: 4,022 more rows]
[truncated: 399 more columns]
